# Supplementary material for: Integrated metabolomic and transcriptomic analysis elucidates transcriptional regulation of flavonoid biosynthesis in differentially pigmented honeysuckle (Lonicera japonica) varieties
Source: Front Plant Sci. 2025 Sep 11;16:1636028. doi: 10.3389/fpls.2025.1636028 (PMC12460243; doi:10.3389/fpls.2025.1636028)
Supplement: Supplementary file 2 [file Table2.xls]

gene_id	BaseMean_DESeq2	BaseMean_control_L2	BaseMean_case_L1	FoldChange	log2FoldChange	p-value	q-value	Regulation	Expression_A1R1	Expression_A1R2	Expression_A1R3	Expression_A2R1	Expression_A2R2	Expression_A2R3	symbol	description	pathway	pathway_description	GO_ID	GO_term
Lj1A1000T79	722.9862282599762	969.9853948915404	475.9870616284111	0.4907053872164094	-1.0270709847452637	9.717298540473007e-11	8.144845482885091e-10	Down	10.577920944003797	10.529925298116996	10.205790237041937	24.835054365214013	17.247948997696312	22.05471915396647
Lj1A1007T57	39.1687291914933	19.215859506920054	59.12159887606649	3.0768850312375537	1.6214705379313876	6.756937668172077e-05	0.0002526101020592	Up	4.252691973647128	2.7792876457731506	2.8083618626885487	1.0212892298312588	1.1791075141582197	1.015861480674529	At5g52840	Probable NADH dehydrogenase [ubiquinone] 1 alpha subcomplex subunit 5, mitochondrial	ko00190,ko04723,ko04714,ko05208,ko05010,ko05012,ko05014,ko05016,ko05020,ko05022,ko05415,ko04932	Oxidative phosphorylation|Retrograde endocannabinoid signaling|Thermogenesis|Chemical carcinogenesis - reactive oxygen species|Alzheimer disease|Parkinson disease|Amyotrophic lateral sclerosis|Huntington disease|Prion disease|Pathways of neurodegeneration - multiple diseases|Diabetic cardiomyopathy|Non-alcoholic fatty liver disease	GO:0031966,GO:0005747,GO:0005739,GO:0009536,GO:0045271,GO:0009853,GO:0022904	mitochondrial membrane|mitochondrial respiratory chain complex I|mitochondrion|plastid|respiratory chain complex I|photorespiration|respiratory electron transport chain
Lj1A1009T49	565.4601993684287	346.938816750798	783.9815819860584	2.260208494044157	1.1764558608925513	2.011151656894941e-12	2.007361500651087e-11	Up	20.5406595376954	24.10277567537381	25.14718392049064	12.305416044157564	8.766523033555705	9.894264853236429	RTNLB5	Reticulon-like protein B5			GO:0005783,GO:0005789,GO:0005886	endoplasmic reticulum|endoplasmic reticulum membrane|plasma membrane
Lj1A1009T50	47.7734604567335	88.0684583714979	7.478462541969002	0.085159761880011	-3.5536842739794383	7.208041596235679e-08	4.244194255731844e-07	Down	0.0474824037523983	0.0711898293152894	0.4316072903740406	2.6682921497916934	1.8092526113684488	1.9414332146705549	MAKR5	Membrane-associated kinase regulator 5			GO:0005829,GO:0016020,GO:0005886,GO:0045595,GO:2000280	cytosol|membrane|plasma membrane|regulation of cell differentiation|regulation of root development
Lj1A1012T82	93.9092497463566	11.483903983237932	176.33459550947512	15.37822902370914	3.942817465168636	1.7780601971526702e-18	2.95823601649314e-17	Up	1.8120359950714373	2.397528835569432	2.8439328459520667	0.2713244541310111	0.0537003107662169	0.1349412358741301	HAK26	Potassium transporter 26			GO:0016020,GO:0015079,GO:0006813	membrane|potassium ion transmembrane transporter activity|potassium ion transport
Lj1A1013G41	100.86024931213056	181.36516032223145	20.355338302029654	0.1121457859536534	-3.156552684877708	3.692989661668831e-11	3.248553051174568e-10	Down	0.9034474732748006	0.5904355209917139	0.6668017430120073	6.291956769230372	2.826971553478937	10.430862504030912	TPPD	Probable trehalose-phosphate phosphatase D	ko00500	Starch and sucrose metabolism	GO:0009507,GO:0015927,GO:0004805,GO:0006970,GO:0006979,GO:0009651,GO:0005992	chloroplast|trehalase activity|trehalose-phosphatase activity|response to osmotic stress|response to oxidative stress|response to salt stress|trehalose biosynthetic process
Lj1A1016T76	910.3582652369728	546.6812028730989	1274.0353276008452	2.330244042884239	1.2204810540305602	3.5669557931188923e-37	1.5291593621023354e-35	Up	21.683684881853484	22.17665421021379	21.578067289170875	9.169313025766758	9.143048702067976	9.902345895804151	PI4KG3	Phosphatidylinositol 4-kinase gamma 3			GO:0005634,GO:0005777,GO:0004430,GO:0005524,GO:0016301,GO:0035091,GO:0016310,GO:0009909,GO:0009737,GO:1902074	nucleus|peroxisome|1-phosphatidylinositol 4-kinase activity|ATP binding|kinase activity|phosphatidylinositol binding|phosphorylation|regulation of flower development|response to abscisic acid|response to salt
Lj1A1016T78	22.800746688400288	8.693974545983705	36.90751883081685	4.236259674991502	2.0827910266154537	0.0008525355030067	0.0025918628985216	Up	0.5247016000205386	0.5244527712020709	1.2433186304961807	0.1260077372866106	0.1454795228784169	0.271565787778592	PI4KG3	Phosphatidylinositol 4-kinase gamma 3			GO:0005634,GO:0005777,GO:0004430,GO:0005524,GO:0016301,GO:0035091,GO:0016310,GO:0009909,GO:0009737,GO:1902074	nucleus|peroxisome|1-phosphatidylinositol 4-kinase activity|ATP binding|kinase activity|phosphatidylinositol binding|phosphorylation|regulation of flower development|response to abscisic acid|response to salt
Lj1A1018T60	15.308872374797534	7.401664888067768	23.21607986152728	3.136758819210015	1.6492746067377728	0.0062428250974998	0.0154217374043961	Up	0.4524206875204644	0.7630978552105954	0.7996391887243979	0.2059811292894309	0.2038380707379538	0.2341559095855966	CLPX1	CLP protease regulatory subunit CLPX1, mitochondrial	ko04112	Cell cycle - Caulobacter	GO:0005759,GO:0005739,GO:0005524,GO:0016887,GO:0140662,GO:0008233,GO:0051082,GO:0051603	mitochondrial matrix|mitochondrion|ATP binding|ATP hydrolysis activity|ATP-dependent protein folding chaperone|peptidase activity|unfolded protein binding|proteolysis involved in protein catabolic process
Lj1A1019T45	30.35776743331851	47.58405177357423	13.13148309306274	0.2758654903649259	-1.8579631021081773	4.920529817615417e-05	0.0001886722609704	Down	0.3434487092763386	0.366171558262092	0.2081261759846978	1.3343371530767774	1.0139204267697957	0.9954342583253118
Lj1A101G43	215.85293762125983	70.63152169831035	361.0743535442089	5.109493060965475	2.3531801610824945	3.445153645617856e-28	9.9752501114917e-27	Up	6.531506474072232	4.8212221746137125	6.1175235484903885	1.1355841516526524	1.0260502887626812	1.2768814444589571	FIM2	Fimbrin-2			GO:0005884,GO:0032432,GO:0005737,GO:0051015,GO:0051017,GO:0051639	actin filament|actin filament bundle|cytoplasm|actin filament binding|actin filament bundle assembly|actin filament network formation
Lj1A101T50	245.60750565834613	347.15596992826005	144.05904138843192	0.4148992572717969	-1.269167020303141	5.052401305625928e-09	3.4434891686762024e-08	Down	4.787361542220361	4.667665683806344	3.4706278691733994	12.195186324269788	8.892435835943239	10.245453494825435
Lj1A1021T46	106.13549404922958	175.8340131670112	36.436974931447786	0.2071940508217193	-2.27094551547883	5.929706558151468e-10	4.555538298765364e-09	Down	0.6388650600377219	0.3668335419676278	0.5079565547027818	3.479792183001732	1.959765473486113	1.8854227389256213
Lj1A1021T49	200.14508532755	296.7001075976637	103.59006305743604	0.3490017029796434	-1.5186940186980165	4.012177105566046e-15	5.133244407533972e-14	Down	3.1178506112257223	2.88764748237448	3.0623035349555248	7.531062431829762	8.395343149461937	10.215051555671652
Lj1A1021T50	39.423509744513005	53.18485948183403	25.662160007191957	0.4820440006252799	-1.052763254269016	0.0228434470104772	0.0478554684713928	Down	2.212919824981726	1.6738478655708051	0.7852733764594357	2.738568157029005	3.6339651208356782	3.405017185223884
Lj1A102T26	94.40996627418696	0.0	188.8199325483738	1015.7553822476368	9.988337293751297	1.5547181319970993e-15	2.052131067062838e-14	Up	5.8264564549289215	4.297928693108977	2.236588073224084	0.0	0.0	0.0	UGT74AC1	Mogroside IE synthase			GO:0035251	UDP-glucosyltransferase activity
Lj1A1033G66	149.08972516044943	59.34196864402255	238.8374816768761	4.026051990051595	2.009365802489089	5.117624540025308e-17	7.608201816170957e-16	Up	21.48280482900659	15.478494273382776	18.47715728692868	4.423840869046853	5.081391906253279	4.3217525812457005
Lj1A1033T71	574.2409660197457	821.5407495910358	326.9411824484548	0.3979240909871878	-1.3294348500511548	3.609400798178873e-20	6.707469816615739e-19	Down	3.080475596295676	3.387824483246357	2.615631146621686	7.96227343998074	7.22437302325512	7.760052977374874	EMB976	Pentatricopeptide repeat-containing protein At5g27270			GO:0009570,GO:0003729,GO:0010239,GO:0000373	chloroplast stroma|mRNA binding|chloroplast mRNA processing|Group II intron splicing
Lj1A1038G55	2.785063434905996	0.3269554348110024	5.243171435000987	14.483559161678654	3.8563442659511455	0.0238846070035895	0.0497627425870955	Up	0.0895501474277688	0.1074092161599103	0.0904440228366654	0.0	0.0	0.0185391135311645	MSL10	Mechanosensitive ion channel protein 10			GO:0005886,GO:0008381,GO:0006820,GO:0050982,GO:0010150,GO:0097468	plasma membrane|mechanosensitive ion channel activity|anion transport|detection of mechanical stimulus|leaf senescence|programmed cell death in response to reactive oxygen species
Lj1A1038T61	5905.201032944104	3783.1349926369408	8027.267073251259	2.1219014951096304	1.0853576836723628	2.3938836133267786e-43	1.3316697859517142e-41	Up	103.53859418069813	95.57884228478304	102.79716707856235	48.32993025566287	47.04242519437968	47.48790467910621	HSP70-17	Heat shock 70 kDa protein 17	ko04141	Protein processing in endoplasmic reticulum	GO:0005829,GO:0005783,GO:0034663,GO:0005788,GO:0005794,GO:0000325,GO:0099503,GO:0005524,GO:0140662,GO:0071456,GO:1903298	cytosol|endoplasmic reticulum|endoplasmic reticulum chaperone complex|endoplasmic reticulum lumen|Golgi apparatus|plant-type vacuole|secretory vesicle|ATP binding|ATP-dependent protein folding chaperone|cellular response to hypoxia|negative regulation of hypoxia-induced intrinsic apoptotic signaling pathway
Lj1A1040T42	17.408565937314172	1.0261848603647528	33.79094701426357	33.20094271606175	5.053152301293244	0.0003637374864742	0.0011987210761146	Up	0.0180409986225596	0.5229408485737989	1.348359995298792	0.0375489235424452	0.0185791294561363	0.0	CYP82C4	Xanthotoxin 5-hydroxylase CYP82C4			GO:0016020,GO:0106144,GO:0020037,GO:0005506,GO:0004497,GO:0071281,GO:0098542,GO:0010039,GO:0106146	membrane|fraxetin 5-hydroxylase activity|heme binding|iron ion binding|monooxygenase activity|cellular response to iron ion|defense response to other organism|response to iron ion|sideretin biosynthesis
Lj1A1042G98	196.1887191421621	112.26553627628252	280.1119020080415	2.49562169683811	1.319399257333282	0.0008636022679935	0.0026223718175981	Up	12.089615433864276	9.641732767229168	5.352017780939835	2.7077482581556884	5.587897208805857	2.594820170090227	ZIP3	Zinc transporter 3	ko05010,ko05012	Alzheimer disease|Parkinson disease	GO:0016020,GO:0005886,GO:0005385,GO:0071577	membrane|plasma membrane|zinc ion transmembrane transporter activity|zinc ion transmembrane transport
Lj1A1043T28	82.42455569905303	36.026240447853354	128.82287095025262	3.575410588640353	1.838108925858008	1.9652437555632125e-12	1.9623105559280437e-11	Up	19.307790482361128	17.726152862100765	19.356069513398133	5.06039768146664	5.302321989133857	5.477636341447118	CCT2	Choline-phosphate cytidylyltransferase 2	ko00564,ko00440,ko05231	Glycerophospholipid metabolism|Phosphonate and phosphinate metabolism|Choline metabolism in cancer	GO:0004105,GO:0031210,GO:0006656	choline-phosphate cytidylyltransferase activity|phosphatidylcholine binding|phosphatidylcholine biosynthetic process
Lj1A1043T29	227.017801442963	94.49804486949029	359.53755801643547	3.8075554979120856	1.928865065203448	2.7423726426110066e-23	6.180549407841932e-22	Up	18.43442060267395	17.724701564175266	18.97258499352893	4.53531909254169	5.777826329952966	4.2000973401492585	CCT2	Choline-phosphate cytidylyltransferase 2	ko00564,ko00440,ko05231	Glycerophospholipid metabolism|Phosphonate and phosphinate metabolism|Choline metabolism in cancer	GO:0004105,GO:0031210,GO:0006656	choline-phosphate cytidylyltransferase activity|phosphatidylcholine binding|phosphatidylcholine biosynthetic process
Lj1A1051T45	42.16649086677114	76.78254242023651	7.550439313305707	0.0982251495244828	-3.34776373092822	1.7690963099745704e-14	2.1274345502447269e-13	Down	0.3217965080393521	0.2859056913242059	0.2166724199260984	2.8278692925842988	2.7248043555271204	2.8868623961680764	CTF7	Protein CHROMOSOME TRANSMISSION FIDELITY 7	ko04110	Cell cycle	GO:0000785,GO:0005737,GO:0005634,GO:0016407,GO:0046872,GO:0061733,GO:0048653,GO:0051301,GO:0080186,GO:0006281,GO:0000724,GO:0009793,GO:0009553,GO:0034089,GO:0060772,GO:0045132,GO:0051177,GO:0007064,GO:0000070,GO:0048609,GO:0048364,GO:0007062	chromatin|cytoplasm|nucleus|acetyltransferase activity|metal ion binding|peptide-lysine-N-acetyltransferase activity|anther development|cell division|developmental vegetative growth|DNA repair|double-strand break repair via homologous recombination|embryo development ending in seed dormancy|embryo sac development|establishment of meiotic sister chromatid cohesion|leaf phyllotactic patterning|meio…
Lj1A1052T38	374.7585643350839	242.2363330264909	507.2807956436764	2.0934127550444144	1.0658567936513887	4.85947967107332e-10	3.772143273222167e-09	Up	4.949680876007589	4.895798867894905	6.186371162027915	2.3715656845744912	2.283175046696876	3.0420999930683608	TMK1	Receptor protein kinase TMK1			GO:0005576,GO:0005634,GO:0005886,GO:0005524,GO:0106310,GO:0004675,GO:0006468,GO:0007165	extracellular region|nucleus|plasma membrane|ATP binding|protein serine kinase activity|transmembrane receptor protein serine/threonine kinase activity|protein phosphorylation|signal transduction
Lj1A1055T70	278.21983794028097	547.942008055771	8.49766782479076	0.0155421761715188	-6.007667669809506	1.3659861823964676e-63	1.4777064139950212e-61	Down	0.2328069101411826	0.3102620084094921	0.4702615037976659	26.56913601888232	17.981334399585652	20.76480335890791	PAE8	Pectin acetylesterase 8	ko04310	Wnt signaling pathway	GO:0005576,GO:0009505,GO:0052793,GO:0071555	extracellular region|plant-type cell wall|pectin acetylesterase activity|cell wall organization
Lj1A1056T49	66.2485826736805	25.174964676001053	107.32220067135984	4.258797407346208	2.0904461019547544	4.341665997505205e-09	2.9822705481917685e-08	Up	4.283547656465221	7.316515150233456	6.243022912595936	1.1285308339405242	1.3401473159349306	1.7399263638781386	NFYA10	Nuclear transcription factor Y subunit A-10	ko04612,ko05152,ko05017	Antigen processing and presentation|Tuberculosis|Spinocerebellar ataxia	GO:0016602,GO:0003700,GO:0000981,GO:0000978,GO:0006357	CCAAT-binding factor complex|DNA-binding transcription factor activity|DNA-binding transcription factor activity, RNA polymerase II-specific|RNA polymerase II cis-regulatory region sequence-specific DNA binding|regulation of transcription by RNA polymerase II
Lj1A1057G22	221.42059549311028	314.4758368797312	128.36535410648912	0.4083342760378221	-1.292177420798973	2.8570983636082208e-12	2.8087066743870134e-11	Down	3.4672848974330184	3.850711788555746	4.339955077799028	8.851002939947348	10.620566867123973	9.141397488258717	DRB1	Double-stranded RNA-binding protein 1			GO:0003725	double-stranded RNA binding
Lj1A1064T35	11.956753558089506	4.63577134850891	19.27773576767009	4.136309955202215	2.048344298341024	0.0199549389619469	0.0424807327200346	Up	0.5460789227334459	0.5848070958904211	1.1818495632332644	0.0405914252524062	0.1205073179348603	0.4037569784850456
Lj1A1065T49	66.98748004588558	125.80124986200735	8.173710229763719	0.0650648659661096	-3.941977469414357	1.2024184589936679e-20	2.293164445951765e-19	Down	0.1803628817905506	0.1287695346042441	0.3383031517383992	3.5394027094761293	2.7330724091075083	3.7072902512750914	At1g16930	F-box/FBD/LRR-repeat protein At1g16930
Lj1A1065T51	155.64968858272815	308.65971344763904	2.6396637178171973	0.0084984191453147	-6.8785897849795	2.336797910365488e-36	9.802982917048091e-35	Down	0.2154678219768587	0.0861462563378611	0.0435237175397403	13.90212001111886	13.535585427137551	13.426770822083702	NAT6	Nucleobase-ascorbate transporter 6			GO:0005783,GO:0016020,GO:0009505,GO:0009506,GO:0005773,GO:0022857,GO:0071702	endoplasmic reticulum|membrane|plant-type cell wall|plasmodesma|vacuole|transmembrane transporter activity|organic substance transport
Lj1A1066T54	388.5603039081352	599.2710601344579	177.84954768181217	0.2967851185392563	-1.7525093410279349	0.0073592790135982	0.0178518693782151	Down	1.967488435338456	2.818213243052887	3.6769683821053767	3.047033251639415	14.566124993435617	10.936680001519733	Xyl1	Beta-xylosidase/alpha-L-arabinofuranosidase 1 (Fragment)	ko00500,ko00460,ko00946,ko00999	Starch and sucrose metabolism|Cyanoamino acid metabolism|Degradation of flavonoids|Biosynthesis of various plant secondary metabolites	GO:0005576,GO:0046556,GO:0009044,GO:0045493	extracellular region|alpha-L-arabinofuranosidase activity|xylan 1,4-beta-xylosidase activity|xylan catabolic process
Lj1A1067G36	2900.861314392783	1608.0038683799542	4193.718760405607	2.6079177691360584	1.3828983803320518	1.5516754332889733e-23	3.5441772565204213e-22	Up	82.26442884227053	76.31424808161633	68.43919763510209	24.617631220182982	32.001828213425256	30.92008129381234
Lj1A1068G46	24.33384547940725	32.929738409326085	15.737952549488393	0.4776087290248734	-1.0660988906007771	0.0196986323634227	0.0420257327914512	Down	0.5429231268323049	0.4788226383827721	0.5160870584647523	0.8308762612345283	1.1511243800573772	1.2562199324126953
Lj1A1073T42	964.0263265443216	1432.2161144418524	495.8365386467894	0.3461889865499771	-1.5303682664926626	1.1992928874802349e-29	3.7455066075580493e-28	Down	30.368906961078853	32.99658005407755	25.68857892909541	88.94233634993755	86.38366240630575	83.05809776813976
Lj1A1078T64	2344.1868980256754	1415.613190544947	3272.7606055064007	2.311637254555028	1.2089150258172467	5.874660973846413e-19	1.0077303055136536e-17	Up	75.66597728398496	78.1382351496815	88.09402618462326	33.897313679607194	29.34534885713996	42.03406300292272	CRD1	Magnesium-protoporphyrin IX monomethyl ester [oxidative] cyclase, chloroplastic	ko00860	Porphyrin metabolism	GO:0009535,GO:0048529,GO:0046872,GO:0015995,GO:0015979	chloroplast thylakoid membrane|magnesium-protoporphyrin IX monomethyl ester (oxidative) cyclase activity|metal ion binding|chlorophyll biosynthetic process|photosynthesis
Lj1A1082T64	744.2009400173633	1181.5867004633396	306.81517957138635	0.2596172311177389	-1.9455419549127029	3.8048787647008723e-19	6.6297209017289616e-18	Down	7.980910207700854	6.705706978532286	4.517237062409388	27.79845951495659	23.26242199078944	23.38206187691162	KIN10	SNF1-related protein kinase catalytic subunit alpha KIN10	ko04371,ko04068,ko04151,ko04152,ko04150,ko04140,ko04530,ko04910,ko04922,ko04920,ko04921,ko04361,ko04211,ko04213,ko04710,ko04714,ko05418,ko05410,ko04936,ko04932,ko04931	Apelin signaling pathway|FoxO signaling pathway|PI3K-Akt signaling pathway|AMPK signaling pathway|mTOR signaling pathway|Autophagy - animal|Tight junction|Insulin signaling pathway|Glucagon signaling pathway|Adipocytokine signaling pathway|Oxytocin signaling pathway|Axon regeneration|Longevity regulating pathway|Longevity regulating pathway - multiple species|Circadian rhythm|Thermogenesis|Fluid …	GO:0009507,GO:0005737,GO:0005829,GO:0005783,GO:0005794,GO:0000152,GO:0005634,GO:0005524,GO:0016301,GO:0019900,GO:0019902,GO:0106310,GO:0004674,GO:0009738,GO:0009594,GO:0003006,GO:0006633,GO:0035556,GO:0010150,GO:0042128,GO:0099402,GO:0009789,GO:0010508,GO:0080022,GO:0006468,GO:1900055,GO:0009749,GO:0009635,GO:0001666,GO:0006979,GO:1902074,GO:0005982,GO:0010182,GO:0010050,GO:0010228	chloroplast|cytoplasm|cytosol|endoplasmic reticulum|Golgi apparatus|nuclear ubiquitin ligase complex|nucleus|ATP binding|kinase activity|kinase binding|phosphatase binding|protein serine kinase activity|protein serine/threonine kinase activity|abscisic acid-activated signaling pathway|detection of nutrient|developmental process involved in reproduction|fatty acid biosynthetic process|intracellula…
Lj1A1095T29	324.9684177106284	466.4171734651162	183.51966195614003	0.393540655142528	-1.3454154122859778	2.5912245841112873e-16	3.671912562835961e-15	Down	5.637600951480904	6.327488350492677	5.725683947834347	16.944890471616972	14.108971143958572	14.05112942711005			ko03008	Ribosome biogenesis in eukaryotes
Lj1A1095T31	17.973213281754983	7.7502208444691965	28.19620571904075	3.638775249516888	1.86345294526564	0.0061808303703991	0.0153013019453001	Up	1.6350055319711458	1.9844223427413816	1.4154221988071758	0.7899715837583668	0.1202696309172373	0.4835527363631552	HHT1	Omega-hydroxypalmitate O-feruloyl transferase	ko00073	Cutin, suberine and wax biosynthesis	GO:0016747,GO:0050734,GO:0102406,GO:0052325,GO:0010345	acyltransferase activity, transferring groups other than amino-acyl groups|hydroxycinnamoyltransferase activity|omega-hydroxypalmitate O-sinapoyl transferase activity|cell wall pectin biosynthetic process|suberin biosynthetic process
Lj1A1096G56	7.375658169838037	1.650289255383084	13.101027084292982	7.851360324631777	2.972942636625464	0.0053959858613774	0.0135751363253771	Up	0.8581240214382722	1.0006699196347206	1.0111379596551262	0.0744176129627447	0.0	0.2960884508890334
Lj1A1096T58	620.3227604550942	830.4624547990758	410.1830661111123	0.4938695072028189	-1.0177981991925331	4.651938305662735e-15	5.916036798727266e-14	Down	8.25433582526338	8.087046697456111	9.32723179110443	15.925369174027368	16.58027669618047	19.73218033424773
Lj1A1097G35	96.4651477663432	63.47923587728226	129.451059655404	2.03670885949372	1.0262397667623748	0.0046768047501804	0.0119395190157749	Up	1.3553203428724645	1.4605117987065923	1.3795430684994296	0.3856620929292456	0.6215436451854869	1.0741148631500237	At4g27190	Disease resistance protein At4g27190			GO:0043531,GO:0005524,GO:0006952	ADP binding|ATP binding|defense response
Lj1A1097T43	380.7364672888762	238.89164776587475	522.5812868118772	2.18854618397243	1.1299728288866984	7.76029943739897e-13	8.04577211653983e-12	Up	24.09193262066135	23.015408151598567	27.046414558662462	11.426772063659758	12.452988615324935	10.071177590098811			ko03008	Ribosome biogenesis in eukaryotes
Lj1A1098G65	192.88594170135943	319.89752568124766	65.874357721471	0.2058974349505647	-2.2800022377542546	3.690269838845781e-24	8.726887427268599e-23	Down	0.8329738449600109	0.5781797391960788	0.9230803915726165	3.3951182017094643	3.8244473667228656	4.167453624119268
Lj1A1098T75	23.42322868854652	34.36562772670613	12.480829650386871	0.3629616152086558	-1.462111109961721	0.0105630066830288	0.0244989285554199	Down	0.4485648293881877	0.2373628800967003	0.3197945876984127	1.3180274552546014	0.5162911562503332	0.9559540225895932
Lj1A1099G42	11.709322579774511	22.76217998169945	0.6564651778495573	0.0287836441102536	-5.118606935883501	3.7056431304052896e-05	0.0001450644589793	Down	0.0221265162478478	0.0	0.0223473796336334	0.27631293064194	0.5468762589689627	0.7329184972679212	HHT1	Omega-hydroxypalmitate O-feruloyl transferase	ko00073	Cutin, suberine and wax biosynthesis	GO:0016747,GO:0050734,GO:0102406,GO:0052325,GO:0010345	acyltransferase activity, transferring groups other than amino-acyl groups|hydroxycinnamoyltransferase activity|omega-hydroxypalmitate O-sinapoyl transferase activity|cell wall pectin biosynthetic process|suberin biosynthetic process
Lj1A1102T20	156.95311591318884	272.64560199691743	41.26062982946018	0.1513435254856692	-2.7241011372608464	1.979799632808691e-18	3.2788577371506535e-17	Down	0.6859220036832826	1.3711934388844762	0.7374635279099047	5.0657370617689015	5.970065827077844	7.558222003075437	HHT1	Omega-hydroxypalmitate O-feruloyl transferase	ko00073	Cutin, suberine and wax biosynthesis	GO:0016747,GO:0050734,GO:0102406,GO:0052325,GO:0010345	acyltransferase activity, transferring groups other than amino-acyl groups|hydroxycinnamoyltransferase activity|omega-hydroxypalmitate O-sinapoyl transferase activity|cell wall pectin biosynthetic process|suberin biosynthetic process
Lj1A1102T21	348.5706254811821	95.8107911263079	601.3304598360559	6.278268455282229	2.650366719079937	1.572996385786347e-20	2.986461099287566e-19	Up	24.785814758751957	30.875819972144534	28.88092190810293	6.5916698663372575	2.694319429362204	4.228556225371056	ARR9	Two-component response regulator ARR9	ko04075	Plant hormone signal transduction	GO:0005634,GO:0000156,GO:0007623,GO:0009736,GO:0000160,GO:0006355,GO:0009735	nucleus|phosphorelay response regulator activity|circadian rhythm|cytokinin-activated signaling pathway|phosphorelay signal transduction system|regulation of DNA-templated transcription|response to cytokinin
Lj1A1108T71	88.06617228199205	144.5367949659998	31.59554959798423	0.2184124499781685	-2.1948729995735965	6.011478030050094e-07	3.1194895790964177e-06	Down	1.0229466231169646	0.4410618286891713	0.4659337810605939	1.9412106600891577	4.089900802594102	2.8651973875664387	UGT85A23	7-deoxyloganetin glucosyltransferase			GO:0035251,GO:1900994	UDP-glucosyltransferase activity|(-)-secologanin biosynthetic process
Lj1A1110G67	47.20665261716325	13.169770290132991	81.24353494419344	6.178807838434967	2.6273285061731	8.870137347553055e-12	8.290317340054918e-11	Up	1.760666356761565	1.5860208889868117	2.063637761586894	0.3393049754028228	0.2910048228250776	0.2475012491462295	UGT85A23	7-deoxyloganetin glucosyltransferase			GO:0035251,GO:1900994	UDP-glucosyltransferase activity|(-)-secologanin biosynthetic process
Lj1A1111T40	18.35529937363325	0.6539108696220047	36.05668787764449	53.72623411224519	5.747554812180572	7.467326220645158e-07	3.821142656627238e-06	Up	1.0893717285141702	1.4731569225049184	0.9708049983701816	0.0	0.0	0.0663315036082574	UGT85A23	7-deoxyloganetin glucosyltransferase			GO:0035251,GO:1900994	UDP-glucosyltransferase activity|(-)-secologanin biosynthetic process
Lj1A1113T54	15.095522653509144	29.86697596868121	0.3240693383370805	0.0117982300820623	-6.40528574064105	3.875722950923608e-05	0.0001511386117168	Down	0.0	0.0	0.024250441159612	0.1749085501752101	1.7061607860412469	0.2982496804575665	UGT85A24	7-deoxyloganetin glucosyltransferase			GO:0035251	UDP-glucosyltransferase activity
Lj1A1115T90	2481.158992385037	1605.3238630071262	3356.9941217629457	2.091289494636175	1.0643927862541684	3.781650902682154e-11	3.318506359958085e-10	Up	95.76232620245923	77.00885768202474	110.72202750312935	43.7463314190213	51.012632712498	41.00287454050326		Exopolygalacturonase (Fragment) OS=Oenothera organensis OX=3945 PE=2 SV=1			GO:0005576,GO:0047911,GO:0004650,GO:0005975,GO:0071555	extracellular region|galacturan 1,4-alpha-galacturonidase activity|polygalacturonase activity|carbohydrate metabolic process|cell wall organization
Lj1A1115T91	15.478272029941229	23.08214715154969	7.874396908332751	0.3406264187975016	-1.5537377608983798	0.0159490850991812	0.0351197610559883	Down	0.192086155650416	0.2639932113322047	0.1212522057980599	0.4497648433076833	0.4203584545319014	0.8450407612964385	NPR5	Regulatory protein NPR5	ko04075	Plant hormone signal transduction	GO:0005737,GO:0005634,GO:0000976,GO:0010434,GO:0010582,GO:0010227,GO:0048439,GO:0009864,GO:0009944,GO:0016567,GO:0009954	cytoplasm|nucleus|transcription cis-regulatory region binding|bract formation|floral meristem determinacy|floral organ abscission|flower morphogenesis|induced systemic resistance, jasmonic acid mediated signaling pathway|polarity specification of adaxial/abaxial axis|protein ubiquitination|proximal/distal pattern formation
Lj1A1118T28	48.36831627488161	91.18045653022229	5.556176019540884	0.061047527143956	-4.033923332717762	2.916101579317288e-17	4.444432514952282e-16	Down	0.0716834836310421	0.0895618615376976	0.1447980336552135	1.7903472213022549	1.4026118094742706	1.8364832397303152
Lj1A111G21	151.0628431569173	201.4670559976413	100.658630316193	0.4996641989798386	-1.000969242442069	0.0047394848094579	0.0120898236831265	Down	2.2562914512874657	2.8702818480053653	1.8875020045294304	6.949195756433301	2.8399465157350887	4.317215784498643	CYP714C2	Cytochrome P450 714C2			GO:0016020,GO:0020037,GO:0005506,GO:0004497,GO:0016705	membrane|heme binding|iron ion binding|monooxygenase activity|oxidoreductase activity, acting on paired donors, with incorporation or reduction of molecular oxygen
Lj1A1122T47	668.3777494224215	327.6282156334844	1009.127283211358	3.07898262911478	1.6224537280645566	1.0313160779934073e-13	1.1570219476941042e-12	Up	19.13073034358068	20.106139394294782	19.264299109053237	4.198524597748404	6.671155592854593	8.27399569384537	VLG	Protein VACUOLELESS GAMETOPHYTES			GO:0009561,GO:0055046,GO:0009617,GO:0002237,GO:0002238,GO:0002240	megagametogenesis|microgametogenesis|response to bacterium|response to molecule of bacterial origin|response to molecule of fungal origin|response to molecule of oomycetes origin
Lj1A1123T22	77.72737818418148	121.26491950085055	34.18983686751232	0.2818423996361176	-1.827039431630788	0.0001032651523381	0.0003740143471634	Down	0.9398501187181076	1.1183385885130503	0.2712090154177015	3.0040416008226334	3.0419216853761126	2.2700114568159235	CKX1	Cytokinin dehydrogenase 1	ko00908	Zeatin biosynthesis	GO:0005773,GO:0019139,GO:0071949,GO:0016491,GO:0009823,GO:0048507	vacuole|cytokinin dehydrogenase activity|FAD binding|oxidoreductase activity|cytokinin catabolic process|meristem development
Lj1A1125T59	607.5195218019702	276.9183067811519	938.120736822788	3.387959139250715	1.7604164750373363	1.8296323866448263e-30	5.917673604743607e-29	Up	40.94531240889019	43.56487971552588	39.73658143328896	14.233347658242854	10.162783812506555	12.455194440687366	ACA4	Alpha carbonic anhydrase 4	ko00910	Nitrogen metabolism	GO:0009570,GO:0009535,GO:0004089,GO:0016836,GO:0008270,GO:0006730	chloroplast stroma|chloroplast thylakoid membrane|carbonate dehydratase activity|hydro-lyase activity|zinc ion binding|one-carbon metabolic process
Lj1A1128T61	18.96967197023493	8.109100266634764	29.83024367383508	3.6829538555769337	1.8808633215527828	0.0033023166791396	0.0087540661748788	Up	1.569976902858657	2.1857165208904488	1.359126997718254	0.2334006952013357	0.8084032578130216	0.3482403939433518	ACA9	Probable calcium-transporting ATPase 9, plasma membrane-type			GO:0043231,GO:0005886,GO:0005524,GO:0016887,GO:0019829,GO:0005516,GO:0046872,GO:0005388	intracellular membrane-bounded organelle|plasma membrane|ATP binding|ATP hydrolysis activity|ATPase-coupled cation transmembrane transporter activity|calmodulin binding|metal ion binding|P-type calcium transporter activity
Lj1A1129T67	23.85002599462201	45.736356447558975	1.963695541685024	0.0429988860941971	-4.5395569031505225	2.814921806460232e-08	1.74709331454668e-07	Down	0.0322497589756213	0.1289378607932693	0.0325716709692827	1.4766789082019145	2.1255495555569266	0.9013280784416164	ZOG1	Zeatin O-glucosyltransferase	ko00908	Zeatin biosynthesis	GO:0050403,GO:0050404,GO:0009690,GO:0048439,GO:0009965,GO:0045926,GO:0006486,GO:0010380,GO:0010083,GO:0010015,GO:0048316	trans-zeatin O-beta-D-glucosyltransferase activity|zeatin O-beta-D-xylosyltransferase activity|cytokinin metabolic process|flower morphogenesis|leaf morphogenesis|negative regulation of growth|protein glycosylation|regulation of chlorophyll biosynthetic process|regulation of vegetative meristem growth|root morphogenesis|seed development
Lj1A112T58	980.204006526732	1485.5401864652883	474.8678265881745	0.3196513117672856	-1.6454290805817242	0.0014010758764885	0.0040687858044428	Down	10.393575315092155	10.67296722646193	10.740418225871082	13.434771723784197	36.36969639331615	50.75816083427976	RPT2	Root phototropism protein 2			GO:0005737,GO:0005634,GO:0005777,GO:0009904,GO:0009638,GO:0016567,GO:0007165	cytoplasm|nucleus|peroxisome|chloroplast accumulation movement|phototropism|protein ubiquitination|signal transduction
Lj1A1132T32	312.39743379558723	525.24340187163	99.55146571954396	0.1895579323978163	-2.399289264907212	1.5437071619468112e-23	3.5291477941557396e-22	Down	1.2969931638309884	1.3809244890959145	1.6231859572749434	9.125300323243078	5.299165845092705	8.376342275650755
Lj1A1135T84	21.27592835842573	2.008268852850231	40.5435878640012	20.107039979355743	4.329628808483934	7.18717642190061e-08	4.233373470749705e-07	Up	0.9724361629802316	1.7639546393560952	1.7460317634920637	0.1124412108269208	0.0	0.1118436301715874	D14	Strigolactone esterase D14			GO:0005737,GO:0005634,GO:0016787,GO:1902348,GO:0010223,GO:1901601	cytoplasm|nucleus|hydrolase activity|cellular response to strigolactone|secondary shoot formation|strigolactone biosynthetic process
Lj1A1135T85	861.3065351918942	555.0285286428054	1167.584541740982	2.103611671904158	1.0728684067570342	2.6602378892573246e-14	3.154317519622189e-13	Up	46.20281731974994	48.84031894897005	56.047993224021816	26.238100406057143	20.13709945160001	25.7489245347672	SCL30A	Serine/arginine-rich SC35-like splicing factor SCL30A	ko03040	Spliceosome	GO:0005737,GO:0005829,GO:0016607,GO:0005681,GO:0003729,GO:0003723,GO:0000398,GO:0008380	cytoplasm|cytosol|nuclear speck|spliceosomal complex|mRNA binding|RNA binding|mRNA splicing, via spliceosome|RNA splicing
Lj1A1137G87	111.3688631078396	149.69846925332916	73.03925696234994	0.4876555893007557	-1.0360655024868124	0.0031630493762291	0.008429999044054	Down	1.851983477902973	1.8246608530757968	2.244563620896634	2.725719646908896	3.215036165886793	6.326211553244375	MYR2	Myb-related protein 2			GO:0005634,GO:0003677,GO:0003700	nucleus|DNA binding|DNA-binding transcription factor activity
Lj1A1137T83	16.878663220181064	3.079772269146729	30.677554171215377	10.029210209141857	3.3261360944349017	0.0004628731552101	0.0014925369548137	Up	0.2096234333415387	0.6285720713671881	0.6840050903549384	0.1174630949706068	0.0332117118055769	0.0	SINE1	Protein SINE1			GO:0005874,GO:0005635,GO:0031965,GO:0005634,GO:0032797,GO:0003779,GO:0008017,GO:0007097,GO:0000387	microtubule|nuclear envelope|nuclear membrane|nucleus|SMN complex|actin binding|microtubule binding|nuclear migration|spliceosomal snRNP assembly
Lj1A1138T51	2458.1573833970083	1199.0540213752854	3717.260745418728	3.1000133043841225	1.6322744071536444	1.3343770478735502e-49	9.370865555536296e-48	Up	103.4492281728336	96.99784340106432	95.64572347882888	34.11468314346488	27.967766534153927	33.960329710148514	At1g08570	Thioredoxin-like 1-1, chloroplastic			GO:0009507,GO:0031969,GO:0009570,GO:0016671,GO:0045454	chloroplast|chloroplast membrane|chloroplast stroma|oxidoreductase activity, acting on a sulfur group of donors, disulfide as acceptor|cell redox homeostasis
Lj1A1139T48	565.7926391581286	888.6417424233772	242.94353589287937	0.2734004319901199	-1.8709125723914093	2.7000490488443983e-13	2.899900588074452e-12	Down	7.111882602255178	6.6401197500422064	6.7374228452998	19.936852679488396	35.68329400089593	19.345823895936817	NAC087	NAC domain-containing protein 87			GO:0005737,GO:0005634,GO:0003700,GO:0000976	cytoplasm|nucleus|DNA-binding transcription factor activity|transcription cis-regulatory region binding
Lj1A1141T74	37.20560317797509	18.23165800168369	56.17954835426642	3.082837681542441	1.6242589302499508	0.0011117563777302	0.0032982927569912	Up	2.787764974155236	2.472477533527168	1.4672803397117489	1.1032361773177193	0.4447902729611624	0.6502950592470018	LBD4	LOB domain-containing protein 4			GO:0000976,GO:0010087	transcription cis-regulatory region binding|phloem or xylem histogenesis
Lj1A1143T39	318.71317730568063	211.90707579994083	425.51927881142	2.008339231230401	1.006002977395397	4.260303486180996e-06	1.950395015769733e-05	Up	11.615321575896616	12.008039035616648	16.374244305843728	8.005208937278109	5.207637667899324	6.757161432789013	BRG3	Probable BOI-related E3 ubiquitin-protein ligase 3			GO:0005634,GO:0046872,GO:0004842,GO:0006952,GO:0043161,GO:0043067	nucleus|metal ion binding|ubiquitin-protein transferase activity|defense response|proteasome-mediated ubiquitin-dependent protein catabolic process|regulation of programmed cell death
Lj1A1144T44	56.437418858398026	93.18144109785942	19.69339661893653	0.2111850437803713	-2.2434204288838293	5.224450038579167e-05	0.0001994233766978	Down	1.163729510205204	0.6979065814163988	0.9402765393019368	4.650398757219065	1.5819427632675302	7.227630817692207	PP2A9	Protein PHLOEM PROTEIN 2-LIKE A9			GO:0030246	carbohydrate binding
Lj1A1150T112	121.28396172265025	20.040085407796813	222.5278380375036	11.13468333734193	3.4769886243518537	2.7530967975255898e-16	3.899121269453791e-15	Up	5.841400289431824	4.931873175342552	4.268349510023993	0.391443318409415	0.7747413668726972	0.1832296243169803	JAL3	Jacalin-related lectin 3			GO:0030246	carbohydrate binding
Lj1A1154T38	902.435740407362	552.3766984263884	1252.4947823883342	2.2680613821855533	1.1814596855078143	5.466817638855104e-12	5.203198727629144e-11	Up	20.10576562379204	23.765175786977757	26.957289000226112	12.323556706630525	9.991821094165326	8.935783416923988			ko00240	Pyrimidine metabolism
Lj1A1160G59	112.25964442114449	40.234693706398986	184.28459513588984	4.587515234859025	2.197712949066274	1.2100137584091043e-16	1.7570254256377598e-15	Up	10.933767716337076	10.928582604452243	9.740410150314156	2.6257578210150263	2.54069595312664	1.7412019697167591	FAH2	Dihydroceramide fatty acyl 2-hydroxylase FAH2			GO:0005783,GO:0005789,GO:0080132,GO:0005506,GO:0102771,GO:0006633,GO:0006631	endoplasmic reticulum|endoplasmic reticulum membrane|fatty acid alpha-hydroxylase activity|iron ion binding|sphingolipid very long chain fatty acid alpha-hydroxylase activity|fatty acid biosynthetic process|fatty acid metabolic process
Lj1A1165T75	16.115067347101313	25.98156098279884	6.248573711403775	0.2402214543673161	-2.0575630898591664	0.0019497666009392	0.0054739885730621	Down	0.3493248228863763	0.3928040582131236	0.0882029320053144	1.272343612778963	1.1691698191379225	1.0395848928338407	At3g05950	Germin-like protein subfamily 1 member 7			GO:0048046,GO:0030145	apoplast|manganese ion binding
Lj1A1166G81	132.97555185497484	180.1108034445979	85.84030026535173	0.4764959948898001	-1.069464007041562	2.110736183810545e-05	8.593711605514362e-05	Down	3.0516820119822885	4.238637990053438	3.122171255802576	5.897819976734152	7.550662671942622	8.533055114777927
Lj1A1166T78	183.5479665072216	267.84925712157343	99.24667589286943	0.3704392542199888	-1.4326911105768474	3.8528274769249516e-11	3.3797991759277466e-10	Down	4.2886151445244485	4.701411812008788	5.03004010370494	10.941475580653265	11.30253526811477	15.847650077023316	SRD2	snRNA-activating protein complex subunit			GO:0005634,GO:0019185,GO:0003681,GO:0001006,GO:0009926,GO:0009734,GO:0060184,GO:0043697,GO:0071365,GO:0071368,GO:0010311,GO:0009942,GO:0010014,GO:1905392,GO:0009945,GO:0009301,GO:0042795,GO:0042796	nucleus|snRNA-activating protein complex|bent DNA binding|RNA polymerase III type 3 promoter sequence-specific DNA binding|auxin polar transport|auxin-activated signaling pathway|cell cycle switching|cell dedifferentiation|cellular response to auxin stimulus|cellular response to cytokinin stimulus|lateral root formation|longitudinal axis specification|meristem initiation|plant organ morphogenesis…
Lj1A1168T70	144.59000145621482	200.9009433127981	88.27905959963135	0.4391783577756972	-1.1871211332104246	2.8238985109878987e-08	1.7522369525588088e-07	Down	1.9479575086280327	1.4878276618351831	1.5219522680842523	3.6718232273014593	3.614695918414808	4.070802668368218	NAT1	Nucleobase-ascorbate transporter 1			GO:0016020,GO:0009506,GO:0022857,GO:0071702	membrane|plasmodesma|transmembrane transporter activity|organic substance transport
Lj1A1170G26	8093.496272709051	13140.009381417743	3046.983164000343	0.2318851868845005	-2.1085174331218743	2.1703024625659103e-16	3.085762259695223e-15	Down	54.069719015800274	55.16758637342975	44.74267324705096	318.4445585610612	135.77615358216465	213.43811240443583	INT2	Probable inositol transporter 2			GO:0016020,GO:0005886,GO:0090406,GO:0005366,GO:0022857,GO:0015798,GO:0023052,GO:0055085	membrane|plasma membrane|pollen tube|myo-inositol:proton symporter activity|transmembrane transporter activity|myo-inositol transport|signaling|transmembrane transport
Lj1A1175T52	55.21894147966413	78.03743757301089	32.400445386317294	0.4155499678409713	-1.2669061304740186	0.0005247452092342	0.0016706415415344	Down	0.8837396638692654	1.5826160189532068	1.190081351235884	2.988922335563373	3.4507959960376744	2.3631835688494123	WRKY65	Probable WRKY transcription factor 65			GO:0005634,GO:0003700,GO:0000976	nucleus|DNA-binding transcription factor activity|transcription cis-regulatory region binding
Lj1A1177T89	137.06297821243876	194.21122888792047	79.91472753695695	0.4113188877426467	-1.2816707730442087	0.000216536051522	0.0007429854908617	Down	3.4777285266421543	2.0797055558673407	1.6811691377398486	4.608960716084208	7.652698653995903	5.445976281186393	NIP1-1	Aquaporin NIP1-1			GO:0016020,GO:0015267	membrane|channel activity
Lj1A1179G51	1310.5001860716254	2281.477976299992	339.5223958432572	0.1488333229609597	-2.7482305208051723	2.985234974007127e-35	1.2046133890350664e-33	Down	7.697372472301301	8.905553848047123	12.786149031867538	65.72563576869612	49.594385005032	83.15051966316727	At4g18970	GDSL esterase/lipase At4g18970			GO:0005576,GO:0016788,GO:0016042	extracellular region|hydrolase activity, acting on ester bonds|lipid catabolic process
Lj1A1179T48	3.7139091492570153	7.427818298514029	0.0	0.0243556104127646	-5.359602048582286	0.0017523143650625	0.0049767998870092	Down	0.0	0.0	0.0	0.1243296681459899	0.2706794720038066	0.1484026860388133	At4g18970	GDSL esterase/lipase At4g18970			GO:0005576,GO:0016788,GO:0016042	extracellular region|hydrolase activity, acting on ester bonds|lipid catabolic process
Lj1A1181G96	254.0192667967536	370.9599165781471	137.07861701535987	0.3695213075832826	-1.4362705384768752	6.525368077665122e-08	3.867752559347232e-07	Down	3.671367020480629	4.216165986308672	3.024266758335253	13.087682254403129	7.15953371487929	9.433424919485695	SRG1	Protein SRG1			GO:0046872,GO:0016682,GO:0010150	metal ion binding|oxidoreductase activity, acting on diphenols and related substances as donors, oxygen as acceptor|leaf senescence
Lj1A1181G98	510.13508869089486	786.2746170893889	233.99556029240009	0.2976363632451974	-1.7483772987212811	4.947267786961736e-27	1.359669639785311e-25	Down	5.4555181952617415	6.519281986079344	5.387530441405691	22.17937417102421	18.352938826025355	17.99555765458618	SRG1	Protein SRG1			GO:0046872,GO:0016682,GO:0010150	metal ion binding|oxidoreductase activity, acting on diphenols and related substances as donors, oxygen as acceptor|leaf senescence
Lj1A1185T62	750.2894354612818	468.8818773904615	1031.696993532101	2.200486993099296	1.137822844103919	1.3954122565630294e-14	1.6908565484435337e-13	Up	36.67711513779247	35.18176629967488	29.511207057947495	14.718688791849706	16.816593409619973	14.740286121050628	ycf23	Uncharacterized protein ycf23			GO:0009507	chloroplast
Lj1A1185T65	381.0186302842002	585.3133872964427	176.72387327195716	0.3019677820368844	-1.7275334631354105	1.1320795752487203e-20	2.1671481146063985e-19	Down	2.493076104389085	2.141471247188213	2.386817762659601	8.594059282255497	8.26394788964349	6.43817065153516	CHX15	Cation/H(+) antiporter 15			GO:0012505,GO:0016020,GO:0015299,GO:0006813,GO:0006885	endomembrane system|membrane|solute:proton antiporter activity|potassium ion transport|regulation of pH
Lj1A1192G65	6896.443738601709	11108.734832705297	2684.152644498115	0.2416248174046069	-2.049159452692207	6.063010099429226e-119	2.1407478159401356e-116	Down	55.990774339479806	61.4394370148606	54.290212743601614	244.2736072481301	231.78467741871412	237.65144307803052	MUCUNAIN	Cysteine proteinase mucunain (Fragment)			GO:0005773,GO:0008234,GO:0031871,GO:0006508	vacuole|cysteine-type peptidase activity|proteinase activated receptor binding|proteolysis
Lj1A1194T83	1372.0625505715238	1948.2765854066772	795.8485157363684	0.4084978864469097	-1.2915994809483502	1.2354793584310385e-17	1.9375913787806208e-16	Down	20.661236723768827	19.352920055141663	20.84224118357477	43.210445667552605	59.4329888782029	46.73062825594602	TBL38	Protein trichome birefringence-like 38			GO:0005794,GO:0016020,GO:0016413	Golgi apparatus|membrane|O-acetyltransferase activity
Lj1A1195G28	34.65421484935851	66.04286855513004	3.2655611435869565	0.0495752242719816	-4.3342368907377695	3.2730857887595397e-12	3.1954065638189324e-11	Down	0.0403616615400414	0.0605137812925466	0.1019113631554246	1.0080618982928853	1.7665370635236348	1.3160495869270228	At1g28590	GDSL esterase/lipase At1g28590			GO:0005576,GO:0016788,GO:0016042	extracellular region|hydrolase activity, acting on ester bonds|lipid catabolic process
Lj1A1195T31	3.3471147547503883	6.69422950950077	0.0	0.0270084218058592	-5.210446849053403	0.02297706499349	0.0481045744580531	Down	0.0	0.0	0.0	0.4465056777764682	0.0	0.4441326763335501	At1g28590	GDSL esterase/lipase At1g28590			GO:0005576,GO:0016788,GO:0016042	extracellular region|hydrolase activity, acting on ester bonds|lipid catabolic process
Lj1A1197T77	6.809692337556736	11.974170223211914	1.6452144519015537	0.1369864320717134	-2.8678950874840585	0.0202155225091886	0.0429698171595813	Down	0.0366175370929132	0.0549002579815497	0.0	0.0571593539268577	0.2074037512756441	0.4169408798233328	NCL2	Sodium/calcium exchanger NCL2			GO:0005886,GO:0005774,GO:0005509,GO:0015369,GO:0070588,GO:0006874,GO:0006814	plasma membrane|vacuolar membrane|calcium ion binding|calcium:proton antiporter activity|calcium ion transmembrane transport|cellular calcium ion homeostasis|sodium ion transport
Lj1A1197T78	755.8344412607261	149.93302992830203	1361.7358525931493	9.088832792334616	3.1840950322815886	2.029658143309724e-39	9.484920830738936e-38	Up	44.50745554995765	39.625540094683096	34.20926570049346	5.978286394667065	4.012395914447834	3.061571647809372	PER19	Peroxidase 19	ko00940	Phenylpropanoid biosynthesis	GO:0005576,GO:0009505,GO:0020037,GO:0140825,GO:0046872,GO:0004601,GO:0042744,GO:0006979	extracellular region|plant-type cell wall|heme binding|lactoperoxidase activity|metal ion binding|peroxidase activity|hydrogen peroxide catabolic process|response to oxidative stress
Lj1A1198T23	10234.166825715703	6075.399694414784	14392.933957016612	2.369073045040641	1.2443226815216957	4.3917287185446766e-51	3.2550008012490605e-49	Up	327.45870315237306	352.26663803596017	350.77929837476563	136.23078681618813	153.21239482266995	147.12578994164053	At5g45960	GDSL esterase/lipase At5g45960			GO:0005576,GO:0016788,GO:0016042	extracellular region|hydrolase activity, acting on ester bonds|lipid catabolic process
Lj1A1200T62	122.55875672960758	245.11751345921505	0.0	0.0007379289224301	-10.404230517458767	4.056713337369949e-18	6.577153473381304e-17	Down	0.0	0.0	0.0	15.799431675167336	14.251951263692629	13.902141170440713	BAM3	Beta-amylase 3, chloroplastic	ko00500	Starch and sucrose metabolism	GO:0009570,GO:0005829,GO:0102229,GO:0016161,GO:0000024,GO:0009409,GO:0005983	chloroplast stroma|cytosol|amylopectin maltohydrolase activity|beta-amylase activity|maltose biosynthetic process|response to cold|starch catabolic process
Lj1A1201T81	15.230142318756869	22.94588958153137	7.514395055982336	0.3280430048758285	-1.60804313719599	0.0081286377789737	0.0195133361300351	Down	0.1612487948781067	0.2256412563882213	0.3582883806621105	0.7383394541009572	0.8635045069450016	0.6676504284752715	ACR4	Serine/threonine-protein kinase-like protein ACR4			GO:0009986,GO:0030139,GO:0032585,GO:0005886,GO:0005524,GO:0042803,GO:0106310,GO:0004674,GO:0019199,GO:0009793,GO:0048439,GO:0010311,GO:0032877,GO:0046777,GO:0009786,GO:0048829,GO:0048364,GO:0090392	cell surface|endocytic vesicle|multivesicular body membrane|plasma membrane|ATP binding|protein homodimerization activity|protein serine kinase activity|protein serine/threonine kinase activity|transmembrane receptor protein kinase activity|embryo development ending in seed dormancy|flower morphogenesis|lateral root formation|positive regulation of DNA endoreduplication|protein autophosphorylatio…
Lj1A1202T59	473.0419978809977	134.53809162668688	811.545904135308	6.02552778745824	2.591087615284482	9.483310639276508e-51	6.888134944905354e-49	Up	14.40207594282886	14.886613496052425	15.961801444297528	2.1979283179107334	2.1375596948814533	3.2228299188558167	NSL1	MACPF domain-containing protein NSL1			GO:0005634,GO:0008219,GO:0052542,GO:0006955,GO:0009626,GO:2000031,GO:0010337,GO:0009651	nucleus|cell death|defense response by callose deposition|immune response|plant-type hypersensitive response|regulation of salicylic acid mediated signaling pathway|regulation of salicylic acid metabolic process|response to salt stress
Lj1A1203T34	32.27123258270639	53.14197630200723	11.400488863405515	0.214876958800686	-2.218417303634729	0.000314567507086	0.0010486408556441	Down	0.1628453175996721	0.1953217099145565	0.7894599062653885	1.4912994914514384	1.8782702755787697	1.955356403395894	AGP30	Non-classical arabinogalactan protein 30			GO:0071944,GO:0005576,GO:2000280,GO:2000033	cell periphery|extracellular region|regulation of root development|regulation of seed dormancy process
Lj1A1206T68	67.56782818436338	120.02918949356165	15.106466875165026	0.1257304060430246	-2.991594508431993	4.5844178090725225e-18	7.418527660231804e-17	Down	0.5822984431188275	0.459491289628188	0.3714384341590259	4.17801741347981	3.5348813260892373	3.5847851732636533	At2g20710	Pentatricopeptide repeat-containing protein At2g20710, mitochondrial			GO:0005739	mitochondrion
Lj1A1208G45	28.88028900092872	56.44775938946832	1.3128186123890768	0.0232375571195501	-5.427397778379708	1.956035317791351e-09	1.4023217667482156e-08	Down	0.0190510159199616	0.0571259441159368	0.0	1.6653455008960167	0.7455324032340718	0.8874079536780394	PLT4	Probable polyol transporter 4			GO:0016020,GO:0005351	membrane|carbohydrate:proton symporter activity
Lj1A1210T53	166.15043411759115	47.10928165379733	285.1915865813848	6.053295912124632	2.5977208781454046	6.016525499349541e-21	1.1747473981909682e-19	Up	7.663393275701492	11.056067338130555	12.924152696251236	1.9561201121635752	1.3773736302664563	1.9083063345760232
Lj1A1211G87	379.8313628131365	539.0899213993483	220.572804226924	0.4091690132499182	-1.2892312023050678	1.0256148073160689e-06	5.151784159571054e-06	Down	3.184774143222661	2.5036906530747847	2.3491759952503264	9.011787035670588	5.724243259421503	4.963477911418217	Os03g0255100	Beta-galactosidase 6			GO:0048046,GO:0005773,GO:0004565,GO:0030246,GO:0005975	apoplast|vacuole|beta-galactosidase activity|carbohydrate binding|carbohydrate metabolic process
Lj1A1212G53	842.5836308804835	1135.1054952852146	550.061766475752	0.4845380569472421	-1.0453181115734795	1.7369013025741298e-07	9.706639901965162e-07	Down	22.481712773574863	18.09442211350844	14.290335298304733	33.155264318335426	43.477869820392286	37.27479077599392
Lj1A1212T54	2073.4353488863794	2813.0111599712486	1333.8595378015068	0.4741555977487384	-1.076567526767991	1.15444290445096e-13	1.2883339559680557e-12	Down	30.35477946720572	28.342663564626807	26.22101972953768	49.96153615592473	68.28790388783415	61.72132416760256	AGD5	ADP-ribosylation factor GTPase-activating protein AGD5	ko04144	Endocytosis	GO:0030136,GO:0005768,GO:0005802,GO:0030276,GO:0005096,GO:0046872,GO:0090630,GO:0035652,GO:0050829,GO:0010227,GO:0060866,GO:0030308,GO:0060858	clathrin-coated vesicle|endosome|trans-Golgi network|clathrin binding|GTPase activator activity|metal ion binding|activation of GTPase activity|clathrin-coated vesicle cargo loading|defense response to Gram-negative bacterium|floral organ abscission|leaf abscission|negative regulation of cell growth|vesicle-mediated transport involved in floral organ abscission
Lj1A1213T40	54.39941534644036	23.664284152570616	85.13454654031001	3.604056798770908	1.8496217477384145	6.986058449942618e-08	4.119684015644658e-07	Up	1.9633518186833765	2.298097971756477	2.4786871075315453	0.7527477918535224	0.6384995065449146	0.4813375078588737	HSFA2B	Heat stress transcription factor A-2b			GO:0005737,GO:0005634,GO:0003700,GO:0000978,GO:0034605,GO:0006357	cytoplasm|nucleus|DNA-binding transcription factor activity|RNA polymerase II cis-regulatory region sequence-specific DNA binding|cellular response to heat|regulation of transcription by RNA polymerase II
Lj1A1222T75	181.40397863328687	359.22402677651314	3.5839304900603883	0.0100283841385817	-6.639767024807289	1.1356568824877085e-42	6.182156159872061e-41	Down	0.0	0.1273915580346784	0.0735566886833987	5.797983321385209	6.937693746545067	7.388007767201638	FER	Receptor-like protein kinase FERONIA			GO:0043680,GO:0005886,GO:0009506,GO:0005524,GO:0004672,GO:0106310,GO:0004674,GO:0009738,GO:0009742,GO:0032922,GO:0050832,GO:0009873,GO:0009788,GO:0030308,GO:0010483,GO:0009791,GO:0046777,GO:0009741,GO:0009723,GO:0048364,GO:0010118	filiform apparatus|plasma membrane|plasmodesma|ATP binding|protein kinase activity|protein serine kinase activity|protein serine/threonine kinase activity|abscisic acid-activated signaling pathway|brassinosteroid mediated signaling pathway|circadian regulation of gene expression|defense response to fungus|ethylene-activated signaling pathway|negative regulation of abscisic acid-activated signalin…
Lj1A1225G78	888.4507343359418	380.46642045707046	1396.4350482148118	3.6693589013302215	1.8755280220152035	1.7906520264270088e-61	1.8355627345091706e-59	Up	45.414563596117794	49.61563381749296	46.03455567968338	11.746533984580935	12.779955563553395	14.109753486596633	XTH8	Probable xyloglucan endotransglucosylase/hydrolase protein 8			GO:0048046,GO:0004553,GO:0030247,GO:0016762,GO:0042546,GO:0071555,GO:0010411	apoplast|hydrolase activity, hydrolyzing O-glycosyl compounds|polysaccharide binding|xyloglucan:xyloglucosyl transferase activity|cell wall biogenesis|cell wall organization|xyloglucan metabolic process
Lj1A1230T61	6989.575974280885	3059.752407525462	10919.3995410363	3.5687343150282533	1.8354124996892995	3.3315569802549394e-13	3.542235113008828e-12	Up	220.57709524468785	282.3599855622711	414.0555926732913	108.47119511168556	58.21783081513453	90.71871270771004	PER42	Peroxidase 42	ko00940	Phenylpropanoid biosynthesis	GO:0005576,GO:0009505,GO:0020037,GO:0140825,GO:0046872,GO:0004601,GO:0042744,GO:0006979,GO:0048511	extracellular region|plant-type cell wall|heme binding|lactoperoxidase activity|metal ion binding|peroxidase activity|hydrogen peroxide catabolic process|response to oxidative stress|rhythmic process
Lj1A1231T38	3.593811782782786	0.3269554348110024	6.860668130754566	18.95983515628198	4.244874515861491	0.0097950608119926	0.0229544649670425	Up	0.4290620107191361	0.8577170739726176	0.9750258896674432	0.0	0.0	0.1110331690833875
Lj1A1231T39	13.445479029801614	2.3340065996087627	24.55695145999445	10.45467105842361	3.3860757651509004	2.121804851590992e-05	8.629103013461235e-05	Up	1.0912202099539567	1.0432808640147706	1.437538170663538	0.0987464479697958	0.0488595375601276	0.1964432991475317	GALT31A	Beta-1,6-galactosyltransferase GALT31A			GO:0000139,GO:0008378,GO:0016757,GO:0008194,GO:0009793,GO:0006486	Golgi membrane|galactosyltransferase activity|glycosyltransferase activity|UDP-glycosyltransferase activity|embryo development ending in seed dormancy|protein glycosylation
Lj1A1233G65	131.21587391667126	53.11306965210198	209.3186781812404	3.938822330082073	1.977764342239983	3.3866448193645644e-11	2.993577350413281e-10	Up	4.804102026713248	4.121565412253816	3.881644650684181	0.6665885980597984	1.381149118535374	1.22249095696679	WRKY6	WRKY transcription factor 6			GO:0005634,GO:0003700,GO:0000976,GO:0080169,GO:0016036,GO:0009873,GO:0045892	nucleus|DNA-binding transcription factor activity|transcription cis-regulatory region binding|cellular response to boron-containing substance deprivation|cellular response to phosphate starvation|ethylene-activated signaling pathway|negative regulation of DNA-templated transcription
Lj1A1233T68	311.4807535281857	537.7082099635337	85.25329709283716	0.1585289207031363	-2.6571820371794987	1.08117851899858e-18	1.8262937083044448e-17	Down	2.161897502463688	2.669312801087464	1.7981577117578276	17.65423608961031	8.355484629354619	16.13872835986269	At1g11920	Putative pectate lyase 2	ko00040,ko02024	Pentose and glucuronate interconversions|Quorum sensing	GO:0046872,GO:0030570,GO:0045490	metal ion binding|pectate lyase activity|pectin catabolic process
Lj1A1235G87	1720.5591570274853	1087.0897455928537	2354.0285684621144	2.1651764247066665	1.1144845846191245	5.170435051469502e-28	1.4869095008875302e-26	Up	26.77306738030489	26.610161474768987	29.959171134397067	12.511225082873628	11.857242495810072	14.311442788656732	SRF8	Protein STRUBBELIG-RECEPTOR FAMILY 8			GO:0005886,GO:0005524,GO:0004672,GO:0006468	plasma membrane|ATP binding|protein kinase activity|protein phosphorylation
Lj1A1236G69	55.74141526550961	78.25642820410249	33.22640232691662	0.424142417936879	-1.237379322665101	0.0044600962261127	0.0114379669383878	Down	0.5488947143045989	0.4435767589657206	0.1887229598409568	0.8871988556055505	0.7937795640537666	1.1363489304534151	SBT2.4	Subtilisin-like protease SBT2.4			GO:0005576,GO:0004252,GO:0090558,GO:0006508	extracellular region|serine-type endopeptidase activity|plant epidermis development|proteolysis
Lj1A1237T44	18953.70785677262	26262.500350823742	11644.915362721464	0.4434068837823924	-1.173296927023978	1.2623572562994223e-47	8.379019887635488e-46	Down	387.39467128909416	413.8733707690194	399.2895556117988	959.6321361514138	855.5815300447074	903.0035847899368	ACO	1-aminocyclopropane-1-carboxylate oxidase	ko00270	Cysteine and methionine metabolism	GO:0009815,GO:0031418,GO:0046872,GO:0009693,GO:0009835	1-aminocyclopropane-1-carboxylate oxidase activity|L-ascorbic acid binding|metal ion binding|ethylene biosynthetic process|fruit ripening
Lj1A1237T45	1289.6431077212198	2056.5392361403533	522.7469793020856	0.2541981765733159	-1.9759744133173844	6.832003070242974e-52	5.200095271009488e-50	Down	18.775882146975228	21.94406491500731	18.403360071475888	85.8494961585497	73.19488116647982	74.41301601416242	PAP	Plastid-lipid-associated protein, chloroplastic			GO:0009507	chloroplast
Lj1A1237T47	5418.068245271266	8539.931281159354	2296.205209383174	0.2688777931014561	-1.89497748845078	3.867799273380891e-35	1.548459734297465e-33	Down	60.06128387980458	60.518699900385705	50.05559841021793	209.51564080669257	244.8079450401826	182.059391765616	AOX4	Ubiquinol oxidase 4, chloroplastic/chromoplastic			GO:0009535,GO:0046862,GO:0005739,GO:0070469,GO:0009579,GO:0009916,GO:0046872,GO:0106292,GO:0102721,GO:0010230,GO:0016117,GO:0009657	chloroplast thylakoid membrane|chromoplast membrane|mitochondrion|respirasome|thylakoid|alternative oxidase activity|metal ion binding|superoxide-generating NADPH oxidase activity|ubiquinol:oxygen oxidoreductase activity|alternative respiration|carotenoid biosynthetic process|plastid organization
Lj1A1238T59	101.8340915475725	138.86181581726672	64.80636727787815	0.4668996905219225	-1.09881546257763	0.0001056561498919	0.000382021141026	Down	1.3157901662053506	2.411137996834136	1.7165270600812024	3.936691725729194	3.9804236598984017	3.773894046956472	HT1	Serine/threonine/tyrosine-protein kinase HT1			GO:0005737,GO:0005886,GO:0005524,GO:0004672,GO:0106310,GO:0004674,GO:0004714,GO:0071244,GO:0046777,GO:2000030,GO:0090333,GO:0010119,GO:0007165	cytoplasm|plasma membrane|ATP binding|protein kinase activity|protein serine kinase activity|protein serine/threonine kinase activity|transmembrane receptor protein tyrosine kinase activity|cellular response to carbon dioxide|protein autophosphorylation|regulation of response to red or far red light|regulation of stomatal closure|regulation of stomatal movement|signal transduction
Lj1A123G48	165.3820297019243	318.66569634333666	12.09836306051198	0.0379726555526369	-4.718895294882658	0.0001023605677999	0.0003709494447057	Down	0.2921573559830959	0.3893584085796751	0.5245753324526595	0.6756335913722875	24.236902184431766	6.619622225221432	GSVIVT00023967001	Peroxidase 4	ko00940	Phenylpropanoid biosynthesis	GO:0005576,GO:0020037,GO:0140825,GO:0046872,GO:0042744,GO:0006979	extracellular region|heme binding|lactoperoxidase activity|metal ion binding|hydrogen peroxide catabolic process|response to oxidative stress
Lj1A1241G68	1259.557667165143	714.9632313644768	1804.152102965807	2.523580258655295	1.3354719701008608	2.25015648783114e-36	9.455120369197227e-35	Up	88.17572208395046	99.1173214374249	107.58898291487164	38.24743500391185	39.00311625340355	39.97674230435826	IMP3	Inositol monophosphatase 3	ko00053,ko00562,ko04070	Ascorbate and aldarate metabolism|Inositol phosphate metabolism|Phosphatidylinositol signaling system	GO:0008934,GO:0052832,GO:0052833,GO:0052834,GO:0000287,GO:0006021,GO:0006020,GO:0046855,GO:0046854,GO:0007165	inositol monophosphate 1-phosphatase activity|inositol monophosphate 3-phosphatase activity|inositol monophosphate 4-phosphatase activity|inositol monophosphate phosphatase activity|magnesium ion binding|inositol biosynthetic process|inositol metabolic process|inositol phosphate dephosphorylation|phosphatidylinositol phosphate biosynthetic process|signal transduction
Lj1A1241T64	313.7542262282779	434.9951094740738	192.5133429824816	0.4425290930689038	-1.1761557898691042	0.0010602891660282	0.0031618382614393	Down	4.943647565188363	2.9421499631106616	3.2016146485447208	5.0464532721543085	12.99981332804376	7.089987982234819	TDT	Tonoplast dicarboxylate transporter			GO:0016020,GO:0005774,GO:0005773,GO:0015140,GO:0098656,GO:0015743,GO:0051453	membrane|vacuolar membrane|vacuole|malate transmembrane transporter activity|anion transmembrane transport|malate transport|regulation of intracellular pH
Lj1A1241T69	5.029261568980572	9.734453799624056	0.3240693383370805	0.0361698588381954	-4.789068222243651	0.0015799161857785	0.0045388890580701	Down	0.0	0.0	0.0306674809741554	0.2527909068026774	0.2814309363463354	0.377171134363261	At4g17280	Cytochrome b561 and DOMON domain-containing protein At4g17280			GO:0016020,GO:0046872	membrane|metal ion binding
Lj1A1243G52	263.00940270322184	0.0	526.0188054064433	2830.272103096939	11.466725045463932	5.558241811317302e-22	1.1629763236815507e-20	Up	8.306640527522475	9.606431228493316	9.741591999877388	0.0	0.0	0.0	PVIP	OBERON-like protein			GO:0005634,GO:0046872,GO:0046740	nucleus|metal ion binding|transport of virus in host, cell to cell
Lj1A1248T45	123.84527273456352	207.7734137474456	39.91713172168126	0.1921809913555889	-2.3794624488548908	4.440661016933983e-12	4.2616264391278116e-11	Down	0.387909836735068	0.9770692139829584	0.5328233722710976	3.3747685425652247	2.7644050307604315	3.7904908288341352	At5g47800	BTB/POZ domain-containing protein At5g47800			GO:0016567	protein ubiquitination
Lj1A128T44	394.9740521240645	601.5698052396237	188.37829900850457	0.3131661239325637	-1.674999934230811	1.4495059268316623e-11	1.3264701105800766e-10	Down	3.033874285253891	3.1823911367919844	3.400878591137343	13.652363637553805	6.901079548357494	10.284072174291056	STY8	Serine/threonine-protein kinase STY8			GO:0005829,GO:0005524,GO:0106310,GO:0004674,GO:0004712,GO:0009658,GO:0006468	cytosol|ATP binding|protein serine kinase activity|protein serine/threonine kinase activity|protein serine/threonine/tyrosine kinase activity|chloroplast organization|protein phosphorylation
Lj1A131T60	3387.7524518699256	5554.423377641896	1221.0815260979512	0.2198318916351966	-2.1855273975611413	7.508470649509727e-57	6.697555819362676e-55	Down	38.55893513746439	33.52565473126116	31.38463484805953	164.02561665239034	168.17123438055094	140.14132527500098	At2g30020	Probable protein phosphatase 2C 25			GO:0005634,GO:0009536,GO:0046872,GO:0017018,GO:0004722,GO:0009738,GO:0050832,GO:0006470,GO:0009620,GO:0009611	nucleus|plastid|metal ion binding|myosin phosphatase activity|protein serine/threonine phosphatase activity|abscisic acid-activated signaling pathway|defense response to fungus|protein dephosphorylation|response to fungus|response to wounding
Lj1A131T61	22.680917830723768	8.384966568605716	36.9768690928418	4.403348961034883	2.1386011809555305	0.0001721451305436	0.0006016323217873	Up	0.7660422200510603	0.6080391586038763	1.1832886494594237	0.2110198066203856	0.116013513841399	0.2565423906675529	PMR5	Protein PMR5			GO:0005783,GO:0005794,GO:0016020,GO:0016413,GO:0006952,GO:0009620	endoplasmic reticulum|Golgi apparatus|membrane|O-acetyltransferase activity|defense response|response to fungus
Lj1A133T34	3357.898815353339	5361.324669639758	1354.472961066915	0.2526436093473366	-1.9848244076269728	2.431120236486304e-40	1.1683164206418679e-38	Down	38.55893513746439	38.81772089131975	37.51597742765368	154.15984794062152	175.7647750943901	125.50740310255004	At2g30020	Probable protein phosphatase 2C 25			GO:0005634,GO:0009536,GO:0046872,GO:0017018,GO:0004722,GO:0009738,GO:0050832,GO:0006470,GO:0009620,GO:0009611	nucleus|plastid|metal ion binding|myosin phosphatase activity|protein serine/threonine phosphatase activity|abscisic acid-activated signaling pathway|defense response to fungus|protein dephosphorylation|response to fungus|response to wounding
Lj1A134G35	12.947200089755556	24.58431981974381	1.3100803597672908	0.0533159497244516	-4.229289003016123	3.975609883251575e-06	1.8296153955833005e-05	Down	0.0243264410350208	0.0486298094528435	0.0245692637221048	0.6328860264292586	0.576197274497085	0.6295224869970205	IDM1	Increased DNA methylation 1			GO:0005634,GO:0009506,GO:0010385,GO:0004402,GO:0042393,GO:0046872,GO:0080188,GO:0044154,GO:0043971,GO:0043972,GO:0044030	nucleus|plasmodesma|double-stranded methylated DNA binding|histone acetyltransferase activity|histone binding|metal ion binding|gene silencing by RNA-directed DNA methylation|histone H3-K14 acetylation|histone H3-K18 acetylation|histone H3-K23 acetylation|regulation of DNA methylation
Lj1A138T71	207.9478792799593	335.06480473208256	80.83095382783577	0.2412730257175785	-2.0512614633734088	0.0082559658176792	0.0197816364766298	Down	0.8890474095982099	1.0441353118968466	3.614135004442985	10.570317970964997	3.2044813823218874	9.20274914925374	CAX3	Vacuolar cation/proton exchanger 3			GO:0061993,GO:0009705,GO:0005774,GO:0005773,GO:0015369,GO:0070588,GO:0006812,GO:0006874,GO:0030026,GO:0006882,GO:0010351,GO:0055062,GO:0006793,GO:0010119,GO:0051592,GO:0009624	calcium:proton antiporter complex|plant-type vacuole membrane|vacuolar membrane|vacuole|calcium:proton antiporter activity|calcium ion transmembrane transport|cation transport|cellular calcium ion homeostasis|cellular manganese ion homeostasis|cellular zinc ion homeostasis|lithium ion transport|phosphate ion homeostasis|phosphorus metabolic process|regulation of stomatal movement|response to calc…
Lj1A138T72	20.337089849495573	10.763074036093752	29.911105662897373	2.776414444786193	1.4732229399655117	0.0077146051212618	0.0186178746338255	Up	0.9542581983682672	0.6746430287025189	0.4936451831335168	0.2906499223261916	0.1917506379718218	0.2891052327076883	CAX3	Vacuolar cation/proton exchanger 3			GO:0061993,GO:0009705,GO:0005774,GO:0005773,GO:0015369,GO:0070588,GO:0006812,GO:0006874,GO:0030026,GO:0006882,GO:0010351,GO:0055062,GO:0006793,GO:0010119,GO:0051592,GO:0009624	calcium:proton antiporter complex|plant-type vacuole membrane|vacuolar membrane|vacuole|calcium:proton antiporter activity|calcium ion transmembrane transport|cation transport|cellular calcium ion homeostasis|cellular manganese ion homeostasis|cellular zinc ion homeostasis|lithium ion transport|phosphate ion homeostasis|phosphorus metabolic process|regulation of stomatal movement|response to calc…
Lj1A138T73	529.3391411171456	167.7285340422719	890.9497481920188	5.312078182363154	2.409276380208476	2.5683051963507664e-32	9.068257597448496e-31	Up	27.269751194605888	34.8519037724207	27.5751766425948	6.880652494535376	4.234493255211065	5.856629558585081	AIRP2	E3 ubiquitin-protein ligase AIRP2			GO:0005829,GO:0046872,GO:0061630,GO:0004842,GO:0009789,GO:0016567,GO:0009737,GO:0009651,GO:0006511	cytosol|metal ion binding|ubiquitin protein ligase activity|ubiquitin-protein transferase activity|positive regulation of abscisic acid-activated signaling pathway|protein ubiquitination|response to abscisic acid|response to salt stress|ubiquitin-dependent protein catabolic process
Lj1A140T5	3879.497010085997	5478.173419172886	2280.820600999103	0.4163432500036291	-1.2641546605390792	1.3999504178934162e-23	3.2149538865118723e-22	Down	45.6414713902481	41.17041955068565	37.845449347091865	108.79855015153277	99.65787821938042	92.15753033921165
Lj1A141T55	245.0599490493227	142.68124935455808	347.438648744087	2.435113996164952	1.2839893114666665	9.49859118405404e-09	6.280186868167018e-08	Up	7.5789513573428176	8.443366876186449	12.04005303045344	3.3684388331456763	4.065113525002623	4.113260759750451
Lj1A144T48	11.608487575842776	21.57723720502756	1.6397379466579811	0.0759708077746157	-3.7184110287095167	2.359955817580537e-05	9.522983618179743e-05	Down	0.1066856891517851	0.0533175478415411	0.1077506088281138	1.054718817234144	1.3733491638522377	1.104329897910449
Lj1A144T51	676.9703236613402	318.3180945086362	1035.6225528140435	3.2517233990368117	1.7012045428343356	9.240435500535255e-29	2.7734398027698617e-27	Up	13.53633688684708	12.993708846288088	13.003632261354928	3.3756055032911254	3.8929500571295663	4.9719277483357605
Lj1A146T70	1551.6950565444522	905.5860477386196	2197.8040653502826	2.4271707228106068	1.2792755886249525	4.20900574384523e-18	6.819715998727434e-17	Up	62.77870461117756	50.49893546525421	60.611129045842354	27.66073426728423	21.91433470137877	22.32144890156373	SMO2-2	Methylsterol monooxygenase 2-2	ko00100	Steroid biosynthesis	GO:0009941,GO:0005783,GO:0005789,GO:0016020,GO:0000254,GO:0005506,GO:0016491,GO:0080065,GO:0009793,GO:0016126	chloroplast envelope|endoplasmic reticulum|endoplasmic reticulum membrane|membrane|C-4 methylsterol oxidase activity|iron ion binding|oxidoreductase activity|4-alpha-methyl-delta7-sterol oxidation|embryo development ending in seed dormancy|sterol biosynthetic process
Lj1A146T73	271.38144468672414	440.8914148721514	101.87147450129645	0.2310947286511781	-2.1134437430677084	4.636303964290163e-06	2.108492812236294e-05	Down	2.86337756376294	1.431009833260015	3.6924123789478647	19.5282612751874	9.42558705926774	5.451556011576064	At2g29380	Probable protein phosphatase 2C 24	ko04016,ko04075,ko04931	MAPK signaling pathway - plant|Plant hormone signal transduction|Insulin resistance	GO:0005634,GO:0046872,GO:0017018,GO:0004722,GO:0035970	nucleus|metal ion binding|myosin phosphatase activity|protein serine/threonine phosphatase activity|peptidyl-threonine dephosphorylation
Lj1A14T72	89.58129035276697	130.10182201845927	49.060758687074575	0.3773629602527313	-1.4059752715307463	1.662723294799202e-06	8.091453216000252e-06	Down	1.216655290669331	1.8578974290673995	2.0138662591761345	3.974206358017264	5.2206081228629575	4.30291555256032	DUF7	DUF724 domain-containing protein 7			GO:0005634,GO:0042803,GO:0009908	nucleus|protein homodimerization activity|flower development
Lj1A155T26	520.9933362731439	708.1506220158958	333.83605053039133	0.4713641057662396	-1.085086192906573	2.4158588048747213e-13	2.609004355884672e-12	Down	5.894489036772428	5.924886338521451	5.131600083364715	10.661293449230277	13.149490889205063	12.323374030426097	XBAT31	Putative E3 ubiquitin-protein ligase XBAT31			GO:0046872,GO:0016740,GO:0016567,GO:0009408	metal ion binding|transferase activity|protein ubiquitination|response to heat
Lj1A159G35	59.54983995851337	80.36354012182947	38.73613979519718	0.481721761820417	-1.053727995622562	0.0046250964708352	0.0118158177551575	Down	1.5410155099702303	0.6812797779752474	1.2870211610024709	2.31297986235558	2.258396402779235	2.7608247447761225	TBL8	Protein trichome birefringence-like 8			GO:0005794,GO:0016020,GO:0016413	Golgi apparatus|membrane|O-acetyltransferase activity
Lj1A160T14	154.05973558617168	263.4923564954008	44.62711467694221	0.1693718081984485	-2.561734335666067	5.428916897820263e-06	2.43754725143742e-05	Down	2.106304416257577	1.4815113095890668	1.7333793594087878	21.83818678579453	4.016910597828678	5.571846303093629	TIP1-2	Aquaporin TIP1-2			GO:0005774,GO:0015267,GO:1902074,GO:0009651,GO:0009414	vacuolar membrane|channel activity|response to salt|response to salt stress|response to water deprivation
Lj1A17T32	113.43363953099792	72.33898852679584	154.52829053519986	2.135980834926679	1.0948987025122272	1.6771286044163048e-06	8.156870744494221e-06	Up	1.8340764452654328	2.2573067238044966	2.391510565564344	0.9970515134814342	0.9443918383327872	1.1050957300171829	MCM7	DNA replication licensing factor MCM7	ko03030,ko04110,ko04111,ko04113	DNA replication|Cell cycle|Cell cycle - yeast|Meiosis - yeast	GO:0000785,GO:0005737,GO:0042555,GO:0000347,GO:0005524,GO:0016887,GO:0003677,GO:0003678,GO:0007049,GO:0006270,GO:0009555,GO:0090329	chromatin|cytoplasm|MCM complex|THO complex|ATP binding|ATP hydrolysis activity|DNA binding|DNA helicase activity|cell cycle|DNA replication initiation|pollen development|regulation of DNA-templated DNA replication
Lj1A183T52	1537.1864280047562	821.6053520554832	2252.7675039540272	2.741963450179215	1.4552093404108544	3.661241425007063e-19	6.392587878195712e-18	Up	99.80217012614216	86.53896212358883	79.07358400006123	27.84032667448432	38.11043929689959	31.283595389244446
Lj1A188G25	26.36027199479745	1.6788780419342866	51.04166594766059	30.337275772252205	4.923019635109086	3.9559770351036577e-10	3.1049351091820062e-09	Up	0.986842624654013	0.9863746350685104	1.5403439307473548	0.0233400695201335	0.0461944718750298	0.0464320525257802	MLO3	MLO-like protein 3			GO:0016020,GO:0005516,GO:0006952,GO:0009607	membrane|calmodulin binding|defense response|response to biotic stimulus
Lj1A189T50	319.4862307858998	432.1816132194094	206.79084835239	0.4785490325644422	-1.06326134277074	2.479388620579475e-07	1.3569648549487928e-06	Down	1.739007117136833	2.3281110112154586	2.6185814566219974	3.805868794233529	5.057875318577488	5.149346031623732	BGAL8	Beta-galactosidase 8			GO:0048046,GO:0005773,GO:0004565,GO:0030246,GO:0005975	apoplast|vacuole|beta-galactosidase activity|carbohydrate binding|carbohydrate metabolic process
Lj1A194T69	342.0262215104005	465.76481999000254	218.2876230307982	0.4687579845427421	-1.0930848301789775	1.9516520916255378e-07	1.08424168429424e-06	Down	1.7006663917774671	2.442327422586275	2.3987761405750367	5.42130713489111	3.744360097311759	4.836046197039667	REV	Homeobox-leucine zipper protein REVOLUTA			GO:0005634,GO:0003700,GO:0008289,GO:0000976,GO:0030154,GO:0009855,GO:0010014,GO:0009944,GO:0009956,GO:0010051,GO:0010089	nucleus|DNA-binding transcription factor activity|lipid binding|transcription cis-regulatory region binding|cell differentiation|determination of bilateral symmetry|meristem initiation|polarity specification of adaxial/abaxial axis|radial pattern formation|xylem and phloem pattern formation|xylem development
Lj1A195G28	106.05346577518957	149.53758794230038	62.56934360807869	0.4184975375300419	-1.256708961009351	2.5569082480489586e-08	1.597879092475433e-07	Down	3.545542364026393	3.721054012533901	4.058391194783448	8.424786770500907	9.554233883613948	9.175196008088312
Lj1A196T31	2.131374331062194	0.0	4.262748662124387	22.93313333458207	4.519361577474475	0.021711660482245	0.0457976960487582	Up	0.0922282826779451	0.0553107272001033	0.0931488908093507	0.0	0.0	0.0	NRT2.4	High affinity nitrate transporter 2.4	ko00910	Nitrogen metabolism	GO:0009705,GO:0005886,GO:0015112,GO:0071249,GO:0042128,GO:0015706	plant-type vacuole membrane|plasma membrane|nitrate transmembrane transporter activity|cellular response to nitrate|nitrate assimilation|nitrate transmembrane transport
Lj1A202G34	190.31463271523137	120.18822746899008	260.4410379614723	2.167504030054868	1.1160346758622277	0.0002137796715463	0.0007345190985338	Up	6.714166687936587	3.5652095243440134	6.442127116045134	2.379992347666065	3.1763201001526515	2.171874887811124	NCRK	Receptor-like serine/threonine-protein kinase NCRK			GO:0012505,GO:0005768,GO:0010008,GO:0005886,GO:0005524,GO:0051020,GO:0106310,GO:0004674,GO:0006468,GO:0010089	endomembrane system|endosome|endosome membrane|plasma membrane|ATP binding|GTPase binding|protein serine kinase activity|protein serine/threonine kinase activity|protein phosphorylation|xylem development
Lj1A204G34	25.05537760429812	0.0	50.11075520859621	269.6312869426868	8.07484410060521	1.5075514614667795e-10	1.2406919149695198e-09	Up	3.38766871149885	3.9013325118381377	4.016524560421108	0.0	0.0	0.0	CAFP	Cell division cycle protein 48 homolog			GO:0005524,GO:0016887,GO:0007049	ATP binding|ATP hydrolysis activity|cell cycle
Lj1A204T33	24.95507443194	7.723749570668884	42.186399293211096	5.456728253231749	2.448036198836665	2.546507115955397e-05	0.0001021899035545	Up	0.7064645187679734	0.9267949591247748	1.2263562022662844	0.06892369522724	0.2500908768178348	0.2056721789732548
Lj1A209T33	1385.7905284321273	270.03144985199344	2501.5496070122595	9.264063692309266	3.2116451721810835	0.0227288060962877	0.0476427859976769	Up	113.66242720323297	126.00643559452274	57.95002358387106	0.6900542292909054	29.484123788062504	1.6957793096371914		Secoisolariciresinol dehydrogenase (Fragment) OS=Forsythia intermedia OX=55183 PE=1 SV=1			GO:0102911,GO:0009807	(-)-secoisolariciresinol dehydrogenase activity|lignan biosynthetic process
Lj1A20T48	262.76621461346247	131.99789104208833	393.5345381848363	2.979629894173444	1.5751331417610288	5.071530000067035e-13	5.312255280663542e-12	Up	8.689894766737496	9.750206824346284	7.184795092973907	2.9035718139723	2.25920877558599	3.5054529439247326	PPA-AT	Bifunctional aspartate aminotransferase and glutamate/aspartate-prephenate aminotransferase			GO:0009507,GO:0033853,GO:0033854,GO:0042802,GO:0004069,GO:0030170,GO:0009095,GO:0009094	chloroplast|aspartate-prephenate aminotransferase activity|glutamate-prephenate aminotransferase activity|identical protein binding|L-aspartate:2-oxoglutarate aminotransferase activity|pyridoxal phosphate binding|aromatic amino acid family biosynthetic process, prephenate pathway|L-phenylalanine biosynthetic process
Lj1A210G39	59.18479373235567	27.42929335621856	90.94029410849272	3.309421470491294	1.7265790373944192	6.019076345069994e-05	0.000227466863155	Up	3.460357255280305	3.202515048923735	2.232851496251417	0.9002598243480091	0.4619447187502981	1.3597958239692784	MYB36	Transcription factor MYB36			GO:0048226,GO:0005634,GO:0003700,GO:0000976,GO:0030154,GO:0035987,GO:0050801,GO:0008285,GO:0045892,GO:0045597,GO:0045893,GO:2000067	Casparian strip|nucleus|DNA-binding transcription factor activity|transcription cis-regulatory region binding|cell differentiation|endodermal cell differentiation|ion homeostasis|negative regulation of cell population proliferation|negative regulation of DNA-templated transcription|positive regulation of cell differentiation|positive regulation of DNA-templated transcription|regulation of root mo…
Lj1A210T36	103.01998724110176	140.83655540486117	65.20341907734228	0.4629265237393574	-1.1111448695421011	0.0042036933818653	0.010849369863328	Down	1.2863121787750882	1.3258803648578754	1.4006481890945754	1.422270631450909	4.036136137349855	3.245515361883458	CBP3	Serine carboxypeptidase 3			GO:0005773,GO:0004185,GO:0006508	vacuole|serine-type carboxypeptidase activity|proteolysis
Lj1A213T32	165.224975421731	100.893945534964	229.55600530849773	2.275150692295582	1.1859621039168915	0.0001489085473449	0.0005255522824662	Up	7.113490586047678	9.28836114689514	12.583250787208168	5.2203955493365415	2.710075683335082	4.852149488944035	CKS1	Cyclin-dependent kinases regulatory subunit 1	ko04111,ko05200,ko05222	Cell cycle - yeast|Pathways in cancer|Small cell lung cancer	GO:0000307,GO:0005737,GO:0005777,GO:0019005,GO:0061575,GO:0042393,GO:0019901,GO:0043130,GO:0051301,GO:0042023,GO:0000278,GO:0051726,GO:0007346	cyclin-dependent protein kinase holoenzyme complex|cytoplasm|peroxisome|SCF ubiquitin ligase complex|cyclin-dependent protein serine/threonine kinase activator activity|histone binding|protein kinase binding|ubiquitin binding|cell division|DNA endoreduplication|mitotic cell cycle|regulation of cell cycle|regulation of mitotic cell cycle
Lj1A21T73	55.05986479225073	28.675066770150284	81.44466281435109	2.835191706617558	1.503446288901442	0.0017475624747336	0.0049638584617517	Up	0.4989178650778643	0.8029613567395757	0.8113611611628537	0.2024006028652542	0.1219185718724008	0.4289096197325715	CSLD5	Cellulose synthase-like protein D5	ko00520	Amino sugar and nucleotide sugar metabolism	GO:0005794,GO:0000139,GO:0005886,GO:0016760,GO:0046527,GO:0051753,GO:0000919,GO:0042546,GO:0071555,GO:0030244,GO:0009833,GO:0006970,GO:0009651,GO:0009414,GO:0048367	Golgi apparatus|Golgi membrane|plasma membrane|cellulose synthase (UDP-forming) activity|glucosyltransferase activity|mannan synthase activity|cell plate assembly|cell wall biogenesis|cell wall organization|cellulose biosynthetic process|plant-type primary cell wall biogenesis|response to osmotic stress|response to salt stress|response to water deprivation|shoot system development
Lj1A220T23	5353.910590169236	3114.4072693259222	7593.413911012542	2.438214024285447	1.285824770020057	2.1912678513748806e-62	2.3114693492801754e-60	Up	229.0661598682653	240.06985184531368	257.12159523078327	102.1113269309945	95.19569647158043	101.66562386894728	U2AF35B	Splicing factor U2af small subunit B	ko03040,ko05131	Spliceosome|Shigellosis	GO:0016607,GO:0005634,GO:0005681,GO:0089701,GO:0003677,GO:0046872,GO:0030628,GO:0000398,GO:0048573	nuclear speck|nucleus|spliceosomal complex|U2AF complex|DNA binding|metal ion binding|pre-mRNA 3'-splice site binding|mRNA splicing, via spliceosome|photoperiodism, flowering
Lj1A221T46	289.53230496015016	416.71702275913344	162.34758716116673	0.3896878955133385	-1.3596089756824277	1.1452106762605592e-07	6.565977855637335e-07	Down	0.9626043847502302	1.1421179985003804	1.3429128510788082	2.313369416858712	3.965268631406067	2.566307689074001	ROS1	DNA glycosylase/AP lyase ROS1			GO:0005730,GO:0005634,GO:0051539,GO:0140078,GO:0003677,GO:0035514,GO:0019104,GO:0003906,GO:0046872,GO:0006284,GO:0050832,GO:0080111,GO:0006306,GO:0006281	nucleolus|nucleus|4 iron, 4 sulfur cluster binding|class I DNA-(apurinic or apyrimidinic site) endonuclease activity|DNA binding|DNA demethylase activity|DNA N-glycosylase activity|DNA-(apurinic or apyrimidinic site) endonuclease activity|metal ion binding|base-excision repair|defense response to fungus|DNA demethylation|DNA methylation|DNA repair
Lj1A223G54	126.87162749952068	12.101919937993909	241.64133506104733	19.940926189259184	4.317660514534176	8.227868600010528e-42	4.295048779249848e-40	Up	5.557827642175592	5.489579454594148	5.127113227164796	0.3187911934457268	0.1802711097562138	0.3170969440784992	AGC1-5	Serine/threonine-protein kinase AGC1-5			GO:0005737,GO:0005634,GO:0005886,GO:0005524,GO:0016301,GO:0106310,GO:0004674,GO:0009860,GO:0006468,GO:0009826	cytoplasm|nucleus|plasma membrane|ATP binding|kinase activity|protein serine kinase activity|protein serine/threonine kinase activity|pollen tube growth|protein phosphorylation|unidimensional cell growth
Lj1A22G98	72.86555143674337	110.68462331762832	35.046479555858355	0.3166503329100767	-1.6590374987040513	7.129714418577633e-07	3.655740216802755e-06	Down	1.2590750728344304	0.7822971243646806	1.6153302478628446	3.3287768115611183	4.065113525002623	4.191693569396299		Pectinesterase OS=Actinidia deliciosa OX=3627 PE=1 SV=1	ko00040,ko02020	Pentose and glucuronate interconversions|Two-component system	GO:0045330,GO:0030599,GO:0042545,GO:0045490	aspartyl esterase activity|pectinesterase activity|cell wall modification|pectin catabolic process
Lj1A230T36	253.636404539989	8.099676625569046	499.1731324544088	61.74873908200145	5.948337771848375	7.133939285453436e-72	9.545210763936698e-70	Up	7.332888991954636	7.243013743641763	7.435185259537038	0.1199372915487155	0.1335256267336628	0.1043873881601482	L6	Disease resistance protein L6			GO:0043531,GO:0050135,GO:0003953,GO:0061809,GO:0006952,GO:0019677,GO:0043068,GO:0007165	ADP binding|NAD(P)+ nucleosidase activity|NAD+ nucleosidase activity|NAD+ nucleotidase, cyclic ADP-ribose generating|defense response|NAD catabolic process|positive regulation of programmed cell death|signal transduction
Lj1A232T43	597.2283648674425	265.68465984655023	928.772069888334	3.496877616945502	1.8060673057538423	7.949521868083745e-45	4.8117320221529755e-43	Up	17.359133850345046	16.957781316666967	16.485159949377323	4.744122826374975	5.26550030865376	4.570865460599453
Lj1A234G35	6.886612194203474	0.9963783857610794	12.776846002645865	12.701913757311038	3.666973974576021	0.001684933394474	0.0048096088877519	Up	0.9046057392661786	1.3973640663470563	0.913635370688382	0.0855802549071564	0.0	0.1702508592611942	HIRA	Protein HIRA			GO:0000417,GO:0005730,GO:0005634,GO:0030875,GO:0006325,GO:0006351,GO:0006355	HIR complex|nucleolus|nucleus|rDNA protrusion|chromatin organization|DNA-templated transcription|regulation of DNA-templated transcription
Lj1A235T67	18.054602001798774	0.3269554348110024	35.78224856878653	98.87097669042014	6.627475178764825	1.5217901416709766e-05	6.347325509689838e-05	Up	0.188869401847658	1.7462134687815734	3.2905179944757728	0.0	0.0	0.0488758447639792	Os09g0568700	Germin-like protein 9-3			GO:0048046,GO:0030145	apoplast|manganese ion binding
Lj1A23T80	124.13456199481584	42.61004793442803	205.65907605520349	4.830336060976211	2.2721235651765275	7.694690011404766e-10	5.83401161556612e-09	Up	8.113400004444072	4.658679034434363	5.288575800645178	1.0179808746973706	1.8370046541557044	0.8934447424785702	PME41	Probable pectinesterase/pectinesterase inhibitor 41	ko00040,ko02020	Pentose and glucuronate interconversions|Two-component system	GO:0005576,GO:0045330,GO:0030599,GO:0046910,GO:0042545,GO:0050832,GO:0045490,GO:0009741,GO:0009409,GO:0009620	extracellular region|aspartyl esterase activity|pectinesterase activity|pectinesterase inhibitor activity|cell wall modification|defense response to fungus|pectin catabolic process|response to brassinosteroid|response to cold|response to fungus
Lj1A242T18	150.41646162214434	230.82423483411608	70.00868841017241	0.3034408941928879	-1.7205125667395156	1.3514185340918516e-13	1.496331096414767e-12	Down	1.654766596218619	2.195285010975648	2.613280772035505	7.357814598725032	6.258787591848551	7.7547190163482975	GALT29A	Beta-1,6-galactosyltransferase GALT29A			GO:0000139,GO:0008378,GO:0008373,GO:0006486	Golgi membrane|galactosyltransferase activity|sialyltransferase activity|protein glycosylation
Lj1A247G53	373.2562256024801	526.8941336353681	219.6183175695916	0.4166982259377014	-1.262925137002717	1.8302455994540208e-15	2.4083076412691584e-14	Down	4.835747672916559	5.205258606348236	4.663021081602465	10.520109383708984	11.131741027446209	13.861666412574394	AGC1-5	Serine/threonine-protein kinase AGC1-5			GO:0005737,GO:0005634,GO:0005886,GO:0005524,GO:0016301,GO:0106310,GO:0004674,GO:0009860,GO:0006468,GO:0009826	cytoplasm|nucleus|plasma membrane|ATP binding|kinase activity|protein serine kinase activity|protein serine/threonine kinase activity|pollen tube growth|protein phosphorylation|unidimensional cell growth
Lj1A247T60	570.9547674371288	314.6665347445238	827.2430001297328	2.6297681820542738	1.39493562942592	4.757605621932658e-23	1.0563131014914586e-21	Up	38.10267172137403	37.49729528733727	38.8482071011926	13.687614510036196	16.617315210984007	13.33415126732712	LARP1A	La-related protein 1A			GO:0005829,GO:0000932,GO:0005844,GO:0003723,GO:0010286,GO:0006402	cytosol|P-body|polysome|RNA binding|heat acclimation|mRNA catabolic process
Lj1A247T62	42.84769505533016	0.0	85.69539011066028	460.9875527113736	8.848583986234084	1.3162796931683385e-12	1.3352937892947124e-11	Up	5.339438355615917	3.1449626045662646	3.996402411970261	0.0	0.0	0.0
Lj1A248G20	20.147620938991345	10.45041299455835	29.84482888342432	2.8566823517157443	1.5143406249749842	0.0053771180586978	0.0135343658701204	Up	1.0636627092079185	0.5906434940530002	1.0444389104222112	0.3689687636715725	0.2738474680016737	0.3058398669362769	VLG	Protein VACUOLELESS GAMETOPHYTES			GO:0009561,GO:0055046,GO:0009617,GO:0002237,GO:0002238,GO:0002240	megagametogenesis|microgametogenesis|response to bacterium|response to molecule of bacterial origin|response to molecule of fungal origin|response to molecule of oomycetes origin
Lj1A250T9	39.92177237862191	7.100862863703027	72.74268189354075	10.27085387902594	3.3604842216094557	1.4425633631089889e-12	1.4593253409055598e-11	Up	1.309641614026821	1.4012050890692858	1.3972333621402613	0.0959778559706427	0.2089544335281722	0.0954677715483332	VLG	Protein VACUOLELESS GAMETOPHYTES			GO:0009561,GO:0055046,GO:0009617,GO:0002237,GO:0002238,GO:0002240	megagametogenesis|microgametogenesis|response to bacterium|response to molecule of bacterial origin|response to molecule of fungal origin|response to molecule of oomycetes origin
Lj1A252G40	3.996538356004253	7.669007373671423	0.3240693383370805	0.0458732940499683	-4.446201682203906	0.0066177777545253	0.0162673705352488	Down	0.0	0.0	0.0395513147484148	0.2037625116837057	0.2016425359624317	0.5269669453322678	KSL5	Ent-kaurene synthase 5, chloroplastic			GO:0009507,GO:0009899,GO:0000287,GO:0033331,GO:0009686,GO:0016114	chloroplast|ent-kaurene synthase activity|magnesium ion binding|ent-kaurene metabolic process|gibberellin biosynthetic process|terpenoid biosynthetic process
Lj1A252G41	40.02471421462024	77.42094120853045	2.628487220709977	0.0338773635948599	-4.883534584190111	2.297961151977743e-15	2.9958631554037233e-14	Down	0.2099665158838325	0.2798225915087972	0.070687456146103	5.462569462158919	5.3336595895424495	5.868221106449673	KS	Ent-kaur-16-ene synthase, chloroplastic	ko00904	Diterpenoid biosynthesis	GO:0009507,GO:0009899,GO:0000287,GO:0009686	chloroplast|ent-kaurene synthase activity|magnesium ion binding|gibberellin biosynthetic process
Lj1A252T40	47.89303424581458	30.87615100054411	64.90991749108498	2.0998863351019432	1.070311238261486	0.0028891430143612	0.0077732099721321	Up	2.7502171506751183	2.6276373475185726	2.655125145815715	0.8417729990867844	1.4161256132181268	1.5908686848996836
Lj1A255T71	5.696842025530628	0.3424675161390746	11.05121653492217	30.53945200043823	4.932602269551814	0.0116116301923761	0.0265985639530172	Up	0.0	0.9782227785803408	1.8121693302910056	0.0848729800732129	0.0	0.0	Os09g0568600	Putative germin-like protein 9-2			GO:0048046,GO:0030145	apoplast|manganese ion binding
Lj1A258G37	225.8217178411771	327.60604491449106	124.03739076786292	0.378546357445707	-1.40145810891212	0.0004566706755272	0.0014749691161548	Down	1.4899812057139363	2.654793875567325	2.0119243193794287	3.235944868261844	3.769347606608012	9.47183390966272	At5g41620	Uncharacterized protein At5g41620			GO:0009507	chloroplast
Lj1A260G36	228.4855522307746	145.12660972405334	311.84449473749567	2.1498057837565256	1.104206330760075	6.8865231379225874e-09	4.631460084980635e-08	Up	13.344349661313371	12.739008444811937	12.024880697760963	6.985011898495033	5.554557954203989	5.252273471944534	IN2-2	IN2-2 protein			GO:0005737,GO:0004033	cytoplasm|aldo-keto reductase (NADP) activity
Lj1A267G32	44.851076457064416	4.0749329668553385	85.62721994727343	21.134182336531573	4.401506391696554	1.917119222876317e-13	2.0944136177035548e-12	Up	1.2389874362396198	1.955368219298809	2.524663218962689	0.1583423218546506	0.0671549591134794	0.0450002271174962	ALMT2	Aluminum-activated malate transporter 2			GO:0009705,GO:0098656,GO:0015743	plant-type vacuole membrane|anion transmembrane transport|malate transport
Lj1A267T27	4.914516229416988	0.669422950950077	9.159609507883893	13.626662554988105	3.768360355126244	0.005990410166545	0.0148689911398074	Up	0.2318086702207413	0.3309981996874196	0.3679068606798853	0.03446184761362	0.0	0.0342786964955424	VLG	Protein VACUOLELESS GAMETOPHYTES			GO:0009561,GO:0055046,GO:0009617,GO:0002237,GO:0002238,GO:0002240	megagametogenesis|microgametogenesis|response to bacterium|response to molecule of bacterial origin|response to molecule of fungal origin|response to molecule of oomycetes origin
Lj1A269T39	10.058126006274406	19.45704858207746	0.6592034304713433	0.033701766630896	-4.891031970983893	6.695216844382145e-05	0.0002505605809184	Down	0.0355405507078276	0.0355236963410027	0.0	0.6657383575010487	0.549009929847293	0.9197225290220576	LBD16	LOB domain-containing protein 16			GO:0005634,GO:1990841,GO:0000976,GO:1990110,GO:0009755,GO:0010311,GO:0045893	nucleus|promoter-specific chromatin binding|transcription cis-regulatory region binding|callus formation|hormone-mediated signaling pathway|lateral root formation|positive regulation of DNA-templated transcription
Lj1A273G19	97.399575907224	167.59739536132278	27.201756453125103	0.1622879760323948	-2.623371980774979	7.017441135996001e-21	1.3649379384796506e-19	Down	0.3947370498616052	0.5523697956383657	0.3667830724508995	2.497574159210453	2.748016742901773	2.892902600566212	KSL5	Ent-kaurene synthase 5, chloroplastic	ko00904	Diterpenoid biosynthesis	GO:0009507,GO:0009899,GO:0000287,GO:0033331,GO:0009686,GO:0016114	chloroplast|ent-kaurene synthase activity|magnesium ion binding|ent-kaurene metabolic process|gibberellin biosynthetic process|terpenoid biosynthetic process
Lj1A276T64	216.84476506474363	360.92550093152215	72.76402919796486	0.2016425417004119	-2.31012805016922	5.464484697955773e-15	6.89078025751149e-14	Down	1.4189893949273389	2.127474703088944	1.2377234968327455	9.710282517570167	8.258645668986809	5.7863037134523525	UGT74F2	UDP-glycosyltransferase 74F2			GO:0005829,GO:0052641,GO:0090704,GO:0080043,GO:0080044,GO:0052639,GO:0052640,GO:0080002,GO:0035251,GO:0018874,GO:0046482,GO:0010030,GO:0009696	cytosol|benzoic acid glucosyltransferase activity|nicotinate-O-glucosyltransferase activity|quercetin 3-O-glucosyltransferase activity|quercetin 7-O-glucosyltransferase activity|salicylic acid glucosyltransferase (ester-forming) activity|salicylic acid glucosyltransferase (glucoside-forming) activity|UDP-glucose:4-aminobenzoate acylglucosyltransferase activity|UDP-glucosyltransferase activity|ben…
Lj1A276T65	7.239404858714741	14.478809717429474	0.0	0.0124909105159136	-6.322977544781192	1.3210878803477645e-05	5.568677846824883e-05	Down	0.0	0.0	0.0	0.3579827656247065	0.2656936944446159	0.3338252142376357	UGT74F2	UDP-glycosyltransferase 74F2			GO:0005829,GO:0052641,GO:0090704,GO:0080043,GO:0080044,GO:0052639,GO:0052640,GO:0080002,GO:0035251,GO:0018874,GO:0046482,GO:0010030,GO:0009696	cytosol|benzoic acid glucosyltransferase activity|nicotinate-O-glucosyltransferase activity|quercetin 3-O-glucosyltransferase activity|quercetin 7-O-glucosyltransferase activity|salicylic acid glucosyltransferase (ester-forming) activity|salicylic acid glucosyltransferase (glucoside-forming) activity|UDP-glucose:4-aminobenzoate acylglucosyltransferase activity|UDP-glucosyltransferase activity|ben…
Lj1A277T26	121.57899200365708	78.14872161640267	165.0092623909114	2.1124421829069018	1.0789118556788593	0.0060143764263347	0.0149255639896801	Up	3.8269713984403992	4.083032258453529	2.9314503872354503	1.1634439882802965	2.8119249328721847	1.1572607426904704	UGT74F2	UDP-glycosyltransferase 74F2			GO:0005829,GO:0052641,GO:0090704,GO:0080043,GO:0080044,GO:0052639,GO:0052640,GO:0080002,GO:0035251,GO:0018874,GO:0046482,GO:0010030,GO:0009696	cytosol|benzoic acid glucosyltransferase activity|nicotinate-O-glucosyltransferase activity|quercetin 3-O-glucosyltransferase activity|quercetin 7-O-glucosyltransferase activity|salicylic acid glucosyltransferase (ester-forming) activity|salicylic acid glucosyltransferase (glucoside-forming) activity|UDP-glucose:4-aminobenzoate acylglucosyltransferase activity|UDP-glucosyltransferase activity|ben…
Lj1A283G17	272.12195699178136	543.2717059685511	0.9722080150112417	0.0018091640754101	-9.110461030906151	8.537324448983804e-27	2.3138151614292783e-25	Down	0.0	0.0	0.0892561013426913	14.776005802477396	16.472810776689734	17.990687814466497
Lj1A285T18	117.16503477038324	59.48796771846062	174.8421018223057	2.936951962240276	1.5543196686574852	1.5061696427784511e-09	1.098704294367684e-08	Up	11.190795363576507	11.658948186509791	8.790833421241668	3.697067011989157	2.9268817380018888	4.229031344048065
Lj1A290G41	656.4866913555106	326.19059639320216	986.7827863178184	3.023992870338389	1.5964547381239411	5.321647802569297e-19	9.178217804404117e-18	Up	18.642791933596875	23.51114706648888	24.0222934393454	6.398594668446371	6.354556618906537	9.263760723436157	SCAB1	Stomatal closure-related actin-binding protein 1			GO:0005737,GO:0005856,GO:0003779,GO:0007015,GO:0010119	cytoplasm|cytoskeleton|actin binding|actin filament organization|regulation of stomatal movement
Lj1A290T43	5.86284859769474	11.072082013471745	0.6536151819177335	0.0591243170427678	-4.0801045760956764	0.0032000046348991	0.0085165952500425	Down	0.0	0.4383887266971157	0.0	2.0539261177717543	2.258396402779235	3.178016039542292	At1g22800	Putative methyltransferase At1g22800, mitochondrial			GO:0005739,GO:0008168,GO:0032259,GO:0032981,GO:0071704	mitochondrion|methyltransferase activity|methylation|mitochondrial respiratory chain complex I assembly|organic substance metabolic process
Lj1A292G13	13.7674877338703	0.9951606977086084	26.539814770031978	26.34738775158224	4.719588025833074	4.0415405292259724e-06	1.858275336118333e-05	Up	1.1224750233031426	1.5426712302019356	1.1336793914616716	0.0	0.0481648521919742	0.0968251332291152
Lj1A293T13	31.92240592754479	52.34725497351108	11.497556881578449	0.2195020170148769	-2.187693898069824	2.6260409130569147e-06	1.2445788980561683e-05	Down	0.5176879342447281	0.2587212157556749	0.3594630966642814	1.8855715179543968	1.865953749181532	1.440154809488135	HMGCL	Hydroxymethylglutaryl-CoA lyase, mitochondrial	ko00650,ko00280,ko00907,ko04146	Butanoate metabolism|Valine, leucine and isoleucine degradation|Pinene, camphor and geraniol degradation|Peroxisome	GO:0005759,GO:0005739,GO:0004419,GO:0046872,GO:0046951,GO:0006552	mitochondrial matrix|mitochondrion|hydroxymethylglutaryl-CoA lyase activity|metal ion binding|ketone body biosynthetic process|leucine catabolic process
Lj1A294T17	184.2381654045837	366.8477693596165	1.6285614495507612	0.0044649670192114	-7.807134765843205	6.018852779618002e-31	1.9975362318988101e-29	Down	0.0	0.3653239389142631	0.2460970695456921	45.135660365848416	40.52566878320516	51.958040011564464
Lj1A297G57	70.92232419747762	34.33518552539436	107.5094628695608	3.130701834546174	1.6464861139364753	3.299786306277544e-07	1.7799101947419412e-06	Up	11.378899651622802	10.065047296617452	11.695888789888375	2.4102194239158337	4.5628825280641685	3.6482326984541618	At1g22800	Putative methyltransferase At1g22800, mitochondrial	ko04714	Thermogenesis	GO:0005739,GO:0008168,GO:0032259,GO:0032981,GO:0071704	mitochondrion|methyltransferase activity|methylation|mitochondrial respiratory chain complex I assembly|organic substance metabolic process
Lj1A303G25	624.4806940167272	350.69071144499014	898.2706765884637	2.56228432102168	1.35743057160817	2.7231969912761363e-25	6.780520461530062e-24	Up	58.20357520918568	60.12188251846158	66.37840652348244	26.68706724451735	22.88354722407939	22.72327795037164
Lj1A307T3	2.8477078738173764	5.6954157476347484	0.0	0.0317376282846323	-4.977661868465036	0.0085032035671061	0.0202830747529301	Down	0.0	0.0	0.0	0.4465056777764682	0.1262457616460442	0.5075802015240573	WAK2	Wall-associated receptor kinase 2			GO:0005634,GO:0005886,GO:0005524,GO:0005509,GO:0030247,GO:0106310,GO:0004674,GO:0007166,GO:0009992,GO:0009311,GO:0006468,GO:0009751,GO:0009826	nucleus|plasma membrane|ATP binding|calcium ion binding|polysaccharide binding|protein serine kinase activity|protein serine/threonine kinase activity|cell surface receptor signaling pathway|cellular water homeostasis|oligosaccharide metabolic process|protein phosphorylation|response to salicylic acid|unidimensional cell growth
Lj1A325G24	97.1786652400276	173.3709534769423	20.98637700311288	0.1210120777956564	-3.046777049814549	1.6052516668638464e-20	3.0454259608218426e-19	Down	0.5319906332366646	0.7710206042314501	0.4029756597008301	3.903013242666001	5.369017863211012	4.9010220401874784	PAR	Phenylacetaldehyde reductase			GO:0016491	oxidoreductase activity
Lj1A326G19	47.68870448344949	90.14541402900518	5.231994937893767	0.0580937480639047	-4.105473277823424	2.173417712858958e-13	2.357193903425786e-12	Down	0.0643593016078704	0.1715434147945235	0.1083362099630492	1.1832400461076409	2.1209287956535423	2.6647960580013006
Lj1A329T68	674.1793330787445	1061.5977790038694	286.7608871536192	0.2700587315628294	-1.8886549004995232	9.51946302122076e-13	9.777930865675724e-12	Down	10.75171131181687	10.107295643294613	5.783281134323764	27.480770742409117	28.54362120179311	43.79230435440718	CPK7	Calcium-dependent protein kinase 7	ko04626,ko05145	Plant-pathogen interaction|Toxoplasmosis	GO:0005737,GO:0005634,GO:0005886,GO:0009536,GO:0005524,GO:0005509,GO:0009931,GO:0005516,GO:0004683,GO:0106310,GO:0035556,GO:0018105,GO:0046777	cytoplasm|nucleus|plasma membrane|plastid|ATP binding|calcium ion binding|calcium-dependent protein serine/threonine kinase activity|calmodulin binding|calmodulin-dependent protein kinase activity|protein serine kinase activity|intracellular signal transduction|peptidyl-serine phosphorylation|protein autophosphorylation
Lj1A33G81	213.43300387746265	79.0678793019792	347.7981284529458	4.392781431227444	2.1351347179763343	2.284533520029273e-17	3.5177111536150324e-16	Up	15.384238635290696	11.926506994364498	12.581829646811313	2.4600255783197813	2.5117146304674	4.194774022861363	HIPP36	Heavy metal-associated isoprenylated plant protein 36			GO:0046872	metal ion binding
Lj1A34G31	18.469396449291025	36.28232772073248	0.6564651778495573	0.0180590168681989	-5.791136835050134	4.1550311365053546e-05	0.0001612167300858	Down	0.01338999490711	0.0	0.0135236517185895	0.1950811780787283	0.0965257621269279	1.2335679626252063	HAK5	Potassium transporter 5			GO:0016020,GO:0015079,GO:0006813	membrane|potassium ion transmembrane transporter activity|potassium ion transport
Lj1A353T9	8.07989551716703	1.3662170003988854	14.793574033935164	10.918390014601291	3.4486882323546606	0.0016507456177273	0.0047236892271346	Up	0.908933996391854	0.5624065901706419	0.4808607214149378	0.0450422394248191	0.1337208396382442	0.0
Lj1A35T63	90.78403900277848	126.23890737886576	55.329170626691095	0.4384192606433705	-1.1896169146904476	2.055997727344226e-06	9.889796447406793e-06	Down	0.6578950831026753	0.6970380754484139	0.8770899558608467	1.7663764612837085	1.5447431395009967	1.797849073798211
Lj1A35T64	79.74069704628221	120.83148104836292	38.64991304420136	0.3198968813436377	-1.6443211671164877	1.0538040048329346e-06	5.2829432874902126e-06	Down	0.7378262614235611	0.5162334538676315	0.9314889080935076	1.7276014074715689	2.735403493459709	2.38669428870833	MGP	Zinc finger protein MAGPIE			GO:0005634,GO:0003700,GO:0046872,GO:0043565,GO:0000976,GO:0008356,GO:0009740,GO:0045893,GO:0009939,GO:0034504,GO:0006355,GO:0010075,GO:0048364	nucleus|DNA-binding transcription factor activity|metal ion binding|sequence-specific DNA binding|transcription cis-regulatory region binding|asymmetric cell division|gibberellic acid mediated signaling pathway|positive regulation of DNA-templated transcription|positive regulation of gibberellic acid mediated signaling pathway|protein localization to nucleus|regulation of DNA-templated transcript…
Lj1A365T16	107.08558117470608	168.29817629941402	45.872986049998026	0.2726585833138437	-1.8748325225609148	4.5578076415429203e-14	5.298060624750988e-13	Down	1.4619890735615009	1.660563358701196	1.5436997998775233	6.535219465637399	5.303809733799719	5.331087512219213	MOCS3	Adenylyltransferase and sulfurtransferase MOCS3	ko04122	Sulfur relay system	GO:0005737,GO:0005829,GO:0005524,GO:0046872,GO:0008265,GO:0061605,GO:0061604,GO:0016779,GO:0004792,GO:0042292,GO:0006777,GO:0002143	cytoplasm|cytosol|ATP binding|metal ion binding|Mo-molybdopterin cofactor sulfurase activity|molybdopterin-synthase adenylyltransferase activity|molybdopterin-synthase sulfurtransferase activity|nucleotidyltransferase activity|thiosulfate sulfurtransferase activity|URM1 activating enzyme activity|Mo-molybdopterin cofactor biosynthetic process|tRNA wobble position uridine thiolation
Lj1A365T17	128.37657959783758	220.92006392571255	35.83309526996236	0.1620026851327566	-2.625910369458892	3.856270198727455e-20	7.150554412257428e-19	Down	2.0212439300142435	1.2280166139407156	1.0807515885470451	9.362273669361208	8.326136135547541	9.230468273197276	MOCS3	Adenylyltransferase and sulfurtransferase MOCS3	ko04122	Sulfur relay system	GO:0005737,GO:0005829,GO:0005524,GO:0046872,GO:0008265,GO:0061605,GO:0061604,GO:0016779,GO:0004792,GO:0042292,GO:0006777,GO:0002143	cytoplasm|cytosol|ATP binding|metal ion binding|Mo-molybdopterin cofactor sulfurase activity|molybdopterin-synthase adenylyltransferase activity|molybdopterin-synthase sulfurtransferase activity|nucleotidyltransferase activity|thiosulfate sulfurtransferase activity|URM1 activating enzyme activity|Mo-molybdopterin cofactor biosynthetic process|tRNA wobble position uridine thiolation
Lj1A373T28	8.177705865386361	0.0	16.355411730772722	88.01639605764002	6.45970039486094	6.468535883868627e-06	2.8693617037115373e-05	Up	0.6805811204510435	1.0770757509368791	1.0883430748012073	0.0	0.0	0.0	PARC	Probable glutathione S-transferase parC	ko00480,ko00980,ko00982,ko00983,ko04212,ko05200,ko05204,ko05207,ko05208,ko05225,ko05418,ko01524	Glutathione metabolism|Metabolism of xenobiotics by cytochrome P450|Drug metabolism - cytochrome P450|Drug metabolism - other enzymes|Longevity regulating pathway - worm|Pathways in cancer|Chemical carcinogenesis - DNA adducts|Chemical carcinogenesis - receptor activation|Chemical carcinogenesis - reactive oxygen species|Hepatocellular carcinoma|Fluid shear stress and atherosclerosis|Platinum dru…	GO:0005737,GO:0004364,GO:0009734,GO:0006749	cytoplasm|glutathione transferase activity|auxin-activated signaling pathway|glutathione metabolic process
Lj1A39T31	69.47501183533618	34.55143887815797	104.3985847925143	3.0174104513187814	1.5933109562809358	4.356679992397988e-06	1.9916475232285856e-05	Up	2.0561543111085867	1.9549265776908364	1.3169180847456374	0.4523044528125263	0.5681059274071989	0.7613703022860859	ARF1	Auxin response factor 1			GO:0005737,GO:0005634,GO:0003677,GO:0003700,GO:0042802,GO:0043565,GO:0009734,GO:0008219,GO:0010150,GO:0045892,GO:0009733	cytoplasm|nucleus|DNA binding|DNA-binding transcription factor activity|identical protein binding|sequence-specific DNA binding|auxin-activated signaling pathway|cell death|leaf senescence|negative regulation of DNA-templated transcription|response to auxin
Lj1A40T82	965.9316722993332	602.8096526625268	1329.0536919361384	2.204576872526833	1.140501783907456	2.0292088803189328e-16	2.8916226544544788e-15	Up	33.316022123877985	35.961015305767496	40.22077732938797	17.62906613346329	13.81806300392581	18.45389422727604	KOB1	Probable voltage-gated potassium channel subunit beta			GO:0005244,GO:0006813,GO:0034765	voltage-gated ion channel activity|potassium ion transport|regulation of ion transmembrane transport
Lj1A432T27	311.2189781669305	25.33494028036068	597.1030160535	23.46684739630188	4.552552133969592	6.9852256135422555e-46	4.417373272325153e-44	Up	14.910338443640663	15.59699907998388	13.197925219556724	0.2988736468867548	0.5175872111462515	1.0652721509148289	SYP81	Syntaxin-81	ko04130,ko04145	SNARE interactions in vesicular transport|Phagosome	GO:0005783,GO:0031201,GO:0015031,GO:0006890	endoplasmic reticulum|SNARE complex|protein transport|retrograde vesicle-mediated transport, Golgi to endoplasmic reticulum
Lj1A436G11	290.7185928627343	136.4371561446635	445.0000295808047	3.259713028032692	1.7047449610031034	2.483766189495256e-21	4.991486487695525e-20	Up	45.71699506050224	41.66929580799625	49.834656583002655	11.527136375249643	14.41456071365726	16.364929533065812
Lj1A437T6	287.6048371196037	108.29385865702788	466.9158155821792	4.312438961045017	2.1085040367849253	0.0032090850249106	0.0085371870555964	Up	19.852369188273872	26.275832669968853	24.700655871575226	11.1798152397108	2.2432900723258618	2.9722725262322203	ROSY1	MD-2-related lipid-recognition protein ROSY1			GO:0005737,GO:0008429,GO:0032934,GO:0032366,GO:0009958,GO:0009651,GO:0015918	cytoplasm|phosphatidylethanolamine binding|sterol binding|intracellular sterol transport|positive gravitropism|response to salt stress|sterol transport
Lj1A457T7	4.888594567799365	9.45038154463986	0.3268075909588667	0.0372864457072704	-4.745204909554731	0.0019243716522274	0.0054122553537921	Down	0.0	0.0758749719283469	0.0	0.6319772670066935	0.9381031211544516	0.6286185572721017
Lj1A45T35	20.248132807547183	40.496265615094345	0.0	0.0044670680665062	-7.806456046930959	1.537039973844739e-09	1.1199378106930628e-08	Down	0.0	0.0	0.0	1.7829219772324252	1.1997730889764686	1.2768814444589571	RRP4	Exosome complex component RRP4 homolog	ko03018	RNA degradation	GO:0005737,GO:0000177,GO:0000178,GO:0000176,GO:0005730,GO:0005654,GO:0003723,GO:0071034,GO:0043928,GO:0000467,GO:0000460,GO:0060149,GO:0071035,GO:0071038,GO:0034427,GO:0071051,GO:0034475	cytoplasm|cytoplasmic exosome (RNase complex)|exosome (RNase complex)|nuclear exosome (RNase complex)|nucleolus|nucleoplasm|RNA binding|CUT catabolic process|exonucleolytic catabolism of deadenylated mRNA|exonucleolytic trimming to generate mature 3'-end of 5.8S rRNA from tricistronic rRNA transcript (SSU-rRNA, 5.8S rRNA, LSU-rRNA)|maturation of 5.8S rRNA|negative regulation of post-transcription…
Lj1A460T3	1557.7408325587678	2159.1173746625973	956.364290454936	0.4429094271105011	-1.1749163902791038	4.0914844493578976e-36	1.6885343777853324e-34	Down	37.20819078948399	37.305686587026926	37.88985173664872	84.67450279296393	77.94103849980709	92.49192595349392
Lj1A46T44	85.19497439136694	33.47903563716305	136.9109131455707	4.082768997290238	2.0295479423140503	1.2165249497154145e-08	7.934072832518026e-08	Up	3.784765747962834	3.3346187946918384	4.643683908870703	0.9627778677055095	0.548559353515979	1.3929615757734073	PLP9	Probable inactive patatin-like protein 9			GO:0016298,GO:0016042	lipase activity|lipid catabolic process
Lj1A470G20	119.41633800675068	170.61545312964225	68.21722288385895	0.399818705062376	-1.322582126382931	8.492386200069784e-09	5.6457490057053874e-08	Down	1.16943928493303	0.9997040220288956	1.0412438641562924	3.026445189128338	2.4878748314400148	2.5484536105625746	Os02g0201900	DEAD-box ATP-dependent RNA helicase 41			GO:0005524,GO:0016887,GO:0046872,GO:0003723,GO:0003724	ATP binding|ATP hydrolysis activity|metal ion binding|RNA binding|RNA helicase activity
Lj1A491G24	6.251687451034968	0.3412498280866036	12.162125073983324	33.583264500214206	5.069670570825132	0.0006855614546664	0.0021319074373738	Up	0.5720826809588481	0.5003349598173603	0.2527844899137815	0.0	0.0368216804800962	0.0
Lj1A491T22	3.037339001669137	6.074678003338272	0.0	0.0297789961739677	-5.069561067125613	0.0059252808550041	0.01472746283691	Down	0.0	0.0	0.0	0.0860583568898779	0.2838766428074457	0.1426683178166432	MAIL1	Protein MAIN-LIKE 1			GO:0005634,GO:0008483,GO:0010073,GO:0010082	nucleus|transaminase activity|meristem maintenance|regulation of root meristem growth
Lj1A494T9	21.111895232953685	1.0118904670891515	41.21189999881821	40.79093678435242	5.350176734614529	9.742334378429382e-08	5.643362070289843e-07	Up	1.995861488064296	1.6070148548868988	3.415633765801305	0.1153891077399861	0.0	0.0573879300880429
Lj1A509T32	10.371419819486157	19.11701644204333	1.625823196928975	0.0854264928729967	-3.5491726350435067	0.0002379536779876	0.0008103655255883	Down	0.0	0.0338378948565526	0.0512878112346511	0.3346877893453115	0.2266143903303349	0.4380382313752853	EIX1	Receptor-like protein EIX1			GO:0005886,GO:0050832	plasma membrane|defense response to fungus
Lj1A51T16	155.07730178914582	59.78903384081568	250.36556973747585	4.186447930108055	2.065726681391217	3.396757252553468e-07	1.829886901343807e-06	Up	5.716661158998973	7.437711649545723	11.418426168532646	0.8973463621332906	2.6969199761344265	2.2810309299072618	LFG4	Protein LIFEGUARD 4			GO:0016020	membrane
Lj1A522T65	41.5436996258921	68.71540954759918	14.371989704185006	0.2092874384585586	-2.256442372005602	1.0967266699242172e-05	4.689851464601448e-05	Down	0.0727700419654741	0.2788195404331307	0.1837410525387234	0.7699067586076013	0.6494855693367566	1.1549996842955248	APUM12	Pumilio homolog 12			GO:0005737,GO:0005634,GO:0003729,GO:0010608,GO:0006417	cytoplasm|nucleus|mRNA binding|post-transcriptional regulation of gene expression|regulation of translation
Lj1A523G15	53.164847589067314	97.16449742169704	9.1651977564375	0.0943777693353846	-3.4054091166980363	2.131764766900073e-17	3.29445130116314e-16	Down	0.2763619952356629	0.3107598033471386	0.3837908208259248	3.4152213743579334	2.9883565002936434	3.9334504240042536
Lj1A530G29	432.4999413592569	106.86852498114033	758.1313577373729	7.097759092599208	2.8273636082378792	8.49366494856768e-82	1.3753245243470547e-79	Up	15.153690105853126	14.873593805479713	15.226161872988556	2.02957126262031	2.3498926997297773	2.018784892425228	PTC52	Protochlorophyllide-dependent translocon component 52, chloroplastic			GO:0009941,GO:0009706,GO:0005737,GO:0005829,GO:0009536,GO:0051537,GO:0010277,GO:0046872,GO:0016491,GO:0015031	chloroplast envelope|chloroplast inner membrane|cytoplasm|cytosol|plastid|2 iron, 2 sulfur cluster binding|chlorophyllide a oxygenase [overall] activity|metal ion binding|oxidoreductase activity|protein transport
Lj1A530T31	9.776502775240145	19.2289362121432	0.3240693383370805	0.0183235252988131	-5.770159096719897	2.631387353039788e-05	0.000105247214111	Down	0.0	0.0	0.0279969980803385	0.4904037078949413	0.6565843474372214	0.4877974057483654	NLP6	Protein NLP6			GO:0005634,GO:0003700,GO:0000976	nucleus|DNA-binding transcription factor activity|transcription cis-regulatory region binding
Lj1A538T17	4.851714818483959	9.703429636967911	0.0	0.0186247867679493	-5.746632281278209	0.0003419716509888	0.0011325694777797	Down	0.0	0.0	0.0	0.1770625963596339	0.2628306158406868	0.4109503499408136	NLP6	Protein NLP6			GO:0005634,GO:0003700,GO:0000976	nucleus|DNA-binding transcription factor activity|transcription cis-regulatory region binding
Lj1A542T43	536.7671968787696	1046.797474959562	26.73691879797656	0.0255595145882195	-5.289995752074255	2.533324715145693e-19	4.466170659392082e-18	Down	0.1926590807350568	0.1797298684289693	0.6875236786722274	12.72454011357078	14.668799021348946	13.919946610136511	CCL12	Probable CoA ligase CCL12			GO:0005829,GO:0005524,GO:0016405	cytosol|ATP binding|CoA-ligase activity
Lj1A542T44	8.646837438538753	17.293674877077493	0.0	0.0104648862846519	-6.578299554957031	8.299442311834763e-06	3.617771304037437e-05	Down	0.0	0.0	0.0	0.7702222941644077	0.3952193704863661	0.2837514321019904	F6H1-2	Feruloyl CoA ortho-hydroxylase F6H1-2	ko00999	Biosynthesis of various plant secondary metabolites	GO:0016706,GO:0046872,GO:0009805,GO:0009699,GO:0009620,GO:0002238	2-oxoglutarate-dependent dioxygenase activity|metal ion binding|coumarin biosynthetic process|phenylpropanoid biosynthetic process|response to fungus|response to molecule of fungal origin
Lj1A545G61	509.6251942853693	262.13433652199745	757.1160520487406	2.8878571565159588	1.5299993832629395	4.030996029584769e-15	5.154727417711468e-14	Up	11.339069155147085	11.512283345228576	8.95358036101301	2.8892275472833866	4.260442796050799	3.9266771996732257	CCL12	Probable CoA ligase CCL12			GO:0005829,GO:0005524,GO:0016405	cytosol|ATP binding|CoA-ligase activity
Lj1A545T63	83.3933838222562	54.800805334888594	111.98596230962367	2.04488128958565	1.0320170935840869	0.0031864727887351	0.0084850226495468	Up	15.61597120331625	11.056067338130555	10.405038187659894	8.351128171159878	5.3605892637397226	4.490132551943584	LAZ1	Protein LAZ1			GO:0005829,GO:0012505,GO:0016020,GO:0009705,GO:0005886,GO:1900458,GO:0012501,GO:0007033,GO:0098876	cytosol|endomembrane system|membrane|plant-type vacuole membrane|plasma membrane|negative regulation of brassinosteroid mediated signaling pathway|programmed cell death|vacuole organization|vesicle-mediated transport to the plasma membrane
Lj1A545T66	439.5291183945464	271.7301292977602	607.3281074913318	2.235945989053212	1.1608853392248413	4.534811819738598e-12	4.3486980792679987e-11	Up	18.499587417034608	17.77848765514657	18.924173502833305	7.910808718398732	9.75504925633779	7.069594356482887	CCL12	Probable CoA ligase CCL12			GO:0005829,GO:0005524,GO:0016405	cytosol|ATP binding|CoA-ligase activity
Lj1A545T67	45.93648444930636	9.64990512802292	82.22306377058975	8.482621893051638	3.0845102562345272	4.22724182998801e-08	2.561738779546012e-07	Up	2.0010975444373043	2.739929541856973	2.159501785263448	0.2567407647214692	0.0564599100694808	0.5107525777835826	F6H1-2	Feruloyl CoA ortho-hydroxylase F6H1-2	ko00999	Biosynthesis of various plant secondary metabolites	GO:0016706,GO:0046872,GO:0009805,GO:0009699,GO:0009620,GO:0002238	2-oxoglutarate-dependent dioxygenase activity|metal ion binding|coumarin biosynthetic process|phenylpropanoid biosynthetic process|response to fungus|response to molecule of fungal origin
Lj1A555T36	141.90108449599578	6.1105729182043005	277.691596073787	45.74665577242225	5.515594376494135	1.151129244529564e-41	5.911920738268804e-40	Up	12.2449044038702	9.904006539871572	12.082361636858602	0.3772517359172609	0.2488845015307728	0.1250822639469998	At3g03360	F-box/LRR-repeat protein At3g03360			GO:0005737	cytoplasm
Lj1A565G21	472.05917998385735	291.31950232657726	652.7988576411368	2.241136916524741	1.1642307893022903	2.137677798500975e-15	2.7969143074365305e-14	Up	26.970504741757733	33.51758468679404	35.36809122541256	13.958721188740077	14.356165482715571	14.578762899842069	OsI_031067	Probable 6-phosphogluconolactonase 4, chloroplastic	ko00030	Pentose phosphate pathway	GO:0009507,GO:0017057,GO:0005975,GO:0006098	chloroplast|6-phosphogluconolactonase activity|carbohydrate metabolic process|pentose-phosphate shunt
Lj1A56T61	279.61316749676416	183.702140573086	375.5241944204422	2.043795597728792	1.031250917954266	1.0683364004551927e-09	7.973942446380479e-09	Up	44.7689580940601	45.83033365379297	47.76834155395132	18.660670216340925	24.9112139794368	24.416464694044446	CYP63	Peptidyl-prolyl cis-trans isomerase CYP63			GO:0005737,GO:0016607,GO:0016018,GO:0003755,GO:0006457,GO:0000413,GO:0008380	cytoplasm|nuclear speck|cyclosporin A binding|peptidyl-prolyl cis-trans isomerase activity|protein folding|protein peptidyl-prolyl isomerization|RNA splicing
Lj1A575G23	236.3983018904527	425.8828416570412	46.913762123863954	0.1101317342573997	-3.1826978561483847	1.1724770043905927e-24	2.8414404581141715e-23	Down	1.7552536802146477	2.8070740602740214	1.0242696214688292	17.21076430702023	17.875252160337624	15.908024952310797
Lj1A577G27	29.551102581913728	17.430832271794213	41.671372892033226	2.386231427954605	1.2547339691736623	0.004960806374495	0.0125937307422021	Up	1.3065240382743273	1.2503340444530413	0.9826552002282212	0.3471424424402964	0.4866685205989056	0.6618202416350648	At3g06240	F-box/kelch-repeat protein At3g06240
Lj1A57T48	2656.367416763293	3563.2249746895745	1749.5098588370097	0.4909853999723346	-1.0262479699414446	1.1729534664364649e-15	1.5685861664254498e-14	Down	56.58428275233897	55.96085127183041	47.08169369918355	119.85031585405036	102.71378075019229	104.04524286139755	OSB1	Protein OSB1, mitochondrial			GO:0048046,GO:0042645,GO:0005739,GO:0009295,GO:0003697,GO:0006264,GO:0000002,GO:0045910,GO:0051096	apoplast|mitochondrial nucleoid|mitochondrion|nucleoid|single-stranded DNA binding|mitochondrial DNA replication|mitochondrial genome maintenance|negative regulation of DNA recombination|positive regulation of helicase activity
Lj1A57T49	241.3276524710789	466.4902915576752	16.165013384482123	0.0346347250600534	-4.851636968404995	1.1966424810847208e-06	5.942771079143539e-06	Down	1.0814713694838498	0.2364596727903963	0.3413332642671414	34.22037864027254	6.055905422521031	7.906170039663676	DALL3	Phospholipase A1-Igamma2, chloroplastic			GO:0009507,GO:0047714,GO:0008970,GO:0004620,GO:0004806,GO:0016042	chloroplast|galactolipase activity|phospholipase A1 activity|phospholipase activity|triglyceride lipase activity|lipid catabolic process
Lj1A582G6	221.3312297433132	358.35605567534384	84.30640381128221	0.2351412573892722	-2.088400401456572	2.9176735165842045e-20	5.449896850742367e-19	Down	3.8597139904089617	4.069855227789842	2.998646957716492	15.13961300277317	12.754439283317684	18.966628676433327	HD3A	Protein HEADING DATE 3A			GO:0005737,GO:0005634,GO:0008429,GO:0030154,GO:0009908,GO:0010229,GO:0009909,GO:0048510,GO:0048572,GO:0048575,GO:0010228	cytoplasm|nucleus|phosphatidylethanolamine binding|cell differentiation|flower development|inflorescence development|regulation of flower development|regulation of timing of transition from vegetative to reproductive phase|short-day photoperiodism|short-day photoperiodism, flowering|vegetative to reproductive phase transition of meristem
Lj1A585T43	27.125969685430245	45.13932713078711	9.112612240073377	0.202147526123838	-2.306519546834072	0.0013077533343284	0.0038235428712245	Down	0.0554405968906748	0.0923571755682125	0.3732933077378476	0.6731031284832527	0.6090057715359735	1.3007930819956413	DTX41	Protein DETOXIFICATION 41			GO:0016020,GO:0009705,GO:0005774,GO:0015299,GO:0022857,GO:0042910,GO:0009813,GO:0010231,GO:0010023,GO:1990961	membrane|plant-type vacuole membrane|vacuolar membrane|solute:proton antiporter activity|transmembrane transporter activity|xenobiotic transmembrane transporter activity|flavonoid biosynthetic process|maintenance of seed dormancy|proanthocyanidin biosynthetic process|xenobiotic detoxification by transmembrane export across the plasma membrane
Lj1A588G25	1080.6149860954542	1502.4511809167652	658.7787912741428	0.4385178613799597	-1.1892924882504394	2.3897590539943608e-20	4.4935247537459055e-19	Down	9.999568123570564	11.94463636154392	11.125876818530823	23.797565899431863	27.83792442993905	23.976524664724327	NPR1	BTB/POZ domain and ankyrin repeat-containing protein NPR1	ko04075	Plant hormone signal transduction	GO:0006952,GO:2000022,GO:2000031,GO:0009651,GO:0009414,GO:0009862	defense response|regulation of jasmonic acid mediated signaling pathway|regulation of salicylic acid mediated signaling pathway|response to salt stress|response to water deprivation|systemic acquired resistance, salicylic acid mediated signaling pathway
Lj1A595G27	174.59925696527557	81.51685493139911	267.6816589991518	3.286536166691929	1.7165678612762798	5.354604568148826e-10	4.1387886084365916e-09	Up	9.5339033229286	10.59934777344806	7.2302484805169955	2.9938584089554383	3.341661118010632	2.0083830177252744
Lj1A5T12	22.038083997965003	39.17656889754869	4.89959909838129	0.1251946861397131	-2.9977547661837503	3.602154478505107e-06	1.6747251490957725e-05	Down	0.0812216151978611	0.3247323901460116	0.2050808912880767	1.2678556282541689	1.3383089794247318	2.3120487060162183			ko00760	Nicotinate and nicotinamide metabolism
Lj1A603T12	6900.6780592270725	4100.067692288731	9701.288426165404	2.366214126712148	1.2425806339345606	2.979633636197108e-13	3.1880575041836217e-12	Up	247.2513918482452	255.45751850144185	301.00132576133603	142.8744770691091	100.76469758208556	96.38530837735117	LAMT	Loganic acid O-methyltransferase			GO:0030749,GO:0046872,GO:0035834,GO:0032259	loganate O-methyltransferase activity|metal ion binding|indole alkaloid metabolic process|methylation
Lj1A605T45	183.4775770320633	339.7253446249233	27.229809439203198	0.0801060067383553	-3.641945762787136	6.144197519892719e-55	5.071356797101061e-53	Down	0.7553610213401087	0.6575830900456735	0.6152426738642303	8.443918484172766	8.757559384110591	8.222485943577675	TPK2	Two-pore potassium channel 2			GO:0009705,GO:0005886,GO:0046872,GO:0015271,GO:0022841,GO:0071805,GO:0030322	plant-type vacuole membrane|plasma membrane|metal ion binding|outward rectifier potassium channel activity|potassium ion leak channel activity|potassium ion transmembrane transport|stabilization of membrane potential
Lj1A606T23	763.7357514986447	246.68052264663967	1280.7909803506489	5.190082893360478	2.3757575807575426	7.154876119952229e-46	4.513430787132146e-44	Up	35.833711698502285	38.48478084365663	31.28962864145905	7.0428340923594295	5.442365101779468	8.010163378354548	LAMT	Loganic acid O-methyltransferase			GO:0030749,GO:0046872,GO:0035834,GO:0032259	loganate O-methyltransferase activity|metal ion binding|indole alkaloid metabolic process|methylation
Lj1A609G11	3.547387211720335	7.094774423440671	0.0	0.0254955439478955	-5.293611071554866	0.0224492436863309	0.0471391313347325	Down	0.0	0.0	0.0	0.0	0.2493934677915719	0.0783362849361323	TPS28	(-)-kolavenyl diphosphate synthase TPS28, chloroplastic	ko00904	Diterpenoid biosynthesis	GO:0009507,GO:0016853,GO:0000287,GO:0010333	chloroplast|isomerase activity|magnesium ion binding|terpene synthase activity
Lj1A60T61	37.43851797541714	72.25687523129966	2.620160719534581	0.0362705603573167	-4.785057155564487	3.5968553631460485e-14	4.215733381369241e-13	Down	0.0488535952799016	0.0976608549572782	0.0493412441415867	1.8556510717492327	1.45901351763708	2.123921610585195	FRK1	Fructokinase-1			GO:0005829,GO:0005524,GO:0008865,GO:0006000,GO:0019252	cytosol|ATP binding|fructokinase activity|fructose metabolic process|starch biosynthetic process
Lj1A622T71	2302.086615822261	4243.944959421282	360.22827222323923	0.0848748043148243	-3.5585198466542685	6.302760753611763e-63	6.704133216666036e-61	Down	15.042496952191376	9.315760442313708	13.393063956681962	142.31283222269218	180.67171222233884	122.58061866805984	XTH1	Xyloglucan endotransglucosylase protein 1			GO:0048046,GO:0004553,GO:0016762,GO:0042546,GO:0071555,GO:0009835,GO:0010411	apoplast|hydrolase activity, hydrolyzing O-glycosyl compounds|xyloglucan:xyloglucosyl transferase activity|cell wall biogenesis|cell wall organization|fruit ripening|xyloglucan metabolic process
Lj1A622T72	3567.3933057523373	7130.518386337301	4.268225167367959	0.0005975877913418	-10.708561705235107	8.244238281733268e-133	3.810636829058602e-130	Down	0.1684031782686029	0.1683233165645922	0.1020504912962511	215.17154329352897	301.93526651150034	219.3969946752277	XTH1	Xyloglucan endotransglucosylase protein 1			GO:0048046,GO:0004553,GO:0016762,GO:0042546,GO:0071555,GO:0009835,GO:0010411	apoplast|hydrolase activity, hydrolyzing O-glycosyl compounds|xyloglucan:xyloglucosyl transferase activity|cell wall biogenesis|cell wall organization|fruit ripening|xyloglucan metabolic process
Lj1A623G64	126.77645890268492	252.899302623452	0.6536151819177335	0.0025919476984779	-8.591747677515103	4.715130333007879e-16	6.550166301952254e-15	Down	0.0	0.1108286106818551	0.0	13.096663728488428	17.92760739959022	11.936689458312946	XTH1	Xyloglucan endotransglucosylase protein 1			GO:0048046,GO:0004553,GO:0016762,GO:0042546,GO:0071555,GO:0009835,GO:0010411	apoplast|hydrolase activity, hydrolyzing O-glycosyl compounds|xyloglucan:xyloglucosyl transferase activity|cell wall biogenesis|cell wall organization|fruit ripening|xyloglucan metabolic process
Lj1A623T65	14.927193086010137	29.53031683368317	0.3240693383370805	0.0119233156996772	-6.390070705794862	1.1833963230941194e-06	5.88503547059834e-06	Down	0.0	0.0	0.0559939961606771	1.384669292879834	1.5415458592004332	2.12335341325759	XTH1	Xyloglucan endotransglucosylase protein 1			GO:0048046,GO:0004553,GO:0016762,GO:0042546,GO:0071555,GO:0009835,GO:0010411	apoplast|hydrolase activity, hydrolyzing O-glycosyl compounds|xyloglucan:xyloglucosyl transferase activity|cell wall biogenesis|cell wall organization|fruit ripening|xyloglucan metabolic process
Lj1A623T66	1383.3270896509894	2111.473929819964	655.180249482014	0.3102688487047251	-1.6884092387401504	3.344649023097507e-21	6.658392127265845e-20	Down	26.37193771686321	22.35333643977784	18.675239907213964	63.44038008817192	84.97890901242684	69.9016326591183	XTH1	Xyloglucan endotransglucosylase protein 1			GO:0048046,GO:0004553,GO:0016762,GO:0042546,GO:0071555,GO:0009835,GO:0010411	apoplast|hydrolase activity, hydrolyzing O-glycosyl compounds|xyloglucan:xyloglucosyl transferase activity|cell wall biogenesis|cell wall organization|fruit ripening|xyloglucan metabolic process
Lj1A623T68	435.1165222583092	858.0818724531215	12.151172063496182	0.0141418788118198	-6.143882388408692	9.818344729494112e-80	1.5127391497769654e-77	Down	0.5388901704595292	0.3366466331291844	0.3741851347529209	32.35108885159264	33.852822529032075	22.27787694223272	XTH1	Xyloglucan endotransglucosylase protein 1			GO:0048046,GO:0004553,GO:0016762,GO:0042546,GO:0071555,GO:0009835,GO:0010411	apoplast|hydrolase activity, hydrolyzing O-glycosyl compounds|xyloglucan:xyloglucosyl transferase activity|cell wall biogenesis|cell wall organization|fruit ripening|xyloglucan metabolic process
Lj1A623T70	15.68786599340899	26.171343061762126	5.20438892505583	0.1993352571810552	-2.326731187211021	0.0027488188684992	0.007430140699095	Down	0.0500935342463966	0.2002791137194944	0.5565291598101819	1.0947321947514423	1.2381056421327783	1.7111507682089566	XTH1	Xyloglucan endotransglucosylase protein 1			GO:0048046,GO:0004553,GO:0016762,GO:0042546,GO:0071555,GO:0009835,GO:0010411	apoplast|hydrolase activity, hydrolyzing O-glycosyl compounds|xyloglucan:xyloglucosyl transferase activity|cell wall biogenesis|cell wall organization|fruit ripening|xyloglucan metabolic process
Lj1A623T71	351.55077392567324	698.1880340032359	4.913513848110296	0.0070408827685387	-7.150027962908673	2.4808323382624602e-65	2.879804552662477e-63	Down	0.1351839211854812	0.2364596727903963	0.1365333057068565	21.277830500888893	28.43491224252691	22.70400157407844	XTH1	Xyloglucan endotransglucosylase protein 1			GO:0048046,GO:0004553,GO:0016762,GO:0042546,GO:0071555,GO:0009835,GO:0010411	apoplast|hydrolase activity, hydrolyzing O-glycosyl compounds|xyloglucan:xyloglucosyl transferase activity|cell wall biogenesis|cell wall organization|fruit ripening|xyloglucan metabolic process
Lj1A623T72	160.6081829488761	320.5599007199025	0.6564651778495573	0.0020450283832217	-8.933663417999181	2.881454767139618e-17	4.3942617330667883e-16	Down	0.0636672661067105	0.0	0.0643027826877453	17.292732798013798	27.078901384291655	18.18938212493791	XTH1	Xyloglucan endotransglucosylase protein 1	ko04075	Plant hormone signal transduction	GO:0048046,GO:0004553,GO:0016762,GO:0042546,GO:0071555,GO:0009835,GO:0010411	apoplast|hydrolase activity, hydrolyzing O-glycosyl compounds|xyloglucan:xyloglucosyl transferase activity|cell wall biogenesis|cell wall organization|fruit ripening|xyloglucan metabolic process
Lj1A623T74	117.88650720090936	212.4870255617162	23.28598884010243	0.109546490545604	-3.1903848283004703	2.6410997304664983e-25	6.589012497342425e-24	Down	0.4815216396236631	0.2157521635876158	0.4863281124757409	3.4904072556637207	3.64218668322585	3.712480879458907	RFC2	Replication factor C subunit 2			GO:0005663,GO:0005634,GO:0005524,GO:0016887,GO:0003677,GO:0006281,GO:0006261	DNA replication factor C complex|nucleus|ATP binding|ATP hydrolysis activity|DNA binding|DNA repair|DNA-templated DNA replication
Lj1A626G57	11.022490367024991	19.75447760140609	2.2905031326438907	0.1160677062563424	-3.1069614706997486	0.01748150313815	0.0379193492131441	Down	0.0192366983363355	0.0961378786616481	0.0194287160167651	0.0800750923107896	1.0103352328222894	0.059737143600419		Cytochrome P450 CYP72A219 OS=Panax ginseng OX=4054 PE=2 SV=1			GO:0016020,GO:0020037,GO:0005506,GO:0004497,GO:0016705	membrane|heme binding|iron ion binding|monooxygenase activity|oxidoreductase activity, acting on paired donors, with incorporation or reduction of molecular oxygen
Lj1A626G61	182.3679030758637	118.27154931806552	246.4642568336617	2.084912384485021	1.059986757710768	2.176983600157605e-05	8.833500765333371e-05	Up	5.749949970262294	4.951759760726997	4.28015397265305	3.0229154555914928	2.2538431842252447	1.9359170286958367	CYP72A397	Cytochrome P450 72A397			GO:0016020,GO:0020037,GO:0005506,GO:0016712,GO:0016134	membrane|heme binding|iron ion binding|oxidoreductase activity, acting on paired donors, with incorporation or reduction of molecular oxygen, reduced flavin or flavoprotein as one donor, and incorporation of one atom of oxygen|saponin metabolic process
Lj1A628T7	20.446139903882514	11.427626234833946	29.46465357293106	2.576935128316483	1.3656562192952777	0.007331494105577	0.0177980560687527	Up	0.3901848927791814	0.5849997835661676	0.492599570836929	0.1522679988463409	0.2009117063427985	0.2187737565465098	At1g78830	EP1-like glycoprotein 2			GO:0048046,GO:0005794,GO:0005739,GO:0009505,GO:0005886,GO:0009506,GO:0099503,GO:0030246	apoplast|Golgi apparatus|mitochondrion|plant-type cell wall|plasma membrane|plasmodesma|secretory vesicle|carbohydrate binding
Lj1A631T15	29.420367886747123	42.8731553945299	15.967580378964293	0.3730088737667323	-1.422718142725943	0.0164878705581	0.0360997885908207	Down	0.1672614618057649	0.5684192812259212	0.9122276120278452	1.8102399682056136	1.3091043555093194	1.2812098561350886		Cytochrome P450 CYP72A219 OS=Panax ginseng OX=4054 PE=2 SV=1			GO:0016020,GO:0020037,GO:0005506,GO:0004497,GO:0016705	membrane|heme binding|iron ion binding|monooxygenase activity|oxidoreductase activity, acting on paired donors, with incorporation or reduction of molecular oxygen
Lj1A632T53	3.5923128628908056	0.0	7.184625725781609	38.669383276094	5.273119850473951	0.0028704636605899	0.0077284518371119	Up	0.087331205721594	0.3200625659514339	0.2352078186808385	0.0	0.0	0.0		Cytochrome P450 CYP72A219 OS=Panax ginseng OX=4054 PE=2 SV=1			GO:0016020,GO:0020037,GO:0005506,GO:0004497,GO:0016705	membrane|heme binding|iron ion binding|monooxygenase activity|oxidoreductase activity, acting on paired donors, with incorporation or reduction of molecular oxygen
Lj1A632T54	124.33844656630735	246.03437941886548	2.6425137137490213	0.0107158243475856	-6.544113351759512	8.118209932384655e-08	4.745484775835426e-07	Down	0.1756989836179251	0.0	0.0591509276949586	14.231209154293904	5.0663135919914	2.6674318602347338		Cytochrome P450 CYP72A219 OS=Panax ginseng OX=4054 PE=2 SV=1			GO:0016020,GO:0020037,GO:0005506,GO:0004497,GO:0016705	membrane|heme binding|iron ion binding|monooxygenase activity|oxidoreductase activity, acting on paired donors, with incorporation or reduction of molecular oxygen
Lj1A635G48	197.32439742697213	386.1178210244516	8.530973829492345	0.0220740859898759	-5.50150248758266	1.2168234105901119e-55	1.0345847740475526e-53	Down	0.2795588171824399	0.2235409937832318	0.2258794632657344	12.771580250733711	9.299091137222714	11.11212407189211		Cytochrome P450 CYP72A219 OS=Panax ginseng OX=4054 PE=2 SV=1			GO:0016020,GO:0020037,GO:0005506,GO:0004497,GO:0016705	membrane|heme binding|iron ion binding|monooxygenase activity|oxidoreductase activity, acting on paired donors, with incorporation or reduction of molecular oxygen
Lj1A636T36	4.908892391586363	9.817784783172725	0.0	0.0184308406802609	-5.761734312100595	0.0005064480768008	0.0016168432762062	Down	0.0	0.0	0.0	0.5177965002785934	1.451826258929508	0.5150446162523522	PAB2	Polyadenylate-binding protein 2	ko03015,ko03018	mRNA surveillance pathway|RNA degradation	GO:0005829,GO:0005634,GO:0005886,GO:1990904,GO:0003730,GO:0003729,GO:0008143,GO:0008266,GO:0003723,GO:0003743,GO:0000184,GO:1900151,GO:0060211,GO:0006446,GO:0006413	cytosol|nucleus|plasma membrane|ribonucleoprotein complex|mRNA 3'-UTR binding|mRNA binding|poly(A) binding|poly(U) RNA binding|RNA binding|translation initiation factor activity|nuclear-transcribed mRNA catabolic process, nonsense-mediated decay|regulation of nuclear-transcribed mRNA catabolic process, deadenylation-dependent decay|regulation of nuclear-transcribed mRNA poly(A) tail shortening|re…
Lj1A637G16	5.059293403768735	10.118586807537463	0.0	0.0178769959042256	-5.805751867023253	0.0002148877086461	0.0007377279310199	Down	0.0	0.0	0.0	0.9898439121791583	1.5917613200311476	1.1076561927836732	PAB8	Polyadenylate-binding protein 8	ko03015,ko03018	mRNA surveillance pathway|RNA degradation	GO:0005829,GO:0005634,GO:1990904,GO:0003730,GO:0003729,GO:0008143,GO:0008266,GO:0003723,GO:0006417	cytosol|nucleus|ribonucleoprotein complex|mRNA 3'-UTR binding|mRNA binding|poly(A) binding|poly(U) RNA binding|RNA binding|regulation of translation
Lj1A643G53	1461.9925799891046	483.42059019537993	2440.564569782827	5.049876656075696	2.336248150272136	1.6589927027265158e-27	4.665366425742642e-26	Up	50.23580374442973	49.736848169061496	41.90336056420493	9.616648297081625	11.866371850441189	6.632894748095081		Cytochrome P450 CYP72A219 OS=Panax ginseng OX=4054 PE=2 SV=1			GO:0016020,GO:0020037,GO:0005506,GO:0004497,GO:0016705	membrane|heme binding|iron ion binding|monooxygenase activity|oxidoreductase activity, acting on paired donors, with incorporation or reduction of molecular oxygen
Lj1A644G48	14.797311553994891	25.647617283027067	3.9470058249627016	0.1536434538502468	-2.702341794269348	0.0001317030933441	0.0004692580292914	Down	0.1292806931861152	0.0646096922533958	0.0652855763096104	0.762374323190389	0.4216002018288745	0.5129829383852577		Cytochrome P450 CYP72A219 OS=Panax ginseng OX=4054 PE=2 SV=1			GO:0016020,GO:0020037,GO:0005506,GO:0004497,GO:0016705	membrane|heme binding|iron ion binding|monooxygenase activity|oxidoreductase activity, acting on paired donors, with incorporation or reduction of molecular oxygen
Lj1A644T53	1537.9843909339083	2887.740589619444	188.2281922483705	0.065175591505975	-3.939524418667295	1.2605291858295847e-126	5.086535390819e-124	Down	3.707790208237621	4.086137698260688	3.1494734796194352	58.90691765516871	61.3487508373469	48.10324855888541		Cytochrome P450 CYP72A219 OS=Panax ginseng OX=4054 PE=2 SV=1			GO:0016020,GO:0020037,GO:0005506,GO:0004497,GO:0016705	membrane|heme binding|iron ion binding|monooxygenase activity|oxidoreductase activity, acting on paired donors, with incorporation or reduction of molecular oxygen
Lj1A669T19	3.172227932523436	6.34445586504687	0.0	0.0284798504211745	-5.133914620619166	0.0045820066877276	0.0117198686000011	Down	0.0	0.0	0.0	0.1175911899487645	0.2327355071566387	0.3898874639569333	At5g60060	Putative F-box protein At5g60060
Lj1A66T65	19.83667422625625	6.4089395664641	33.26440888604838	5.1956193210465	2.3772957295237167	0.0013061888833405	0.0038194080736465	Up	0.2536277773643491	0.9909838623351857	1.1177866897122088	0.215950175933946	0.094979287967351	0.1432016573224998		11S globulin seed storage protein 2 OS=Sesamum indicum OX=4182 PE=1 SV=1			GO:0042735,GO:0045735,GO:0010431	protein body|nutrient reservoir activity|seed maturation
Lj1A66T68	20.81171629027488	30.46100979110554	11.162422789444184	0.3665229090313446	-1.4480247199580316	0.0109408979892596	0.0252785157396126	Down	0.3442474272048883	0.1605726150111528	0.2781469204632706	0.9553144733822112	0.6853970478202097	0.498874610858383	PATL4	Patellin-4			GO:0005829,GO:0005634,GO:0005886,GO:0008289,GO:0007049,GO:0051301,GO:0071365,GO:1901703	cytosol|nucleus|plasma membrane|lipid binding|cell cycle|cell division|cellular response to auxin stimulus|protein localization involved in auxin polar transport
Lj1A671T53	65.76914926870438	130.88742160811276	0.6508769292959472	0.0050044942423929	-7.642560007980451	1.148304960689334e-12	1.1709670561830823e-11	Down	0.0	0.0243549292609508	0.0246097069545692	2.4089256936829213	3.3374080174404246	4.086020622268661	CPR1	F-box protein CPR1			GO:0005737,GO:0005634,GO:0031348,GO:0042177,GO:0009626,GO:0016567	cytoplasm|nucleus|negative regulation of defense response|negative regulation of protein catabolic process|plant-type hypersensitive response|protein ubiquitination
Lj1A671T55	58.93740854971354	116.24351739725442	1.6312997021725473	0.0140890808589537	-6.149278693349483	8.779045023017281e-17	1.2833863287817446e-15	Down	0.0	0.100907891055602	0.0254908729324821	3.677105581688562	2.3132679266319283	3.030552379687754	At3g06240	F-box/kelch-repeat protein At3g06240
Lj1A672T41	68.81318384327088	131.71566631989393	5.910701366647726	0.044836316057273	-4.479188444732204	6.81520496816298e-19	1.1635738126302169e-17	Down	0.2179147751601921	0.2178114336113429	0.1257656948466944	5.669354426026135	4.071525375988432	2.803499953764776	HSD1	11-beta-hydroxysteroid dehydrogenase 1A			GO:0005829,GO:0005811,GO:0016020,GO:0070524,GO:0072582,GO:0102196,GO:0016491,GO:0006694,GO:0008202	cytosol|lipid droplet|membrane|11-beta-hydroxysteroid dehydrogenase (NADP+) activity|17-beta-hydroxysteroid dehydrogenase (NADP+) activity|cortisol dehydrogenase activity|oxidoreductase activity|steroid biosynthetic process|steroid metabolic process
Lj1A673T41	115.1480509966852	72.99078188366697	157.3053201097033	2.1551222531246657	1.107769711065664	0.0002202044445111	0.0007547576362898	Up	3.570812128682284	6.067501867033273	6.032616323205584	2.7025343654891496	1.8720917549354184	2.7217736052940915	HSD1	11-beta-hydroxysteroid dehydrogenase 1A			GO:0005829,GO:0005811,GO:0016020,GO:0070524,GO:0072582,GO:0102196,GO:0016491,GO:0006694,GO:0008202	cytosol|lipid droplet|membrane|11-beta-hydroxysteroid dehydrogenase (NADP+) activity|17-beta-hydroxysteroid dehydrogenase (NADP+) activity|cortisol dehydrogenase activity|oxidoreductase activity|steroid biosynthetic process|steroid metabolic process
Lj1A674T84	541.1617168282459	197.3084683019125	885.0149653545785	4.487512392802234	2.16591592311611	9.761332545274862e-12	9.066591010813944e-11	Up	27.76856849184163	22.185650309269647	34.491241811705926	9.556911746729767	5.482132592866313	3.737999938353034	HSD1	11-beta-hydroxysteroid dehydrogenase 1A			GO:0005829,GO:0005811,GO:0016020,GO:0070524,GO:0072582,GO:0102196,GO:0016491,GO:0006694,GO:0008202	cytosol|lipid droplet|membrane|11-beta-hydroxysteroid dehydrogenase (NADP+) activity|17-beta-hydroxysteroid dehydrogenase (NADP+) activity|cortisol dehydrogenase activity|oxidoreductase activity|steroid biosynthetic process|steroid metabolic process
Lj1A675G56	878.0163438839792	581.85825985458	1174.1744279133773	2.0180489161121278	1.0129611447996132	3.0746515230791383e-16	4.340021711255849e-15	Up	38.86690855028912	41.3702759562715	34.44881115252222	18.611628251653432	19.60200372897705	18.87635740546445			ko04146	Peroxisome
Lj1A685T57	6445.933133064783	10324.413024364654	2567.453241764899	0.2486771385967932	-2.0076542111726754	0.01847886039543	0.039810982116324	Down	110.44486483590929	86.30050641926849	30.577016428509	599.1223721411795	216.0865655473371	100.61373788904912	OsI_14861	Senescence-specific cysteine protease SAG39			GO:0010282,GO:0008234,GO:0007568,GO:0010150,GO:0010623,GO:0006508,GO:0009737,GO:0009723,GO:0009739	senescence-associated vacuole|cysteine-type peptidase activity|aging|leaf senescence|programmed cell death involved in cell development|proteolysis|response to abscisic acid|response to ethylene|response to gibberellin
Lj1A686G49	526.0534642682499	269.56038709337656	782.5465414431226	2.9044541716634016	1.5382670662724842	2.561090365446061e-27	7.123417863278967e-26	Up	39.68592920651622	40.99288133913755	46.51234614413581	15.073167477195936	15.62664607729503	13.180711684737616	TBL39	Protein trichome birefringence-like 39			GO:0005794,GO:0016020,GO:0009506,GO:0005773,GO:0016413	Golgi apparatus|membrane|plasmodesma|vacuole|O-acetyltransferase activity
Lj1A688G36	1275.0276564278054	638.4146096953154	1911.6407031602944	2.9940262263664974	1.582086858832258	1.0966813784559026e-56	9.680497917745126e-55	Up	56.69747998788585	62.827775668494255	59.83254110244977	20.15654202533771	18.49500408114548	21.54043480217718	TBL39	Protein trichome birefringence-like 39			GO:0005794,GO:0016020,GO:0009506,GO:0005773,GO:0016413	Golgi apparatus|membrane|plasmodesma|vacuole|O-acetyltransferase activity
Lj1A689G19	3.605178101663304	0.3412498280866036	6.86910637524	18.979896413593806	4.246400213484407	0.0094354834199311	0.02221721833456	Up	0.1897774278180794	0.1580728581840561	0.3194529268141196	0.0	0.0325730250400851	0.0
Lj1A690T30	6142.883757585273	120.13640988670302	12165.631105283835	101.26608787756918	6.662007313154128	0.0004546296557006	0.0014687501724769	Up	0.8482887891008708	356.02754378103225	708.4232041249077	9.033743813122182	0.5823944878227254	0.7317372174549894	SAG12	Senescence-specific cysteine protease SAG12			GO:0005615,GO:0005764,GO:0010282,GO:0004197,GO:0007568,GO:0050832,GO:0080187,GO:0010150,GO:0009626,GO:0010623,GO:0051603,GO:0009733,GO:0009735,GO:0009750,GO:0009749,GO:0009744,GO:0010224,GO:1990169	extracellular space|lysosome|senescence-associated vacuole|cysteine-type endopeptidase activity|aging|defense response to fungus|floral organ senescence|leaf senescence|plant-type hypersensitive response|programmed cell death involved in cell development|proteolysis involved in protein catabolic process|response to auxin|response to cytokinin|response to fructose|response to glucose|response to s…
Lj1A691T59	77.04644453140313	36.46451773028887	117.62837133251726	3.221143903593608	1.6875731141089183	2.010956136858617e-05	8.2124541222843e-05	Up	4.060335205109924	2.684302462605449	4.778960588089238	1.0979410672753975	0.7243452825328648	1.7870824535840255	GLK1	Probable transcription factor GLK1			GO:0005634,GO:0003700,GO:0000976,GO:0045893,GO:0010638	nucleus|DNA-binding transcription factor activity|transcription cis-regulatory region binding|positive regulation of DNA-templated transcription|positive regulation of organelle organization
Lj1A691T60	33.4493809579582	17.513263430644454	49.385498485271896	2.8208485938799126	1.4961292328428095	0.0014502051770905	0.0041970760487245	Up	2.012009234731482	1.7716437620162564	3.4835876446370784	1.0469040891555057	0.6413407260319672	0.8925773203984939	GLK2	Transcription activator GLK2			GO:0005634,GO:0003700,GO:0000976,GO:0009658,GO:0009910,GO:1900056,GO:0045893,GO:0010380	nucleus|DNA-binding transcription factor activity|transcription cis-regulatory region binding|chloroplast organization|negative regulation of flower development|negative regulation of leaf senescence|positive regulation of DNA-templated transcription|regulation of chlorophyll biosynthetic process
Lj1A694T10	31.42526424016129	62.51813264081009	0.3323958395124767	0.0056335340169304	-7.471744049892559	4.5561662016561e-09	3.123701649905646e-08	Down	0.0381020318399232	0.0	0.0	1.5067411674773483	3.0606067080135584	2.7608247447761225	MJE1	Methyl jasmonate esterase 1			GO:0080030,GO:0080032,GO:0080031,GO:0009694,GO:0031408,GO:0009409,GO:0010224,GO:0009696	methyl indole-3-acetate esterase activity|methyl jasmonate esterase activity|methyl salicylate esterase activity|jasmonic acid metabolic process|oxylipin biosynthetic process|response to cold|response to UV-B|salicylic acid metabolic process
Lj1A696T9	318.43962509438364	128.54829611943478	508.330954069332	3.95367483797956	1.9831942243993583	3.9416831748445376e-25	9.728686375815325e-24	Up	29.1965273566276	32.7429686552328	28.898203225646512	8.871988556055506	5.833077099486013	8.401728794309822	MES1	Methylesterase 1			GO:0016788,GO:0080030,GO:0080032,GO:0080031,GO:0050832,GO:0045087,GO:0009694,GO:0031408,GO:0009696,GO:0009627	hydrolase activity, acting on ester bonds|methyl indole-3-acetate esterase activity|methyl jasmonate esterase activity|methyl salicylate esterase activity|defense response to fungus|innate immune response|jasmonic acid metabolic process|oxylipin biosynthetic process|salicylic acid metabolic process|systemic acquired resistance
Lj1A697G44	361.3951730513057	39.26265312055634	683.5276929820546	17.37772947033587	4.11916769051071	2.8409610716423145e-73	3.882952277596286e-71	Up	25.14271834136879	27.451676424517004	23.26838744868139	1.5857517821031923	0.9340793945318528	1.877766830086701	DNAJ1	DnaJ protein homolog			GO:0005886,GO:0005524,GO:0030544,GO:0046872,GO:0051082,GO:0006457,GO:0009408	plasma membrane|ATP binding|Hsp70 protein binding|metal ion binding|unfolded protein binding|protein folding|response to heat
Lj1A698T11	28.90195053048121	57.8039010609624	0.0	0.0031280745540262	-8.320509386645291	4.302000572938423e-11	3.7582631809361016e-10	Down	0.0	0.0	0.0	1.6790650772658824	2.434431103376096	2.563473013970833	MJE1	Methyl jasmonate esterase 1			GO:0080030,GO:0080032,GO:0080031,GO:0009694,GO:0031408,GO:0009409,GO:0010224,GO:0009696	methyl indole-3-acetate esterase activity|methyl jasmonate esterase activity|methyl salicylate esterase activity|jasmonic acid metabolic process|oxylipin biosynthetic process|response to cold|response to UV-B|salicylic acid metabolic process
Lj1A705T24	721.9154450892067	1298.3139957748765	145.51689440353618	0.1120984247968516	-3.157162089301893	9.388430512588568e-09	6.212198867543638e-08	Down	2.2160676483458537	5.6759803561837066	7.623828164978651	42.05143472701117	62.43871738841747	33.010745553591555	MJE1	Methyl jasmonate esterase 1			GO:0080030,GO:0080032,GO:0080031,GO:0009694,GO:0031408,GO:0009409,GO:0010224,GO:0009696	methyl indole-3-acetate esterase activity|methyl jasmonate esterase activity|methyl salicylate esterase activity|jasmonic acid metabolic process|oxylipin biosynthetic process|response to cold|response to UV-B|salicylic acid metabolic process
Lj1A70T15	1080.5491517613505	643.2831378722109	1517.8151656504886	2.35920456454193	1.238300518812574	1.004712196775758e-14	1.230336872178869e-13	Up	33.561539712332426	36.32257946704986	33.357792649703576	16.14459943924194	11.192795685395737	16.70298970589554	At3g03360	F-box/LRR-repeat protein At3g03360			GO:0005737	cytoplasm
Lj1A710T38	43.63347836086864	80.06271625436298	7.204240467374262	0.090056501058352	-3.473025763658648	4.174510193559313e-09	2.872885710359092e-08	Down	0.1887403926933904	0.1617007598472968	0.2450884749983737	1.964136997869164	3.5264304486020017	1.0884891001945205	OMT3	Probable O-methyltransferase 3			GO:0008171,GO:0046983,GO:0032259	O-methyltransferase activity|protein dimerization activity|methylation
Lj1A712T58	473.6715520971084	695.9623655208455	251.3807386733708	0.3611177420257314	-1.4694587920094422	2.6899269387760545e-17	4.1169971485589924e-16	Down	16.82555971752829	14.956092622839234	17.64211703762697	39.296373880145055	41.92975013316155	56.57055666297122	SPL5	Squamosa promoter-binding-like protein 5			GO:0005737,GO:0005634,GO:0003677,GO:0003700,GO:0046872,GO:0006355,GO:0010321	cytoplasm|nucleus|DNA binding|DNA-binding transcription factor activity|metal ion binding|regulation of DNA-templated transcription|regulation of vegetative phase change
Lj1A713T56	6.373044651598072	12.746089303196143	0.0	0.0141833093661227	-6.139661996474546	7.054554396968986e-05	0.0002626550701226	Down	0.0	0.0	0.0	0.0903486562069686	0.2384230806453151	0.2396493033588657	At3g47200	UPF0481 protein At3g47200			GO:0005886	plasma membrane
Lj1A715G11	369.38111471029646	60.52235853183862	678.2398708887539	11.196075892225592	3.484921266204006	9.93214621879525e-96	2.139788315035702e-93	Up	15.529554696006231	15.037809726602507	15.150625505814643	1.3066271061717631	1.2476631912675462	1.5504988968430191	WSD11	Wax ester synthase/diacylglycerol acyltransferase 11			GO:0005789,GO:0005886,GO:0102966,GO:0004144,GO:0047196,GO:0048441,GO:0048446,GO:0019432	endoplasmic reticulum membrane|plasma membrane|arachidoyl-CoA:1-dodecanol O-acyltransferase activity|diacylglycerol O-acyltransferase activity|long-chain-alcohol O-fatty-acyltransferase activity|petal development|petal morphogenesis|triglyceride biosynthetic process
Lj1A717T41	101.81926055567295	19.796180897413173	183.8423402139326	9.278863526067926	3.2139481150823848	7.34190917783845e-11	6.248611152293575e-10	Up	3.296429908992263	3.0446236093023784	5.436507990873016	0.6079273921523162	0.1074290043605344	0.5615038910094354	WSD4	Wax ester synthase/diacylglycerol acyltransferase 4			GO:0005789,GO:0005886,GO:0102966,GO:0004144,GO:0047196,GO:0009737,GO:0009651,GO:0009414,GO:0019432	endoplasmic reticulum membrane|plasma membrane|arachidoyl-CoA:1-dodecanol O-acyltransferase activity|diacylglycerol O-acyltransferase activity|long-chain-alcohol O-fatty-acyltransferase activity|response to abscisic acid|response to salt stress|response to water deprivation|triglyceride biosynthetic process
Lj1A71T64	89.33379827106165	27.93508763865161	150.73250890347154	5.395869904456324	2.4318555650285294	5.35137581661999e-10	4.1375509735435954e-09	Up	1.6295287725462566	1.4072451860951003	3.001929115171626	0.4476853493161682	0.2685015538310848	0.4048237076223905	EXO84B	Exocyst complex component EXO84B			GO:0005856,GO:0005829,GO:0000145,GO:0005576,GO:0048471,GO:0009524,GO:0005886,GO:0006887,GO:0006893,GO:0008104,GO:0015031	cytoskeleton|cytosol|exocyst|extracellular region|perinuclear region of cytoplasm|phragmoplast|plasma membrane|exocytosis|Golgi to plasma membrane transport|protein localization|protein transport
Lj1A723T13	30.63062973350885	59.30304043057621	1.958219036441452	0.0331099048728447	-4.916593324001222	2.566371216291789e-11	2.2892031249322758e-10	Down	0.0557538206019216	0.1114547610246904	0.1689310392644157	2.843005078271637	2.6985923117955264	4.674684610222621	TYRAAT2	Arogenate dehydrogenase 2, chloroplastic	ko00400	Phenylalanine, tyrosine and tryptophan biosynthesis	GO:0009507,GO:0033730,GO:0070403,GO:0008977,GO:0004665,GO:0006571	chloroplast|arogenate dehydrogenase (NADP+) activity|NAD+ binding|prephenate dehydrogenase (NAD+) activity|prephenate dehydrogenase (NADP+) activity|tyrosine biosynthetic process
Lj1A727T52	2227.0442135765597	3109.339420863156	1344.7490062899597	0.43252749114248	-1.2091362625438395	2.323871813158181e-28	6.782717478083502e-27	Down	22.73949053469915	25.25411867151288	27.4414212872638	62.89434243751912	55.79160909314825	56.1733076271072	PLT4	Probable polyol transporter 4			GO:0016020,GO:0005351	membrane|carbohydrate:proton symporter activity
Lj1A729G9	92.77156485032428	2.677691803800308	182.8654378968481	67.97888295686165	6.087014750296857	2.9096682882958786e-21	5.824376946854946e-20	Up	6.728472440822816	5.013391740224247	11.161315647928694	0.1697459601464259	0.0	0.1688438273664736
Lj1A732T22	39.94194006939959	15.787849144725952	64.09603099407315	4.0574334895723885	2.020567445962272	2.4532494687849733e-05	9.885323822388906e-05	Up	2.4230510873201214	1.93752160459886	4.316037221920765	0.7793916071901744	0.4990652765070184	0.8664552658828635
Lj1A732T23	78.74337522728038	132.49759688425902	24.98915357030164	0.1883306120981635	-2.4086605737843088	2.464176053406625e-12	2.4356253355250087e-11	Down	1.0930218943952676	0.7803596796428088	0.5046547502076217	4.289845689016953	3.666320742486543	4.784264652656344
Lj1A734T67	229.7717837001645	351.10341727832366	108.4401501220051	0.3089192093542392	-1.6946985108158126	7.761120987349726e-22	1.6106385121665695e-20	Down	4.262847268981007	3.791743973645133	4.937383413111227	14.651520523074598	13.613028779235997	13.925935542210231	ULT1	Protein ULTRAPETALA 1			GO:0005829,GO:0005634,GO:0003677,GO:0046872,GO:0009910,GO:0009909,GO:1901000	cytosol|nucleus|DNA binding|metal ion binding|negative regulation of flower development|regulation of flower development|regulation of response to salt stress
Lj1A735T46	487.1104167072338	259.85661943473417	714.364213979733	2.748145221277242	1.458458243050046	1.5452417770233897e-05	6.433530372664365e-05	Up	15.733090987341123	16.740186663734146	29.41668585728099	5.076131691064479	5.691158935003672	11.937017389342016	FTCD-L	Formiminotransferase cyclodeaminase-like protein			GO:0005542,GO:0016740,GO:0048364,GO:0046903	folic acid binding|transferase activity|root development|secretion
Lj1A737T47	1186.0589346389982	1657.3551194320137	714.7627498459811	0.4313016669071143	-1.2132308030347951	3.6605797162439004e-09	2.53498386124632e-08	Down	13.799911954417286	13.455975906970826	16.223837897645527	44.7979056672954	27.68694020550076	28.46649175976909	DGK5	Diacylglycerol kinase 5	ko00561,ko00564,ko04070,ko04072,ko04361,ko05231	Glycerolipid metabolism|Glycerophospholipid metabolism|Phosphatidylinositol signaling system|Phospholipase D signaling pathway|Axon regeneration|Choline metabolism in cancer	GO:0005524,GO:0004143,GO:0006952,GO:0016310,GO:0007205	ATP binding|diacylglycerol kinase activity|defense response|phosphorylation|protein kinase C-activating G protein-coupled receptor signaling pathway
Lj1A739T16	25.29474115870187	37.20054189540707	13.388940421996656	0.3600724888623434	-1.4736407194582548	0.0055782507833891	0.0139871712583078	Down	0.2475949237483187	0.5656628731575687	0.6430278268774535	1.104261353640728	1.1291982013896176	1.8306544006580023	CYCD6-1	Putative cyclin-D6-1			GO:0000307,GO:0005737,GO:0005634,GO:0016538,GO:0051301,GO:0044772,GO:0000079	cyclin-dependent protein kinase holoenzyme complex|cytoplasm|nucleus|cyclin-dependent protein serine/threonine kinase regulator activity|cell division|mitotic cell cycle phase transition|regulation of cyclin-dependent protein serine/threonine kinase activity
Lj1A746G13	2.5440205609984834	5.0880411219969615	0.0	0.0355708111390623	-4.8131623165006285	0.0163629526456467	0.0358726269539178	Down	0.0	0.0	0.0	0.3680871178802426	0.0728514968638462	0.1098392640394801	At4g27290	G-type lectin S-receptor-like serine/threonine-protein kinase At4g27290			GO:0005886,GO:0005524,GO:0005516,GO:0030246,GO:0106310,GO:0004674,GO:0031625,GO:0006468,GO:0048544	plasma membrane|ATP binding|calmodulin binding|carbohydrate binding|protein serine kinase activity|protein serine/threonine kinase activity|ubiquitin protein ligase binding|protein phosphorylation|recognition of pollen
Lj1A749T13	47.12804771131203	94.2560954226239	0.0	0.0019188888879056	-9.02551310908946	0.0006298324682293	0.0019689622488105	Down	0.0	0.0	0.0	5.37390868951368	0.0450677774390534	0.8833414870758192	TPS4	Tricyclene synthase TPS4, chloroplastic	ko00900	Terpenoid backbone biosynthesis	GO:0009570,GO:0034768,GO:0000287,GO:0010333,GO:0102701,GO:0006952,GO:0016102,GO:0080027,GO:0009753,GO:0009611	chloroplast stroma|(E)-beta-ocimene synthase activity|magnesium ion binding|terpene synthase activity|tricyclene synthase activity|defense response|diterpenoid biosynthetic process|response to herbivore|response to jasmonic acid|response to wounding
Lj1A74T106	1295.6125690291474	1845.8901094817263	745.3350285765667	0.403818546968408	-1.3082209212044509	1.3780055561065812e-11	1.2646807670520402e-10	Down	18.712483478793978	25.637630545614208	25.168294187962488	72.06684240568107	47.0955726727565	53.32193920992428	IAA13	Auxin-responsive protein IAA13	ko04075	Plant hormone signal transduction	GO:0005634,GO:0003700,GO:0042802,GO:0009734,GO:0009733	nucleus|DNA-binding transcription factor activity|identical protein binding|auxin-activated signaling pathway|response to auxin
Lj1A751G18	57.746802505893	94.61513729402311	20.87846771776284	0.2209699411867037	-2.178077963507256	6.546154203683878e-07	3.378543107773175e-06	Down	0.4309356439537175	0.8614625633786116	1.4798063963511705	3.5427983254141613	4.70417067303797	4.2822923552160645
Lj1A752T17	48.59575903772044	85.05163425236191	12.139883823078923	0.1426924748551936	-2.809018841190416	1.5248205794452152e-12	1.536424445923752e-11	Down	0.2661608738693396	0.306963060705968	0.186104526658516	2.0027910277027474	1.771107552387035	1.5682859234848596	At3g22104	BTB/POZ domain-containing protein At3g22104			GO:0016567	protein ubiquitination
Lj1A753T61	39.03227089690981	20.726857893704548	57.337683900115024	2.7616693526515768	1.4655405998837696	0.0041497498656255	0.0107319370380399	Up	4.199330317676652	3.2179598023511686	4.87743447408111	1.6023537088999498	0.5766118475181026	2.3183095729183893	VCC	Protein VASCULATURE COMPLEXITY AND CONNECTIVITY			GO:0005789,GO:0010252,GO:0048825,GO:0010588,GO:0009855,GO:0048366,GO:0010305,GO:0010087,GO:0051302	endoplasmic reticulum membrane|auxin homeostasis|cotyledon development|cotyledon vascular tissue pattern formation|determination of bilateral symmetry|leaf development|leaf vascular tissue pattern formation|phloem or xylem histogenesis|regulation of cell division
Lj1A754T66	336.5300053058818	501.07076456866304	171.98924604310014	0.3431987733837596	-1.5428836983329148	2.564816964301136e-21	5.146233375411481e-20	Down	2.397248104599167	2.6607125029418834	2.6885463014973108	7.193332901287067	6.664120532791184	8.844925415566662	BMY1	Beta-amylase	ko00500	Starch and sucrose metabolism	GO:0102229,GO:0016161,GO:0000272	amylopectin maltohydrolase activity|beta-amylase activity|polysaccharide catabolic process
Lj1A754T69	432.0339821115172	249.0795949090101	614.9883693140238	2.4683006615883585	1.3035181386377723	1.3043291961665758e-16	1.8872314641403923e-15	Up	11.000868602700471	13.704139397058404	13.39816996657776	4.966460694612029	4.5815828662939415	5.965757568373814	BMY1	Beta-amylase	ko00500	Starch and sucrose metabolism	GO:0102229,GO:0016161,GO:0000272	amylopectin maltohydrolase activity|beta-amylase activity|polysaccharide catabolic process
Lj1A758T10	26.31893219615135	43.16240030394707	9.475464088355611	0.219607453727376	-2.1870010729985894	0.0005419114559551	0.0017207685527468	Down	0.5616177538681375	0.5613514183316726	1.2154794288537232	3.8406748543699454	1.5698609141270292	5.315148776934843	VUP1	Vascular-related unknown protein 1			GO:0005829,GO:0005634,GO:0010089	cytosol|nucleus|xylem development
Lj1A759T41	211.6078123641664	86.2432633917715	336.97236133656094	3.911602052448507	1.9677596049113049	7.864137887740187e-16	1.0662512713713655e-14	Up	14.287570223810748	13.877888208982064	18.094277730590974	4.241466188741973	4.704707786122552	2.8744320565127497
Lj1A75T46	1069.0995563367458	652.4017901497582	1485.797322523732	2.277523000602656	1.1874656238134214	1.1871313932400673e-13	1.3224914232668272e-12	Up	9.095442467437769	8.788520736739665	11.450260520376586	3.653360751258505	4.935451146543653	4.320726767673127	ABCC5	ABC transporter C family member 5			GO:0016020,GO:0000325,GO:0005774,GO:0005773,GO:0008559,GO:0005524,GO:0016887,GO:0042626,GO:0008281,GO:1901527,GO:0030007,GO:0009651,GO:0055085	membrane|plant-type vacuole|vacuolar membrane|vacuole|ABC-type xenobiotic transporter activity|ATP binding|ATP hydrolysis activity|ATPase-coupled transmembrane transporter activity|sulfonylurea receptor activity|abscisic acid-activated signaling pathway involved in stomatal movement|cellular potassium ion homeostasis|response to salt stress|transmembrane transport
Lj1A762G43	2435.508123779244	955.8260152219628	3915.190232336523	4.095242385569496	2.0339488433462267	8.725916925238914e-65	9.992354057361426e-63	Up	63.21399858153036	69.203147692193	69.24752053374505	14.704243797684148	15.278821572666107	19.5536981199192	DTX40	Protein DETOXIFICATION 40			GO:0016020,GO:0000325,GO:0005774,GO:0005773,GO:0015297,GO:0022857,GO:0042910,GO:1990961	membrane|plant-type vacuole|vacuolar membrane|vacuole|antiporter activity|transmembrane transporter activity|xenobiotic transmembrane transporter activity|xenobiotic detoxification by transmembrane export across the plasma membrane
Lj1A766T39	1280.2352780909698	292.3490064266144	2268.121549755324	7.756246987630758	2.955358744929568	2.956504894757254e-108	8.739565980758012e-106	Up	40.31118764600203	36.261264287032105	34.41015692925816	4.180017207249001	4.993497559766736	5.217958767626872	Bp10	L-ascorbate oxidase homolog			GO:0005576,GO:0005507,GO:0016491	extracellular region|copper ion binding|oxidoreductase activity
Lj1A769T50	293.46197254325057	402.722832196628	184.20111288987263	0.4576001158519225	-1.1278406775198078	9.766483884555959e-08	5.65437379442454e-07	Down	2.5131815568438363	3.0646274739819592	3.892010531100377	7.166074994942198	7.5918928310745075	5.931320258131927	WRKY6	WRKY transcription factor 6			GO:0005634,GO:0003700,GO:0000976,GO:0080169,GO:0016036,GO:0009873,GO:0045892	nucleus|DNA-binding transcription factor activity|transcription cis-regulatory region binding|cellular response to boron-containing substance deprivation|cellular response to phosphate starvation|ethylene-activated signaling pathway|negative regulation of DNA-templated transcription
Lj1A76G62	1105.752232941844	567.0613683043227	1644.443097579364	2.900714699722033	1.5364084060022734	3.1626892775951057e-35	1.2741978893030557e-33	Up	20.8963822241047	19.309432113279904	22.34717332127429	7.847669870882004	7.190286826641233	6.58427158603091	ALE2	Receptor-like serine/threonine-protein kinase ALE2			GO:0005886,GO:0005524,GO:0016301,GO:0106310,GO:0004674,GO:0030154,GO:0090558,GO:1905393,GO:0046777,GO:0010068	plasma membrane|ATP binding|kinase activity|protein serine kinase activity|protein serine/threonine kinase activity|cell differentiation|plant epidermis development|plant organ formation|protein autophosphorylation|protoderm histogenesis
Lj1A770G42	1502.743256286086	2039.163534808548	966.3229777636224	0.4738999629673823	-1.0773455466553503	6.875400410928141e-28	1.9638924634451142e-26	Down	12.830264668476474	13.466044154720167	12.455355071608365	27.41295814555927	28.23445383235553	26.42618915066186	CSLH1	Cellulose synthase-like protein H1			GO:0000139,GO:0005886,GO:0016760,GO:0051753,GO:0071555,GO:0030244,GO:0009833	Golgi membrane|plasma membrane|cellulose synthase (UDP-forming) activity|mannan synthase activity|cell wall organization|cellulose biosynthetic process|plant-type primary cell wall biogenesis
Lj1A773T40	130.3258704526507	174.54465112004985	86.10708978525138	0.4935812586204296	-1.0186404787806638	0.0001089152071445	0.0003931897750678	Down	1.8215085828894164	1.8436909066701128	2.42187116104312	3.767130846847726	5.1051367282451166	3.4607067186270783
Lj1A773T41	36.11700099538136	49.532389813863055	22.70161217689961	0.4578820903269624	-1.1269519585760297	0.014203202312165	0.0317678874872302	Down	0.7965545849225217	0.331740348117212	0.4022528334054026	1.036173489907275	1.2304715826801662	1.099377745901882
Lj1A778T39	36.96872248982261	61.780572924285366	12.156872055359829	0.1965865728328121	-2.346763308148061	6.872629214872324e-05	0.0002564073670391	Down	0.3524437945192904	0.1174255517938702	0.2570835458646962	0.5705350327143761	1.6736330484881832	1.479561038817521
Lj1A784T47	607.7133202869169	281.1343084229009	934.292332150932	3.3249855872758274	1.7333480870166076	4.5409043029675945e-21	8.914198393053452e-20	Up	30.65884737804105	31.45166096161513	38.4489450078113	10.781284781897996	11.46477746820135	7.997549260668197	At2g04570	GDSL esterase/lipase At2g04570			GO:0005576,GO:0016297,GO:0016042	extracellular region|acyl-[acyl-carrier-protein] hydrolase activity|lipid catabolic process
Lj1A784T48	5714.249929750858	3155.186781916489	8273.31307758522	2.6222016336353717	1.3907786255525558	1.0190444069897494e-18	1.7259258437370698e-17	Up	170.00098456908248	223.04144809304285	173.59637061861378	65.97247949713581	84.22896787916433	66.43258018518435	At2g04570	GDSL esterase/lipase At2g04570			GO:0005576,GO:0016297,GO:0016042	extracellular region|acyl-[acyl-carrier-protein] hydrolase activity|lipid catabolic process
Lj1A786G23	289.6587771627992	51.67661433450854	527.6409399910893	10.226577466716162	3.3542514933479124	7.539748296365373e-62	7.791686227243924e-60	Up	14.05758724578366	14.388142824930975	17.009093614369565	1.5799431675167337	1.6503666020309795	1.2223138613624198
Lj1A789T54	88.15938500779201	161.24868262767237	15.070087387911544	0.0935021971322543	-3.418855923656108	1.4541831500235046e-18	2.4337224516061573e-17	Down	0.3820035966402631	0.7318263421476044	0.3536653047825994	5.499221541130825	6.228802981858858	3.9871652846331287	PG1	Polygalacturonase	ko00040	Pentose and glucuronate interconversions	GO:0005576,GO:0004650,GO:0005975,GO:0071555	extracellular region|polygalacturonase activity|carbohydrate metabolic process|cell wall organization
Lj1A789T57	636.6587248129879	946.9291205596768	326.3883290662981	0.3447127054071645	-1.5365336204058504	1.414844296387774e-13	1.5631539201551493e-12	Down	9.56772627780899	6.994789655887498	10.767598929291433	25.403823035598013	31.44551113177237	22.495750655842013	PG1	Polygalacturonase	ko00040	Pentose and glucuronate interconversions	GO:0005576,GO:0004650,GO:0005975,GO:0071555	extracellular region|polygalacturonase activity|carbohydrate metabolic process|cell wall organization
Lj1A792G57	75.43432286950173	31.28887279500872	119.5797729439947	3.8206662667963633	1.9338242445403444	1.482897662695233e-09	1.0826600913566402e-08	Up	16.5903977478066	17.154341479452352	18.63382811364447	2.976704518509788	5.891468876815398	4.8854594396690505	CAB37	Chlorophyll a-b binding protein 37, chloroplastic	ko00196	Photosynthesis - antenna proteins	GO:0009535,GO:0009522,GO:0009523,GO:0016168,GO:0046872,GO:0009765	chloroplast thylakoid membrane|photosystem I|photosystem II|chlorophyll binding|metal ion binding|photosynthesis, light harvesting
Lj1A797T64	1079.0937946925558	709.2489305304779	1448.9386588546326	2.043162032981604	1.030803621550063	1.4160271583676246e-14	1.7150186955703552e-13	Up	23.39980546668685	27.35758969129505	31.281117563204784	12.780981300544756	14.226629366977363	13.229224597363912	FLA2	Fasciclin-like arabinogalactan protein 2			GO:0005829,GO:0000325,GO:0005886	cytosol|plant-type vacuole|plasma membrane
Lj1A797T66	1630.687212773838	2653.222937464231	608.1514880834435	0.2292090929137283	-2.125263816755316	1.7563257586120864e-25	4.4207241025184615e-24	Down	9.21302791897105	9.559598574217109	7.333354113874487	33.61501473582804	48.89996025154365	31.648245593022565	ABC1K7	Protein ACTIVITY OF BC1 COMPLEX KINASE 7, chloroplastic			GO:0009535,GO:0010287,GO:0005524,GO:0004672,GO:0106310,GO:0004674,GO:0034599,GO:0055072,GO:0046467,GO:0016310,GO:0080177,GO:1901031,GO:1990641,GO:0006979	chloroplast thylakoid membrane|plastoglobule|ATP binding|protein kinase activity|protein serine kinase activity|protein serine/threonine kinase activity|cellular response to oxidative stress|iron ion homeostasis|membrane lipid biosynthetic process|phosphorylation|plastoglobule organization|regulation of response to reactive oxygen species|response to iron ion starvation|response to oxidative stre…
Lj1A798T45	54.228501114307406	97.7019137892616	10.755088439353145	0.1103426960390625	-3.1799369590348427	1.2797283737242962e-09	9.451846228012511e-09	Down	0.2099665158838325	0.2938137210842371	0.8906619474408984	4.457456681121679	4.930031296279777	3.173186227932045
Lj1A806T58	4.431262217843189	0.669422950950077	8.193101484736296	12.18659936757877	3.6072236974674032	0.0101232827438461	0.0236234710771119	Up	0.4055517635564437	0.2702396260461672	0.4551110190228553	0.0468932903600857	0.0	0.0466440710304641	PARC	Probable glutathione S-transferase parC	ko00480,ko00980,ko00982,ko00983,ko04212,ko05200,ko05204,ko05207,ko05208,ko05225,ko05418,ko01524	Glutathione metabolism|Metabolism of xenobiotics by cytochrome P450|Drug metabolism - cytochrome P450|Drug metabolism - other enzymes|Longevity regulating pathway - worm|Pathways in cancer|Chemical carcinogenesis - DNA adducts|Chemical carcinogenesis - receptor activation|Chemical carcinogenesis - reactive oxygen species|Hepatocellular carcinoma|Fluid shear stress and atherosclerosis|Platinum dru…	GO:0005737,GO:0004364,GO:0009734,GO:0006749	cytoplasm|glutathione transferase activity|auxin-activated signaling pathway|glutathione metabolic process
Lj1A808T27	209.2430450248735	6.776342804996965	411.70974724474985	61.08320891085612	5.932703948740781	8.775050927974071e-59	8.323856145184956e-57	Up	10.174606535812256	9.2987584928893	10.204805572366652	0.1715690074511011	0.2182936857101647	0.0975183919395861	At3g14410	Probable sugar phosphate/phosphate translocator At3g14410			GO:0022626,GO:0005794,GO:0016020,GO:0015297,GO:0008643	cytosolic ribosome|Golgi apparatus|membrane|antiporter activity|carbohydrate transport
Lj1A810T58	4.38942054046945	8.778841080938891	0.0	0.020605263629708	-5.600843267780223	0.0030815801881168	0.0082324434155428	Down	0.0	0.0	0.0	0.3174249454738165	0.0184777887500119	0.1485825680824967		Polyphenol oxidase, chloroplastic OS=Malus domestica OX=3750 PE=1 SV=1	ko00350,ko00950	Tyrosine metabolism|Isoquinoline alkaloid biosynthesis	GO:0009543,GO:0004097,GO:0046872,GO:0046148	chloroplast thylakoid lumen|catechol oxidase activity|metal ion binding|pigment biosynthetic process
Lj1A811T44	307.9347681103392	569.689133834694	46.18040238598429	0.0810656910252658	-3.624764729838706	0.0004704704815515	0.0015145372397116	Down	0.7208241780081486	0.8577170739726176	0.8493558861103059	2.6790340666588093	24.37300674338529	2.593734829787933		Polyphenol oxidase, chloroplastic OS=Malus domestica OX=3750 PE=1 SV=1	ko00350,ko00950	Tyrosine metabolism|Isoquinoline alkaloid biosynthesis	GO:0009543,GO:0004097,GO:0046872,GO:0046148	chloroplast thylakoid lumen|catechol oxidase activity|metal ion binding|pigment biosynthetic process
Lj1A817T52	824.6861399891345	1181.0934079598985	468.2788720183697	0.3965099471328679	-1.3345710360217848	1.5035072619447812e-20	2.8566637976950835e-19	Down	15.33130506158913	15.92290482324881	19.32872751755032	37.0440246240977	46.05918806453865	44.873262190986175	DAO	2-oxoglutarate-dependent dioxygenase DAO	ko00380	Tryptophan metabolism	GO:0051213,GO:0046872,GO:0009852	dioxygenase activity|metal ion binding|auxin catabolic process
Lj1A818T16	18.93922542924585	37.8784508584917	0.0	0.0047756452433895	-7.710088614016608	1.030509867082514e-07	5.948844814439044e-07	Down	0.0	0.0	0.0	0.5855491125226492	3.2984473777433565	1.1200714425078566	DAO	2-oxoglutarate-dependent dioxygenase DAO	ko00380	Tryptophan metabolism	GO:0051213,GO:0046872,GO:0009852	dioxygenase activity|metal ion binding|auxin catabolic process
Lj1A820G46	5.225709721263307	9.462558425164568	0.988861017362034	0.1042253531972225	-3.262221833750721	0.021943897298107	0.0462070535171438	Down	0.0575418440031494	0.0	0.0290581087947537	0.5389310513103728	0.059258214650184	0.2382519313276187	OsI_14861	Senescence-specific cysteine protease SAG39			GO:0010282,GO:0008234,GO:0007568,GO:0010150,GO:0010623,GO:0006508,GO:0009737,GO:0009723,GO:0009739	senescence-associated vacuole|cysteine-type peptidase activity|aging|leaf senescence|programmed cell death involved in cell development|proteolysis|response to abscisic acid|response to ethylene|response to gibberellin
Lj1A821G46	1091.4739591775124	1536.671329045119	646.2765893099044	0.4205761683804524	-1.2495609916874442	5.386545764809823e-07	2.813576462564112e-06	Down	17.193200859127195	18.103152610207268	11.180090021007755	43.03931101201909	41.40303572302791	26.30558622570337	SPS2	Solanesyl diphosphate synthase 2, chloroplastic	ko00900	Terpenoid backbone biosynthesis	GO:0009507,GO:0009570,GO:0009536,GO:0052924,GO:0046872,GO:0004659,GO:0008299,GO:0010236	chloroplast|chloroplast stroma|plastid|all-trans-nonaprenyl-diphosphate synthase (geranylgeranyl-diphosphate specific) activity|metal ion binding|prenyltransferase activity|isoprenoid biosynthetic process|plastoquinone biosynthetic process
Lj1A825G63	1411.9205094640954	1996.56818934108	827.2728295871094	0.414303303595633	-1.271240770679258	9.7400281957753e-13	9.992372751937036e-12	Down	36.11598319273193	39.250343362269774	28.16381836765544	69.54372249384859	81.13359359030132	101.26040732987376	TBL41	Protein trichome birefringence-like 41			GO:0005794,GO:0016020,GO:0016413	Golgi apparatus|membrane|O-acetyltransferase activity
Lj1A828G18	8.898562222772226	16.808263428182403	0.988861017362034	0.0586137614245089	-4.092616767309954	0.0011989830624869	0.0035312928137671	Down	0.1249167879308877	0.0	0.0630818437759527	1.6899392108248608	0.2572856661394065	1.2930445007179308	DOGL4	Protein DOG1-like 4			GO:0043565,GO:0006351	sequence-specific DNA binding|DNA-templated transcription
Lj1A82T77	441.9523147480746	291.55835767438634	592.3462718217625	2.032299357239294	1.0231129264186514	1.1232046097851697e-05	4.796591229625161e-05	Up	13.768679590663414	16.483183556847784	17.26367678976166	10.65099618101798	6.2809777939364135	6.475854965001393	At3g07010	Probable pectate lyase 8	ko00040,ko02024	Pentose and glucuronate interconversions|Quorum sensing	GO:0046872,GO:0030570,GO:0045490	metal ion binding|pectate lyase activity|pectin catabolic process
Lj1A834G14	9227.311295576175	5583.663425538237	12870.959165614104	2.305126899779108	1.2048461747945711	1.7886105034293513e-12	1.7929832893604485e-11	Up	357.3475163219149	294.180587726158	337.30327356434367	178.18984983569453	113.10945647812645	139.57971209658214	NCL	Sodium/calcium exchanger NCL			GO:0016020,GO:0000325,GO:0005886,GO:0009506,GO:0005774,GO:0005773,GO:0005509,GO:0015369,GO:0005432,GO:0003729,GO:0055074,GO:0070588,GO:0006874,GO:0071472	membrane|plant-type vacuole|plasma membrane|plasmodesma|vacuolar membrane|vacuole|calcium ion binding|calcium:proton antiporter activity|calcium:sodium antiporter activity|mRNA binding|calcium ion homeostasis|calcium ion transmembrane transport|cellular calcium ion homeostasis|cellular response to salt stress
Lj1A844T39	40.63630862052556	18.06072320485184	63.21189403619922	3.5088257263248948	1.810988294844528	0.0018383850731166	0.0051962892293497	Up	2.81273984804767	3.0496607074581963	3.370459865517088	1.2899052913542417	1.1291982013896176	0.1973923005926888		Dynein 8 kDa light chain, flagellar outer arm OS=Chlamydomonas reinhardtii OX=3055 PE=1 SV=1	ko04814,ko04962,ko05132	Motor proteins|Vasopressin-regulated water reabsorption|Salmonella infection	GO:0005930,GO:0097014,GO:0030286,GO:0005874,GO:0031514,GO:0007017,GO:0044458	axoneme|ciliary plasm|dynein complex|microtubule|motile cilium|microtubule-based process|motile cilium assembly
Lj1A84T53	81.0135948267622	127.3225498714542	34.70463978207011	0.2727092177658849	-1.8745646296896328	5.909931145355095e-07	3.070555274416865e-06	Down	0.8779738653505453	1.860421909559824	0.993146181013576	4.312513912759199	5.641972508010758	3.744307153858293	SDI1	Protein SULFUR DEFICIENCY-INDUCED 1			GO:0005634,GO:0017053,GO:0010438,GO:0010439,GO:0006792	nucleus|transcription repressor complex|cellular response to sulfur starvation|regulation of glucosinolate biosynthetic process|regulation of sulfur utilization
Lj1A854T36	406.4183538669509	94.15557735335123	718.68113038055	7.63752980155536	2.9331061043221687	5.568828995415289e-44	3.1742325273867146e-42	Up	15.607236008771718	11.452797825648124	15.586792392954855	1.7351438715949985	2.2362117622804214	1.6255779489379252	DGK1	Diacylglycerol kinase 1	ko00561,ko00564,ko04070,ko04072,ko04361,ko05231	Glycerolipid metabolism|Glycerophospholipid metabolism|Phosphatidylinositol signaling system|Phospholipase D signaling pathway|Axon regeneration|Choline metabolism in cancer	GO:0005524,GO:0004143,GO:0006952,GO:0016310,GO:0007205	ATP binding|diacylglycerol kinase activity|defense response|phosphorylation|protein kinase C-activating G protein-coupled receptor signaling pathway
Lj1A856T31	49.34507905694394	92.1257298220123	6.5644282918754975	0.0711493181424712	-3.813006258984865	7.274860060793213e-15	9.043593763593403e-14	Down	0.4111844269391721	0.3082420734589095	0.3114666036437665	4.2790127453578215	3.5993192669294056	6.7568309769286445	B120	G-type lectin S-receptor-like serine/threonine-protein kinase B120			GO:0005886,GO:0005524,GO:0005516,GO:0030246,GO:0106310,GO:0004674,GO:0031625,GO:0045087,GO:0006468,GO:0048544	plasma membrane|ATP binding|calmodulin binding|carbohydrate binding|protein serine kinase activity|protein serine/threonine kinase activity|ubiquitin protein ligase binding|innate immune response|protein phosphorylation|recognition of pollen
Lj1A857T50	801.535826769134	1101.348163851946	501.7234896863213	0.4555186985617634	-1.1344178185358968	9.916379349951705e-14	1.1154610435153638e-12	Down	9.545459569380633	9.612669170849482	8.372222305944446	17.103602944353877	22.83854689501473	20.78298671053924	At4g27290	G-type lectin S-receptor-like serine/threonine-protein kinase At4g27290			GO:0005886,GO:0005524,GO:0005516,GO:0030246,GO:0106310,GO:0004674,GO:0031625,GO:0006468,GO:0048544	plasma membrane|ATP binding|calmodulin binding|carbohydrate binding|protein serine kinase activity|protein serine/threonine kinase activity|ubiquitin protein ligase binding|protein phosphorylation|recognition of pollen
Lj1A863T61	57.024822258790905	78.12595717212349	35.92368734545823	0.4603573658961932	-1.1191738644975893	0.0077800708312029	0.0187473896370465	Down	0.3547666715352952	0.7091968616430272	0.8957697408568481	1.6982732429748475	1.4979297890213383	1.046599050940595	GAUT12	Probable galacturonosyltransferase 12			GO:0005794,GO:0000139,GO:0047262,GO:0071555,GO:0010417,GO:0010413,GO:0045489,GO:0045492	Golgi apparatus|Golgi membrane|polygalacturonate 4-alpha-galacturonosyltransferase activity|cell wall organization|glucuronoxylan biosynthetic process|glucuronoxylan metabolic process|pectin biosynthetic process|xylan biosynthetic process
Lj1A863T65	81.96112834868626	46.96571795546421	116.95653874190825	2.4933707711439195	1.3180974315327387	1.4718869356123989e-06	7.206916347676889e-06	Up	12.887003686658288	14.389465264528855	14.305477889708994	6.040959169916923	6.217232450004013	4.446551853645309	At4g04790	Pentatricopeptide repeat-containing protein At4g04790, mitochondrial			GO:0005739	mitochondrion
Lj1A866T44	48170.000684216975	26790.448018870866	69549.553349563	2.5960776253364832	1.3763335220172028	1.554846723084733e-67	1.937613401679416e-65	Up	1947.167299450005	1918.140484474848	2003.2418322756275	798.8223547708105	737.5966810065863	731.9455377265062	THI1	Thiamine thiazole synthase, chloroplastic	ko00730	Thiamine metabolism	GO:0009570,GO:0005829,GO:0005506,GO:0016763,GO:0009228,GO:0052837	chloroplast stroma|cytosol|iron ion binding|pentosyltransferase activity|thiamine biosynthetic process|thiazole biosynthetic process
Lj1A867G31	104.14142043427114	167.3538246754242	40.92901619311795	0.2446411706424938	-2.031260879560312	1.277038857459759e-12	1.2975572275916064e-11	Down	2.0062185226482683	2.2220527493301607	2.5738778674737635	11.116028714314163	7.035773408658386	9.766038300477298	VUP1	Vascular-related unknown protein 1			GO:0005829,GO:0005634,GO:0010089	cytosol|nucleus|xylem development
Lj1A872T54	73.13432251549523	136.111736261259	10.156908769731356	0.0746144589902206	-3.744400962883863	1.727509825982216e-23	3.9351930820895963e-22	Down	0.3424375038231591	0.2178114336113429	0.4087385082517568	3.9847462537212257	4.007406866130346	5.059189571736433		1-acyl-sn-glycerol-3-phosphate acyltransferase OS=Cocos nucifera OX=13894 PE=1 SV=1	ko00561,ko00564,ko04072,ko04975	Glycerolipid metabolism|Glycerophospholipid metabolism|Phospholipase D signaling pathway|Fat digestion and absorption	GO:0016020,GO:0003841,GO:0008654	membrane|1-acylglycerol-3-phosphate O-acyltransferase activity|phospholipid biosynthetic process
Lj1A874T30	2403.829830758469	761.1728134543882	4046.486848062548	5.315785803279734	2.4102829731671487	6.1185817719305334e-18	9.832274703288118e-17	Up	123.71833558673336	112.18331680588452	96.6276338541272	11.025161994578625	27.4699769536962	24.49385659125628	At5g55050	GDSL esterase/lipase At5g55050			GO:0005576,GO:0009536,GO:0016298,GO:0016042	extracellular region|plastid|lipase activity|lipid catabolic process
Lj1A876T35	335.38924653478625	530.806331876434	139.97216119313805	0.2636839834827749	-1.9231181522466347	9.206362796451758e-25	2.2396569857549922e-23	Down	3.1089554231986183	2.225357408386273	3.2615364674241567	10.060898259816923	11.629364403335757	11.02478125215782	WRKY42	WRKY transcription factor 42			GO:0005634,GO:0003677,GO:0003700,GO:0043565,GO:0045892	nucleus|DNA binding|DNA-binding transcription factor activity|sequence-specific DNA binding|negative regulation of DNA-templated transcription
Lj1A87T36	111.34822855590151	159.0825934874461	63.613863624356725	0.3999852049345242	-1.3219814577932318	3.2957037758370893e-07	1.7784498193341026e-06	Down	1.4952160979606255	1.2596559192433356	1.4022738865347066	4.134526600709375	3.3875946041688527	2.896475657560577	UGT87A1	UDP-glycosyltransferase 87A1			GO:0008194	UDP-glycosyltransferase activity
Lj1A882T67	75.93770526061647	106.72801642448924	45.147394096743575	0.4232494366008018	-1.240419947177007	1.1650338273236911e-05	4.963644821456706e-05	Down	2.0062185226482683	2.3304455663706563	3.176274815180389	5.755507253096672	5.863144507215321	6.173932258922428	EDM2	Protein ENHANCED DOWNY MILDEW 2			GO:0000792,GO:0005634,GO:0032991,GO:0003700,GO:0140566,GO:0046872,GO:0043565,GO:0050832,GO:0032776,GO:0040029,GO:0090436,GO:0009911,GO:0044030,GO:0006355,GO:2000024,GO:1900363,GO:0007165,GO:0010440,GO:0010228	heterochromatin|nucleus|protein-containing complex|DNA-binding transcription factor activity|histone reader activity|metal ion binding|sequence-specific DNA binding|defense response to fungus|DNA methylation on cytosine|epigenetic regulation of gene expression|leaf pavement cell development|positive regulation of flower development|regulation of DNA methylation|regulation of DNA-templated transcr…
Lj1A884G87	38.203428237435546	21.922140097271573	54.48471637759948	2.487096652354768	1.3144625739655376	0.017384927865178	0.0377388469121814	Up	1.1756608885769828	1.175103355857792	3.634151851901276	0.8156385305230791	0.8438412551900751	0.7375488487849569
Lj1A884G88	102.75380782836642	48.19262812613351	157.31498753059918	3.2603749714781878	1.705037896475606	8.924838469112167e-07	4.520566717708099e-06	Up	1.065686065254114	1.3076608419257687	1.8113738213663824	0.2885234230408082	0.3836696259330834	0.618822262810662	KIN12F	Kinesin-like protein KIN-12F	ko04814	Motor proteins	GO:0005871,GO:0005874,GO:0005524,GO:0016887,GO:0008017,GO:0003777,GO:0008574,GO:0007018,GO:1901673	kinesin complex|microtubule|ATP binding|ATP hydrolysis activity|microtubule binding|microtubule motor activity|plus-end-directed microtubule motor activity|microtubule-based movement|regulation of mitotic spindle assembly
Lj1A890T54	185.88458407443184	84.98625072624623	286.7829174226173	3.376249231032414	1.7554214061490223	9.884294009900456e-19	1.6751901487979294e-17	Up	6.315792797785683	6.597750336791592	6.3345385701061145	2.259318729548929	1.671213338056634	1.793309050884579	RPT4A	26S proteasome regulatory subunit 10B homolog A	ko03050,ko05169,ko05010,ko05012,ko05014,ko05016,ko05017,ko05020,ko05022	Proteasome|Epstein-Barr virus infection|Alzheimer disease|Parkinson disease|Amyotrophic lateral sclerosis|Huntington disease|Spinocerebellar ataxia|Prion disease|Pathways of neurodegeneration - multiple diseases	GO:0031597,GO:0005634,GO:0009505,GO:0000502,GO:0008540,GO:0005524,GO:0016887,GO:0036402,GO:0045899,GO:0043161,GO:0030433	cytosolic proteasome complex|nucleus|plant-type cell wall|proteasome complex|proteasome regulatory particle, base subcomplex|ATP binding|ATP hydrolysis activity|proteasome-activating activity|positive regulation of RNA polymerase II transcription preinitiation complex assembly|proteasome-mediated ubiquitin-dependent protein catabolic process|ubiquitin-dependent ERAD pathway
Lj1A891T71	345.29791326554255	216.66807579950108	473.9277507315836	2.186302583659645	1.1284930834140283	2.3829713988701284e-10	1.918299521915021e-09	Up	6.923815189104768	6.246727408996495	7.205694177656171	2.4845880456916376	3.1818962600826985	3.707075161332455	CSLE1	Cellulose synthase-like protein E1			GO:0005783,GO:0000139,GO:0005634,GO:0005886,GO:0016760,GO:0051753,GO:0071555,GO:0030244,GO:0009833	endoplasmic reticulum|Golgi membrane|nucleus|plasma membrane|cellulose synthase (UDP-forming) activity|mannan synthase activity|cell wall organization|cellulose biosynthetic process|plant-type primary cell wall biogenesis
Lj1A898T82	100.5603673990929	187.4133132864056	13.707421511780126	0.0732274493266339	-3.7714716453055774	2.014032331722348e-15	2.6405740039734663e-14	Down	0.1785242939072586	0.5055789586783319	0.5709699347198294	3.715645238180057	4.565592325819528	8.99335192238027	MYB80	Transcription factor MYB80			GO:0005634,GO:0003677,GO:0048658	nucleus|DNA binding|anther wall tapetum development
Lj1A903T68	323.8497320236584	143.3768257159544	504.32263833136193	3.516612121828228	1.8141862161759568	2.3428054849581888e-29	7.210508600315627e-28	Up	13.109527023590074	12.281331240558902	11.921231574757496	3.070820911374436	3.8359527135441422	3.755533660173402	CRPK1	Cold-responsive protein kinase 1			GO:0005634,GO:0005886,GO:0005524,GO:0106310,GO:0004674,GO:0046777,GO:0009409,GO:0050826,GO:0009625,GO:0002237	nucleus|plasma membrane|ATP binding|protein serine kinase activity|protein serine/threonine kinase activity|protein autophosphorylation|response to cold|response to freezing|response to insect|response to molecule of bacterial origin
Lj1A914G42	99.74782479391529	176.15159872612026	23.34405086171013	0.1324509614434708	-2.9164697788152125	8.470979208529025e-09	5.6329906732729516e-08	Down	0.7573961453326511	0.4230500692167426	0.4049768932253037	6.885057076503509	1.927028984764223	3.228232997277724
Lj1A916T23	3828.492363884417	1847.863856847399	5809.120870921431	3.1435035713546715	1.6523734021724386	9.50625267884005e-18	1.5038453988890586e-16	Up	222.9548074974369	224.0024977703972	261.18986542978564	79.7966860674631	51.83839323718063	95.27183164624408	CAB6A	Chlorophyll a-b binding protein 6A, chloroplastic	ko00196	Photosynthesis - antenna proteins	GO:0009535,GO:0009522,GO:0009523,GO:0016168,GO:0046872,GO:0009768,GO:0009416	chloroplast thylakoid membrane|photosystem I|photosystem II|chlorophyll binding|metal ion binding|photosynthesis, light harvesting in photosystem I|response to light stimulus
Lj1A920T50	46.59609285603207	84.06314395626002	9.129041755804089	0.1088838614135558	-3.19913795886774	2.1198770347157611e-10	1.7184793997622479e-09	Down	0.0657895083102675	0.2411137996834136	0.310082307627572	1.7344264994517034	2.326148294862612	1.5890080197711458	REFA1	Elongation factor 1-alpha	ko03013,ko05134,ko05140	Nucleocytoplasmic transport|Legionellosis|Leishmaniasis	GO:0005737,GO:0005525,GO:0003924,GO:0003746,GO:0006412,GO:0006414	cytoplasm|GTP binding|GTPase activity|translation elongation factor activity|translation|translational elongation
Lj1A923T19	138.5332717583627	0.0	277.0665435167253	1490.799895468565	10.541870907683055	1.2842190012575398e-18	2.1549449141893853e-17	Up	4.619645802114414	5.0127235552662	5.6279575740367305	0.0	0.0	0.0	GRF8	14-3-3-like protein GF14 kappa	ko04011,ko04390,ko04391,ko04151,ko04110,ko04114,ko04621,ko04722,ko05203,ko05160	MAPK signaling pathway - yeast|Hippo signaling pathway|Hippo signaling pathway - fly|PI3K-Akt signaling pathway|Cell cycle|Oocyte meiosis|NOD-like receptor signaling pathway|Neurotrophin signaling pathway|Viral carcinogenesis|Hepatitis C	GO:0005737,GO:0005634,GO:0019222,GO:0050826,GO:0007165	cytoplasm|nucleus|regulation of metabolic process|response to freezing|signal transduction
Lj1A924G50	1410.5924106136472	564.6438333056228	2256.5409879216704	3.99562877846666	1.998422553014456	6.083102750605247e-19	1.0413780345177549e-17	Up	151.1427388285883	128.69016437648224	118.14602209794896	21.74038756237939	36.43149986588608	42.293897669096665	ARP1	Probable RNA-binding protein ARP1			GO:0005634,GO:0003730,GO:0003729,GO:0010029,GO:0009737,GO:0009651,GO:0009414	nucleus|mRNA 3'-UTR binding|mRNA binding|regulation of seed germination|response to abscisic acid|response to salt stress|response to water deprivation
Lj1A925G67	79.9164458521884	52.24871381085742	107.58417789351928	2.056167516324643	1.0399578059354448	0.0012002115274686	0.0035339098275778	Up	2.5988540224977665	2.2945657202032645	2.231076066481172	1.0592669444250815	0.8029119617781333	1.636500578414113	RAP2-7	Ethylene-responsive transcription factor RAP2-7			GO:0005634,GO:0003677,GO:0003700,GO:0009873	nucleus|DNA binding|DNA-binding transcription factor activity|ethylene-activated signaling pathway
Lj1A926G31	155.39013161041515	208.5307365319312	102.24952668889898	0.4903720664273216	-1.0280512952521637	1.1997162538410154e-07	6.856831520941163e-07	Down	2.8863085122192587	2.6651348078452792	3.0539343867021125	6.350579361355562	5.350323511319608	5.918469982116168
Lj1A926T32	40.95976618003385	69.76869552650155	12.150836833566068	0.1741668592748355	-2.521457962962196	0.0002583147587198	0.0008740686538236	Down	0.530122071095131	0.7744263663761032	0.2059283329876142	4.922632844246352	2.7716683125017885	0.9708520073572232
Lj1A930T84	6964.493103380655	11254.199336366672	2674.7868703946306	0.237663459785984	-2.073007985624087	8.177082689750798e-41	4.0443150999775246e-39	Down	124.97276723834224	122.70336746619893	86.84877910730751	473.51093403899847	471.66280889164256	470.8248658937789	CHI1	Chalcone--flavanone isomerase 1	ko00941	Flavonoid biosynthesis	GO:0045430,GO:0009813	chalcone isomerase activity|flavonoid biosynthetic process
Lj1A932T35	19.46602231079397	38.93204462158793	0.0	0.0046436912359981	-7.750512235607465	2.523746777337072e-09	1.7866524804640223e-08	Down	0.0	0.0	0.0	2.0860187133619377	1.482072639323873	2.6069662824370363	RPL23A	60S ribosomal protein L23A	ko03010,ko05171	Ribosome|Coronavirus disease - COVID-19	GO:1990904,GO:0005840,GO:0019843,GO:0003735,GO:0006412	ribonucleoprotein complex|ribosome|rRNA binding|structural constituent of ribosome|translation
Lj1A937G95	1364.5734554726534	1961.6116753308552	767.5352356144513	0.3912983213993532	-1.3536591735421464	1.4623913494005246e-20	2.7827030602140817e-19	Down	17.383114066662593	14.67690923077871	18.6907224033406	41.46054362460488	48.87920967153045	39.63082365034101	GLC1	Glucan endo-1,3-beta-glucosidase			GO:0005886,GO:0042973,GO:0005975,GO:0006952	plasma membrane|glucan endo-1,3-beta-D-glucosidase activity|carbohydrate metabolic process|defense response
Lj1A939T58	2288.714885093304	912.4111689453524	3665.018601241252	4.017348109476962	2.0062434785744623	7.388555506915993e-74	1.0264035961574774e-71	Up	68.41841969710784	79.43016838178471	76.8242170447911	17.81041410441024	20.304953459064823	17.964401011698424	FZR3	Protein FIZZY-RELATED 3	ko04120,ko04110,ko04111,ko04914	Ubiquitin mediated proteolysis|Cell cycle|Cell cycle - yeast|Progesterone-mediated oocyte maturation	GO:0005680,GO:0010997,GO:1990757,GO:0031145,GO:0007049,GO:0051301,GO:1905786,GO:0016567	anaphase-promoting complex|anaphase-promoting complex binding|ubiquitin ligase activator activity|anaphase-promoting complex-dependent catabolic process|cell cycle|cell division|positive regulation of anaphase-promoting complex-dependent catabolic process|protein ubiquitination
Lj1A941T104	25.05984973465849	50.11969946931695	0.0	0.0036079591986976	-8.114601260971604	1.2459929551531522e-10	1.033125665554581e-09	Down	0.0	0.0	0.0	0.8558025490715642	0.7777640672836651	0.9554895162618042	LECRKS4	L-type lectin-domain containing receptor kinase S.4			GO:0005886,GO:0005524,GO:0030246,GO:0106310,GO:0004675,GO:0042742,GO:0002229,GO:0006468	plasma membrane|ATP binding|carbohydrate binding|protein serine kinase activity|transmembrane receptor protein serine/threonine kinase activity|defense response to bacterium|defense response to oomycetes|protein phosphorylation
Lj1A942T61	1703.1570004837783	2294.0135948872626	1112.3004060802932	0.4849147247369009	-1.0441970321566891	3.1817190575073464e-25	7.88359277582376e-24	Down	27.044956564825345	27.45450810455173	30.176955774694804	57.065000199048974	61.847067231777935	56.19564886042038	PP2CA	Protein phosphatase 2C 37	ko04016,ko04075,ko04931	MAPK signaling pathway - plant|Plant hormone signal transduction|Insulin resistance	GO:0005829,GO:0005634,GO:0019900,GO:0046872,GO:0017018,GO:0016791,GO:0004721,GO:0019901,GO:0004722,GO:0009738,GO:0051607,GO:0009788,GO:0010360,GO:0035970,GO:0010119,GO:0009737,GO:0009409,GO:0009414	cytosol|nucleus|kinase binding|metal ion binding|myosin phosphatase activity|phosphatase activity|phosphoprotein phosphatase activity|protein kinase binding|protein serine/threonine phosphatase activity|abscisic acid-activated signaling pathway|defense response to virus|negative regulation of abscisic acid-activated signaling pathway|negative regulation of anion channel activity|peptidyl-threonin…
Lj1A943G42	3273.705151217448	1572.88921423823	4974.521088196662	3.162573689254121	1.6610990955802067	1.3838834655972704e-54	1.1239963406521985e-52	Up	85.86909427213527	81.8323496718945	94.8192813961112	29.248720879677503	24.49006110813571	29.646243921175127	UVR8	Ultraviolet-B receptor UVR8			GO:0000785,GO:0005829,GO:0005634,GO:0009536,GO:0003682,GO:0005085,GO:0042802,GO:0009881,GO:0042803,GO:0009649,GO:0009411,GO:0010224	chromatin|cytosol|nucleus|plastid|chromatin binding|guanyl-nucleotide exchange factor activity|identical protein binding|photoreceptor activity|protein homodimerization activity|entrainment of circadian clock|response to UV|response to UV-B
Lj1A944G61	28.108888821821257	56.2177776436425	0.0	0.0032169456246214	-8.280092734046598	1.1377058500186339e-10	9.479763395337174e-10	Down	0.0	0.0	0.0	3.521016201894436	7.162342877385576	5.5453137016503256
Lj1A946G35	4.497525267567884	8.009039513705554	0.98601102143021	0.1227471525739713	-3.0262385368651765	0.0239968001736067	0.0499710561937607	Down	0.0242269056789037	0.0484308331457533	0.0	0.1008474362244723	0.174646857661733	0.3260122836916485
Lj1A946T36	10.984898807886724	0.3269554348110024	21.642842180962436	59.780383504392894	5.901600247141093	1.5856485541073488e-05	6.593123575812403e-05	Up	1.5017170375169762	2.0728162621004933	1.1555862396058585	0.0	0.0	0.0740221127222583
Lj1A949T59	9.518359850792766	17.047932913064262	1.9887867885212496	0.1162701032423896	-3.1044479133708407	0.0139970026451559	0.031381233022767	Down	0.0865651425135099	0.0173048181590966	0.0	0.6305913519474683	0.1961238981360914	0.0716845723205028	OFUT19	O-fucosyltransferase 19			GO:0005737,GO:0016020,GO:0016757,GO:0006004	cytoplasm|membrane|glycosyltransferase activity|fucose metabolic process
Lj1A954T15	1214.2431751334543	324.3414075172026	2104.144942749704	6.489612413623849	2.698132317108791	2.370242787404409e-44	1.382025507830158e-42	Up	99.362457256538	95.28960008908696	72.25675732890342	14.734687366623454	15.479359355374644	11.0460094662312
Lj1A958T72	823.2663915285152	396.80533875395776	1249.7274443030717	3.1503683839274244	1.6555205380065	2.8324248031171676e-20	5.294551716532695e-19	Up	33.93398790259361	32.0636141164568	32.529149205615305	9.679730137279414	13.055064323115475	8.588111229572513	At2g30020	Probable protein phosphatase 2C 25			GO:0005634,GO:0009536,GO:0046872,GO:0017018,GO:0004722,GO:0009738,GO:0050832,GO:0006470,GO:0009620,GO:0009611	nucleus|plastid|metal ion binding|myosin phosphatase activity|protein serine/threonine phosphatase activity|abscisic acid-activated signaling pathway|defense response to fungus|protein dephosphorylation|response to fungus|response to wounding
Lj1A961T76	81.97354823379068	44.34518776363532	119.60190870394592	2.696523973243527	1.4311008600772168	0.0006599527813211	0.0020568002460152	Up	1.6089825401967603	1.9677038755842409	3.3839133817870084	0.4727707176456722	1.1111483580170214	0.9992985217504878	TBL33	Protein trichome birefringence-like 33			GO:0005794,GO:0000139,GO:0016413,GO:1990538,GO:0009834,GO:1990937	Golgi apparatus|Golgi membrane|O-acetyltransferase activity|xylan O-acetyltransferase activity|plant-type secondary cell wall biogenesis|xylan acetylation
Lj1A961T79	62.45424109559817	119.65972250764162	5.248759683554597	0.043844090583642	-4.51147378405321	7.815032663047913e-13	8.099215668976928e-12	Down	0.0462944155427996	0.0385603844827408	0.0389637658975783	1.5255901578445397	0.3575647158426858	0.958409841032524	CLSY2	SNF2 domain-containing protein CLASSY 2	ko03440	Homologous recombination	GO:0005634,GO:0005524,GO:0140658,GO:0004386,GO:0016787,GO:0080188	nucleus|ATP binding|ATP-dependent chromatin remodeler activity|helicase activity|hydrolase activity|gene silencing by RNA-directed DNA methylation
Lj1A965T42	64.49950680297131	96.89413759864408	32.104876007298444	0.3313393855576748	-1.5936183914035569	3.459499245985737e-05	0.0001360361791669	Down	1.5678808055250673	1.060122271335315	1.9095522615916904	5.66269350226792	2.9918475709715566	5.107525777835827
Lj1A968T60	1366.8768893704785	906.7234640301548	1827.030314710801	2.014999225958797	1.0107792845569057	2.581347283687936e-07	1.409731700234472e-06	Up	24.08280176467093	21.6354436378166	21.36463866161817	8.345636536931458	14.292187454084653	10.774269706529587	EDR4	Protein ENHANCED DISEASE RESISTANCE 4			GO:0005768,GO:0005886,GO:0006952,GO:0006897,GO:1900150,GO:0030100,GO:0009620,GO:0009863	endosome|plasma membrane|defense response|endocytosis|regulation of defense response to fungus|regulation of endocytosis|response to fungus|salicylic acid mediated signaling pathway
Lj1A96T2	235.4228832504829	374.68442421270936	96.1613422882562	0.2567603341484367	-1.961505751256583	6.665934481722749e-15	8.327340854759498e-14	Down	3.4672848974330184	3.821090928643778	5.836491311522832	20.21544399698776	13.870826554907598	17.11711341761196
Lj1A972T39	346.1984828184037	109.1082414047282	583.2887242320788	5.346053739630247	2.418474339920756	0.0088183397024841	0.0209337783095108	Up	1.6035357475759182	11.459843424357237	23.09871760103156	1.9816145686017257	2.4564074617906844	2.282306711829144	GDH2	Glutamate dehydrogenase 2	ko00910,ko00250,ko00220,ko04217,ko04964	Nitrogen metabolism|Alanine, aspartate and glutamate metabolism|Arginine biosynthesis|Necroptosis|Proximal tubule bicarbonate reclamation	GO:0005739,GO:0000325,GO:0005886,GO:0005524,GO:0050897,GO:0005507,GO:0004352,GO:0004354,GO:0004353,GO:0008270,GO:0006538	mitochondrion|plant-type vacuole|plasma membrane|ATP binding|cobalt ion binding|copper ion binding|glutamate dehydrogenase (NAD+) activity|glutamate dehydrogenase (NADP+) activity|glutamate dehydrogenase [NAD(P)+] activity|zinc ion binding|glutamate catabolic process
Lj1A973G41	38.92859244595429	23.52224004451303	54.33494484739551	2.308789800816216	1.2071368317849716	0.002298684053864	0.006342900902782	Up	0.8728391445495782	0.8546206224420306	1.2413687018870696	0.3151330686111897	0.4769537529335208	0.4978454729298459	SUVH5	Histone-lysine N-methyltransferase, H3 lysine-9 specific SUVH5			GO:0000775,GO:0005634,GO:0003690,GO:0140947,GO:0042054,GO:0008270,GO:0040029,GO:0034968,GO:0016571,GO:0031048	chromosome, centromeric region|nucleus|double-stranded DNA binding|histone H3K9me2 methyltransferase activity|histone methyltransferase activity|zinc ion binding|epigenetic regulation of gene expression|histone lysine methylation|histone methylation|RNA-mediated heterochromatin formation
Lj1A975T27	82.89817626123488	157.9246938667587	7.871658655710964	0.049798469910091	-4.327754774530288	1.5974279906328427e-24	3.838356746490372e-23	Down	0.4314066118706068	0.5390025328243225	0.3267846333311649	7.800429791537535	6.886257883884225	11.610550402074884	RABD2A	Ras-related protein RABD2a	ko04140,ko05130,ko05134,ko05014,ko05022	Autophagy - animal|Pathogenic Escherichia coli infection|Legionellosis|Amyotrophic lateral sclerosis|Pathways of neurodegeneration - multiple diseases	GO:0005576,GO:0005794,GO:0000139,GO:0000325,GO:0005886,GO:0032588,GO:0005525,GO:0003924,GO:0006888,GO:0015031,GO:0016192	extracellular region|Golgi apparatus|Golgi membrane|plant-type vacuole|plasma membrane|trans-Golgi network membrane|GTP binding|GTPase activity|endoplasmic reticulum to Golgi vesicle-mediated transport|protein transport|vesicle-mediated transport
Lj1A978T43	72.23209532423023	99.854064203799	44.61012644466132	0.4467651289760576	-1.1624115102671138	9.191081438570008e-05	0.0003353748705774	Down	0.7975033855092903	0.7645894642367232	0.6575215821836523	2.015534975383497	1.4414503703280328	1.5331000960408805	At5g51380	F-box protein At5g51380			GO:0019005,GO:0031146	SCF ubiquitin ligase complex|SCF-dependent proteasomal ubiquitin-dependent protein catabolic process
Lj1A981T82	1452.441193397006	596.6494836298281	2308.2329031641825	3.868527023893006	1.951784351940632	4.338097843306431e-13	4.568480669947642e-12	Up	39.70488334625517	32.55180713681438	29.63812226063789	5.172405450318326	12.097135050611758	9.212989397208988	SKS1	Monocopper oxidase-like protein SKS1			GO:0005829,GO:0005886,GO:0009506,GO:0005507,GO:0016491	cytosol|plasma membrane|plasmodesma|copper ion binding|oxidoreductase activity
Lj1A984T87	29.762652671888503	13.125669422253717	46.39963592152325	3.535672419017561	1.821984614844896	0.0004947086757209	0.0015837405810576	Up	0.4817223411839673	0.4539799575629127	1.02866515680396	0.2005227730042158	0.1559143960077714	0.1994570736114409	MAP65-3	65-kDa microtubule-associated protein 3			GO:0055028,GO:0005737,GO:0005874,GO:0005634,GO:0009524,GO:0009574,GO:0005819,GO:0008017,GO:0000911,GO:0052096,GO:0000226,GO:0046785,GO:0000280,GO:0009624	cortical microtubule|cytoplasm|microtubule|nucleus|phragmoplast|preprophase band|spindle|microtubule binding|cytokinesis by cell plate formation|formation of syncytium involving giant cell for nutrient acquisition|microtubule cytoskeleton organization|microtubule polymerization|nuclear division|response to nematode
Lj1A986T55	1046.0008266185914	515.533861951298	1576.4677912858835	3.0581274730352206	1.6126485443320804	4.6176174054902615e-25	1.1352908093072865e-23	Up	32.08752092433293	32.81864072099113	32.46896030131829	12.768784045043216	8.520943482878709	10.695514103279931	FUC1	Alpha-L-fucosidase 1	ko00511,ko04142	Other glycan degradation|Lysosome	GO:0048046,GO:0005764,GO:0000325,GO:0099503,GO:0004560,GO:0006004,GO:0006516,GO:0016139	apoplast|lysosome|plant-type vacuole|secretory vesicle|alpha-L-fucosidase activity|fucose metabolic process|glycoprotein catabolic process|glycoside catabolic process
Lj1A987G38	16.373348451848038	24.26557033794605	8.481126565750005	0.350080312859963	-1.5142421623351958	0.0234804229105846	0.049028280183399	Down	0.2937031620994086	0.2935638794846757	0.9492315539619552	1.2225750701022344	1.7542900628731557	1.3984892010740952	BHLH120	Transcription factor bHLH120			GO:0090575,GO:0003700,GO:0000981,GO:0046983,GO:0000977,GO:0006355,GO:0006357	RNA polymerase II transcription regulator complex|DNA-binding transcription factor activity|DNA-binding transcription factor activity, RNA polymerase II-specific|protein dimerization activity|RNA polymerase II transcription regulatory region sequence-specific DNA binding|regulation of DNA-templated transcription|regulation of transcription by RNA polymerase II
Lj1A987T48	22.348598605608487	43.389855104071465	1.3073421071455045	0.0301961835506503	-5.049489968717137	8.929637096933428e-07	4.522096300363378e-06	Down	0.0208781937514953	0.0208682927024367	0.0421731931590995	0.4345400813339394	1.8490819630653683	0.4754537395446609	GA20OX1	Gibberellin 20 oxidase 1	ko00904	Diterpenoid biosynthesis	GO:0005737,GO:0051213,GO:0103055,GO:0045544,GO:0103054,GO:0103056,GO:0046872,GO:0009908,GO:0009740,GO:0009686,GO:0048366,GO:0009739,GO:0009416,GO:0048575,GO:0009826	cytoplasm|dioxygenase activity|gibberelli A15, 2-oxoglutarate:oxygen oxidoreductase activity|gibberellin 20-oxidase activity|gibberellin A12, 2-oxoglutarate:oxygen oxidoreductase activity (gibberellin A15-forming)|gibberellin A53, 2-oxoglutarate:oxygen oxidoreductase activity|metal ion binding|flower development|gibberellic acid mediated signaling pathway|gibberellin biosynthetic process|leaf dev…
Lj1A994T58	106.0026415690548	212.00528313810943	0.0	0.0008531558669949	-10.194903041290456	2.1413830489915628e-17	3.3073049739649766e-16	Down	0.0	0.0	0.0	8.501598949018613	7.408036551973645	7.633225338304093	RBL3	RHOMBOID-like protein 3			GO:0000139,GO:0009506,GO:0004252,GO:0006508	Golgi membrane|plasmodesma|serine-type endopeptidase activity|proteolysis
Lj1A996T62	17.95815864477363	3.672852501508917	32.243464788038324	8.737583013065555	3.127234257151203	3.802758151121806e-05	0.0001485687993204	Up	1.6616937665995408	0.9490889959422092	0.719263084703131	0.1411633070633507	0.0349236557130809	0.2106196197045701	LAF1	Transcription factor LAF1			GO:0016607,GO:0005634,GO:0003677,GO:0003700,GO:0010018,GO:0045893,GO:0009585,GO:0009639	nuclear speck|nucleus|DNA binding|DNA-binding transcription factor activity|far-red light signaling pathway|positive regulation of DNA-templated transcription|red, far-red light phototransduction|response to red or far red light
Lj1A996T64	20.533006713560223	31.19701799509275	9.868995432027685	0.3158636991248429	-1.6626259510974402	0.0121826172662848	0.0277813505690251	Down	1.1041595800324622	0.3448862360379406	0.6272893835622712	1.0772339778523186	2.7716683125017885	2.7859231515468146	SEC221	25.3 kDa vesicle transport protein SEC22-1	ko04130,ko04145,ko05134	SNARE interactions in vesicular transport|Phagosome|Legionellosis	GO:0005783,GO:0005789,GO:0005793,GO:0012507,GO:0005576,GO:0005794,GO:0000139,GO:0005886,GO:0031201,GO:0005484,GO:0009553,GO:0007029,GO:0006888,GO:0048229,GO:0007030,GO:0009555,GO:0015031,GO:0006890,GO:0048280	endoplasmic reticulum|endoplasmic reticulum membrane|endoplasmic reticulum-Golgi intermediate compartment|ER to Golgi transport vesicle membrane|extracellular region|Golgi apparatus|Golgi membrane|plasma membrane|SNARE complex|SNAP receptor activity|embryo sac development|endoplasmic reticulum organization|endoplasmic reticulum to Golgi vesicle-mediated transport|gametophyte development|Golgi org…
Lj1A997T36	404.3429209176247	601.5025304945149	207.183311340734	0.3444518536418282	-1.5376257530795003	1.194256286997541e-13	1.329845962682939e-12	Down	7.686984655199679	6.610440536774927	7.658799853808827	26.737073322572645	16.724019677423072	20.53762996982406	MYB17	Transcription factor MYB17			GO:0005634,GO:0003677,GO:0003700,GO:0009908,GO:0009909	nucleus|DNA binding|DNA-binding transcription factor activity|flower development|regulation of flower development
Lj1A998T44	3.069580852377754	6.139161704755503	0.0	0.0294916484801806	-5.08354972350555	0.0099582041639969	0.0232874129571456	Down	0.0	0.0	0.0	1.62152061929349	1.4263556228079382	0.179211430801257		Dynamin-related protein 12A OS=Glycine max OX=3847 PE=1 SV=1			GO:0005737,GO:0016020,GO:0005874,GO:0009524,GO:0005886,GO:0005525,GO:0003924,GO:0008017,GO:0007049,GO:0051301,GO:0006898	cytoplasm|membrane|microtubule|phragmoplast|plasma membrane|GTP binding|GTPase activity|microtubule binding|cell cycle|cell division|receptor-mediated endocytosis
Lj1C0T4	62.68706921849567	119.79287117061416	5.581267266377112	0.0465411410336725	-4.425349608523481	1.0766746453657958e-20	2.067312902907044e-19	Down	0.3248864607914446	0.0811830975365029	0.2871132478033074	5.705350327143762	4.767725739200606	4.455948415231256	FOLD2	Bifunctional protein FolD 2			GO:0009507,GO:0005737,GO:0005829,GO:0004477,GO:0004488,GO:0009853,GO:0044030,GO:0035999,GO:0046653	chloroplast|cytoplasm|cytosol|methenyltetrahydrofolate cyclohydrolase activity|methylenetetrahydrofolate dehydrogenase (NADP+) activity|photorespiration|regulation of DNA methylation|tetrahydrofolate interconversion|tetrahydrofolate metabolic process
Lj1C1001T3	180.88683361953247	293.285184019853	68.48848321921184	0.2335944242733459	-2.097922256325235	4.44150991159007e-23	9.887221100914425e-22	Down	1.238038929111398	1.2015836463561853	1.322883611112434	5.452240239903201	5.986803555003863	4.698923715608959	At3g49055	Uncharacterized protein At3g49055
Lj1C1005T7	120.3318065023448	11.30840033641925	229.35521266827016	20.16051492899329	4.333460582734009	4.037965635586049e-23	9.044331487917937e-22	Up	2.771558009666589	2.7282702672107733	4.354347298599948	0.0728342594954522	0.1153223695036205	0.3042781314455386	HSP83A	Heat shock protein 83	ko04141,ko04151,ko04217,ko04621,ko04612,ko04659,ko04657,ko04915,ko04914,ko04626,ko05200,ko05207,ko05215,ko05132,ko05417,ko05418	Protein processing in endoplasmic reticulum|PI3K-Akt signaling pathway|Necroptosis|NOD-like receptor signaling pathway|Antigen processing and presentation|Th17 cell differentiation|IL-17 signaling pathway|Estrogen signaling pathway|Progesterone-mediated oocyte maturation|Plant-pathogen interaction|Pathways in cancer|Chemical carcinogenesis - receptor activation|Prostate cancer|Salmonella infectio…	GO:0005737,GO:0005524,GO:0016887,GO:0140662,GO:0051082	cytoplasm|ATP binding|ATP hydrolysis activity|ATP-dependent protein folding chaperone|unfolded protein binding
Lj1C1008T1	82.48439246843606	53.82447595818044	111.14430897869164	2.0650882008061835	1.0462034010869776	0.0023284800484456	0.006416065444568	Up	1.4512391539029603	2.859657555450723	2.7639389365362814	0.949293583844088	1.2383223973222277	1.2446911559431846	RhGT1	Anthocyanidin 5,3-O-glucosyltransferase			GO:0008194,GO:0009718	UDP-glycosyltransferase activity|anthocyanin-containing compound biosynthetic process
Lj1C1010T11	67.55521009426484	129.1969805692601	5.913439619269512	0.0457017203408908	-4.451607716382892	1.4276754317534356e-20	2.718679013186205e-19	Down	0.1404044384670343	0.1603861195233349	0.0607739714426861	2.191689454939372	3.3875946041688527	2.3669021897287976	At5g24080	G-type lectin S-receptor-like serine/threonine-protein kinase At5g24080			GO:0005886,GO:0005524,GO:0005516,GO:0030246,GO:0106310,GO:0004674,GO:0031625,GO:0006468,GO:0048544	plasma membrane|ATP binding|calmodulin binding|carbohydrate binding|protein serine kinase activity|protein serine/threonine kinase activity|ubiquitin protein ligase binding|protein phosphorylation|recognition of pollen
Lj1C1014T11	62.185704165465296	90.64937085780863	33.72203747312191	0.3721205540947507	-1.4261580149004267	0.000320575920331	0.0010674107461237	Down	4.853324383544327	5.49782583480809	6.372300349957715	9.427857589771984	21.3251857049318	14.234088233312962
Lj1C1016G8	127.20819103890808	34.35435067087985	220.0620314069361	6.40564483069502	2.679343808228101	2.002031330023008e-25	5.019293932134606e-24	Up	4.6052655817187285	4.448356197367792	3.9672295240586415	0.5436863252925231	0.8170081104171938	0.6810034370447768	SRP-54A	Signal recognition particle subunit SRP54 1	ko03060	Protein export	GO:0005737,GO:0005829,GO:0005786,GO:0008312,GO:0030942,GO:0005525,GO:0003924,GO:0006616	cytoplasm|cytosol|signal recognition particle, endoplasmic reticulum targeting|7S RNA binding|endoplasmic reticulum signal peptide binding|GTP binding|GTPase activity|SRP-dependent cotranslational protein targeting to membrane, translocation
Lj1C1019G10	4042.044421838983	7716.574959359506	367.5138843184536	0.0476227026075815	-4.392206693317733	2.8897505932960015e-259	4.3213670342806447e-256	Down	6.379906140279129	4.88475336793482	6.411847534883144	115.63146161436364	128.37796812836706	128.745434813919		Signal recognition particle subunit SRP54 1 OS=Solanum lycopersicum OX=4081 PE=3 SV=1	ko03060	Protein export	GO:0005829,GO:0005786,GO:0008312,GO:0030942,GO:0005525,GO:0003924,GO:0006616	cytosol|signal recognition particle, endoplasmic reticulum targeting|7S RNA binding|endoplasmic reticulum signal peptide binding|GTP binding|GTPase activity|SRP-dependent cotranslational protein targeting to membrane, translocation
Lj1C1021T21	58.367935804869575	23.65120744734749	93.0846641623916	3.941158178648783	1.9786196533003164	9.567131885307757e-09	6.323859250865675e-08	Up	3.995314269854304	3.154801464389162	4.23695460827148	1.2057461015259283	0.905187222166576	0.7857731965901271			ko03010	Ribosome
Lj1C1025T12	55.75851095926314	6.066472050325025	105.45054986820118	17.394914714976384	4.120593700514768	1.3491352922540393e-13	1.494453917197481e-12	Up	1.8619672163283263	3.1328250988025013	5.077493312230459	0.2583554865121703	0.1278337586478812	0.1927368218051255	OsI_031067	Probable 6-phosphogluconolactonase 4, chloroplastic	ko00030	Pentose phosphate pathway	GO:0009507,GO:0017057,GO:0005975,GO:0006098	chloroplast|6-phosphogluconolactonase activity|carbohydrate metabolic process|pentose-phosphate shunt
Lj1C1028G12	1518.357705696622	60.62363697282029	2976.0917744204216	49.09781992432608	5.617587061297192	1.6225902394582456e-281	2.7499659378338345e-278	Up	71.8870724951216	83.6413613314192	88.35184915067842	1.6141966779236006	1.6800265923113822	1.6886670593386743	COMT	Caffeic acid 3-O-methyltransferase	ko00380,ko00940	Tryptophan metabolism|Phenylpropanoid biosynthesis	GO:0047763,GO:0046983,GO:0009809,GO:0032259	caffeate O-methyltransferase activity|protein dimerization activity|lignin biosynthetic process|methylation
Lj1C1032G4	28.68275669978653	0.0	57.36551339957305	308.6343870732986	8.269755001185374	5.999093189473487e-11	5.155812950060684e-10	Up	1.187179097328136	0.8157985703574145	1.2552338312260063	0.0	0.0	0.0	At5g36300	Putative pentatricopeptide repeat-containing protein At5g36300
Lj1C103G10	412.7937659525095	193.4360124113656	632.1515194936527	3.2673166505595903	1.7081062797084987	1.1189233779329926e-28	3.342569931117807e-27	Up	40.80727610055784	38.98845685912693	49.363247669379646	12.490091256720126	12.703479765633194	14.494329910074644
Lj1C1049T3	487.5138107908412	729.5803842424133	245.44723733926847	0.3363837082407613	-1.5718202603092468	3.1206588869595077e-32	1.0942536582659952e-30	Down	7.3418713340223265	7.1898392074270925	7.805428139506439	20.01340659937236	22.2234368912041	24.491509151550108	TT9	Protein TRANSPARENT TESTA 9			GO:0036020,GO:0019898,GO:0005794,GO:0000139,GO:0016020,GO:0009718,GO:0001708,GO:0016197,GO:0008333,GO:1903415,GO:0044090,GO:1901096,GO:0016192	endolysosome membrane|extrinsic component of membrane|Golgi apparatus|Golgi membrane|membrane|anthocyanin-containing compound biosynthetic process|cell fate specification|endosomal transport|endosome to lysosome transport|flavonoid transport from endoplasmic reticulum to plant-type vacuole|positive regulation of vacuole organization|regulation of autophagosome maturation|vesicle-mediated transport
Lj1C1049T5	441.8727735629964	687.7303585665663	196.01518855942612	0.2849764077783716	-1.8110856064520384	7.02709444075204e-35	2.7912936698874746e-33	Down	4.934213123270065	4.522888570558047	4.983465658300265	14.853392534617686	17.747690755499253	18.312348520533327	TT9	Protein TRANSPARENT TESTA 9			GO:0036020,GO:0019898,GO:0005794,GO:0000139,GO:0016020,GO:0009718,GO:0001708,GO:0016197,GO:0008333,GO:1903415,GO:0044090,GO:1901096,GO:0016192	endolysosome membrane|extrinsic component of membrane|Golgi apparatus|Golgi membrane|membrane|anthocyanin-containing compound biosynthetic process|cell fate specification|endosomal transport|endosome to lysosome transport|flavonoid transport from endoplasmic reticulum to plant-type vacuole|positive regulation of vacuole organization|regulation of autophagosome maturation|vesicle-mediated transport
Lj1C104T3	1348.9380130169236	881.7391817894544	1816.136844244392	2.059358975116289	1.0421953338456251	6.356863067076601e-16	8.716514179677526e-15	Up	51.471791608093824	57.0238466838999	58.347445944597645	26.220333418362817	23.290999983677644	31.98025259070457	At5g48380	Probably inactive leucine-rich repeat receptor-like protein kinase At5g48380			GO:0005886,GO:0009506,GO:0005524,GO:0042802,GO:0016301,GO:0004672,GO:0033612,GO:0042742,GO:0060548,GO:0031348,GO:0006468	plasma membrane|plasmodesma|ATP binding|identical protein binding|kinase activity|protein kinase activity|receptor serine/threonine kinase binding|defense response to bacterium|negative regulation of cell death|negative regulation of defense response|protein phosphorylation
Lj1C1053G4	5916.554685596643	2659.383103984521	9173.726267208758	3.449627508022808	1.7864405875890308	1.1962128190196167e-77	1.757810536711948e-75	Up	118.84210177451963	117.62239061093	111.03686720212812	31.53047183304568	36.07341958040283	33.55458591310965	DGD1	Digalactosyldiacylglycerol synthase 1, chloroplastic	ko00561	Glycerolipid metabolism	GO:0009707,GO:0043661,GO:0046481,GO:0035250,GO:0019375,GO:0009877	chloroplast outer membrane|peribacteroid membrane|digalactosyldiacylglycerol synthase activity|UDP-galactosyltransferase activity|galactolipid biosynthetic process|nodulation
Lj1C1053T1	10.176459725636922	18.07621932504892	2.2767001262249225	0.1262925951842849	-2.9851580417008168	0.0054032216074581	0.0135919948253315	Down	0.0	0.0570158748594514	0.0768164263321813	0.0989367108753253	0.4699553208095518	0.4920545065352434		Tetrahydroberberine oxidase OS=Berberis wilsoniae OX=258211 PE=1 SV=1			GO:0071949,GO:0050328	FAD binding|tetrahydroberberine oxidase activity
Lj1C1054G3	509.65168580341634	715.9438100430361	303.3595615637958	0.4237375786775884	-1.2387570167691075	6.506624018295601e-06	2.885753590249665e-05	Down	9.05206008502586	6.83982411178894	6.353615583818343	19.989548591452596	21.364100277386047	11.184363017158743	PUB22	E3 ubiquitin-protein ligase PUB22			GO:0005829,GO:0061630,GO:0004842,GO:0006952,GO:0051865,GO:0016567,GO:0002679,GO:0009414	cytosol|ubiquitin protein ligase activity|ubiquitin-protein transferase activity|defense response|protein autoubiquitination|protein ubiquitination|respiratory burst involved in defense response|response to water deprivation
Lj1C1054T2	64.29675383989431	93.18166150964622	35.411846170142304	0.3801386802359326	-1.3954022637275678	0.0071317879178648	0.0173812973298782	Down	0.9970689730960236	0.8177199047200086	0.9553794267207762	1.46328933260941	4.44950897490572	1.3496570708270836	PUB23	E3 ubiquitin-protein ligase PUB23			GO:0005829,GO:0061630,GO:0004842,GO:0006952,GO:0051865,GO:0016567,GO:0002679,GO:0009414	cytosol|ubiquitin protein ligase activity|ubiquitin-protein transferase activity|defense response|protein autoubiquitination|protein ubiquitination|respiratory burst involved in defense response|response to water deprivation
Lj1C1069T12	62.13460346782843	86.4445866245514	37.82462031110539	0.4373656055425285	-1.1930883236651992	0.0043123400904002	0.0111094760618317	Down	1.2792404393663128	0.7534806240106676	0.5998616070176245	1.664060512083597	2.7288956533582422	1.6552166872616103	BDG4	Probable lysophospholipase BODYGUARD 4			GO:0005576,GO:0005886,GO:0016787,GO:0071555,GO:0010224	extracellular region|plasma membrane|hydrolase activity|cell wall organization|response to UV-B
Lj1C1073T4	3.772537275686089	0.0	7.5450745513721715	40.590304812808405	5.343063268879015	0.0022885996449102	0.006318503494017	Up	0.2442679763995081	0.0732456412179586	0.2467062207079339	0.0	0.0	0.0
Lj1C1082G15	21.09724759098048	11.685545079371884	30.50895010258904	2.603848367241358	1.380645436906603	0.0218694255149719	0.0460845934550412	Up	0.7001987580693662	0.8310917102572815	0.5082913975206479	0.2504787948502139	0.1126694435976336	0.4303458526779632	FKBP65	Peptidyl-prolyl cis-trans isomerase FKBP65			GO:0005737,GO:0005634,GO:0000325,GO:0009536,GO:0005516,GO:0003755,GO:0070370,GO:0061077,GO:0000413	cytoplasm|nucleus|plant-type vacuole|plastid|calmodulin binding|peptidyl-prolyl cis-trans isomerase activity|cellular heat acclimation|chaperone-mediated protein folding|protein peptidyl-prolyl isomerization
Lj1C1083T2	213.23379100124197	322.7702738672008	103.69730813528273	0.3213994022985534	-1.6375608488292863	8.995532651848444e-11	7.572332154810961e-10	Down	2.0452696884021	2.810912172475029	3.2792753295550967	10.26963058885877	6.5557854127309145	8.547828115238197	At5g07050	WAT1-related protein At5g07050			GO:0005886,GO:0022857	plasma membrane|transmembrane transporter activity
Lj1C1085G1	759.9196226275409	1084.663560448004	435.1756848070768	0.4012029942127127	-1.3175957219389818	2.65489112676169e-34	1.025724045965588e-32	Down	4.0335994658188286	4.567967970171645	4.160951908872066	10.369335740206912	10.409453322518852	11.177051556545583	CIP111	Calmodulin-interacting protein 111			GO:0009507,GO:0009535,GO:0005737,GO:0005524,GO:0016887,GO:0005516	chloroplast|chloroplast thylakoid membrane|cytoplasm|ATP binding|ATP hydrolysis activity|calmodulin binding
Lj1C1087G5	76.86080466121963	153.39480173148027	0.3268075909588667	0.0022969965490422	-8.766035595418339	8.404111309359994e-13	8.682461252782742e-12	Down	0.0	0.040928408094129	0.0	8.394677286328537	5.60850724922561	5.255877148976286	CAISE5	Glucose and ribitol dehydrogenase			GO:0016491	oxidoreductase activity
Lj1C1088G6	5039.775161289913	10045.2549731973	34.295349382527554	0.0034143073134669	-8.194191366993197	1.2671313085510517e-07	7.225888767605392e-07	Down	0.9357990406201848	1.3180005899622336	2.233967364065636	11.818928307005567	1214.3212502866131	66.5299262957753	CLKR27	3-oxoacyl-[acyl-carrier-protein] reductase, chloroplastic			GO:0009507,GO:0004316,GO:0051287,GO:0006633	chloroplast|3-oxoacyl-[acyl-carrier-protein] reductase (NADPH) activity|NAD binding|fatty acid biosynthetic process
Lj1C1092G5	492.3125810800008	983.6363011426396	0.988861017362034	0.0010036744214919	-9.960492930388044	9.75875400173217e-07	4.916509001823924e-06	Down	0.0580495661561184	0.0	0.0293145038723545	2.144540505320508	82.79679753130344	1.2919035790996505	F26G	Furostanol glycoside 26-O-beta-glucosidase			GO:0009507,GO:0008422,GO:0005975	chloroplast|beta-glucosidase activity|carbohydrate metabolic process
Lj1C1096G12	22.426066802798378	11.479033231028044	33.37310037456868	2.911018514539089	1.5415240152589562	0.0034323015498544	0.009061947008036	Up	1.3955350247632508	1.5443239235921122	2.164535588958701	0.8298691384936379	0.4106175277780427	0.5159116947308916	PCMP-E25	Pentatricopeptide repeat-containing protein At1g09220, mitochondrial			GO:0022626,GO:0005739,GO:0003723,GO:0009451	cytosolic ribosome|mitochondrion|RNA binding|RNA modification
Lj1C1096T2	121.204455112954	168.27835946608948	74.13055075981843	0.4403635426856863	-1.1832330605076178	4.6040879579092453e-07	2.4298344211328383e-06	Down	0.8165599921456009	0.7564527978325609	0.6839064879201171	1.4404426355715123	1.8971897127282675	1.8141766637721604	At4g27220	Probable disease resistance protein At4g27220			GO:0043531,GO:0005524,GO:0006952	ADP binding|ATP binding|defense response
Lj1C1097T6	42.93156400600729	2.677691803800308	83.18543620821424	30.92405299266221	4.950657510179246	2.7559551015628572e-14	3.26324595211602e-13	Up	1.6187339495312858	1.2865756109589266	2.0682367356582128	0.0811828505048124	0.0	0.0807513956970091	At3g07870	F-box protein At3g07870			GO:0009506,GO:0008284	plasmodesma|positive regulation of cell population proliferation
Lj1C1098T2	88.14043733618598	135.2601552230145	41.02071944935735	0.3030880958974435	-1.7221909050118482	1.4064491223962002e-09	1.0311895012082344e-08	Down	0.4854948655426369	0.3763276720140903	0.3802644478221085	1.5156984905243365	1.1019886061754098	1.5076431512888886	At4g27190	Disease resistance protein At4g27190			GO:0043531,GO:0005524,GO:0006952	ADP binding|ATP binding|defense response
Lj1C1098T3	36.40048370088429	0.0	72.80096740176852	391.6590916623125	8.613454638109339	3.31195622269434e-12	3.2321132857326485e-11	Up	5.06406083704033	4.931873175342552	4.458890325847605	0.0	0.0	0.0
Lj1C1103G10	6.96484125454722	13.60287491813556	0.3268075909588667	0.0259217378852071	-5.269693744919432	0.0005593825813899	0.0017709369843206	Down	0.0	0.0096325647955909	0.0	0.2005787224386478	0.148868903503514	0.0498781814241779	MIK2	MDIS1-interacting receptor like kinase 2			GO:0005886,GO:0009506,GO:0090406,GO:0005524,GO:0042277,GO:0001653,GO:0106310,GO:0004674,GO:1901653,GO:0002213,GO:0009755,GO:0009759,GO:0009695,GO:0010183,GO:0031349,GO:0006468,GO:0080027,GO:0002237	plasma membrane|plasmodesma|pollen tube|ATP binding|peptide binding|peptide receptor activity|protein serine kinase activity|protein serine/threonine kinase activity|cellular response to peptide|defense response to insect|hormone-mediated signaling pathway|indole glucosinolate biosynthetic process|jasmonic acid biosynthetic process|pollen tube guidance|positive regulation of defense response|prot…
Lj1C1106G6	15.712920187526128	5.6476618155980605	25.778178559454165	4.545229448251392	2.1843531251122443	0.0054863236710241	0.0137819486526458	Up	0.2758914864624122	0.5303089435852206	0.8788046967325198	0.0662556812184436	0.0655663471774616	0.2416463808868563	At3g47200	UPF0481 protein At3g47200			GO:0005886	plasma membrane
Lj1C1107T7	91.5795720903234	122.27742973351678	60.88171444712989	0.4980741371179246	-1.005567594979914	0.0005644730614628	0.001785052141872	Down	0.8763467323182355	1.542400491130296	1.1352296287247707	2.63679704308536	2.0992622933169915	2.425581740053308	At3g47200	UPF0481 protein At3g47200			GO:0005886	plasma membrane
Lj1C1116T3	4.740252941298798	9.480505882597583	0.0	0.0190811268467735	-5.711709816741158	0.0092808229442789	0.0219028110740308	Down	0.0	0.0	0.0	0.4100042630532969	0.0	0.1359417507408775		Tetrahydroberberine oxidase OS=Berberis wilsoniae OX=258211 PE=1 SV=1			GO:0071949,GO:0050328	FAD binding|tetrahydroberberine oxidase activity
Lj1C1117T3	26.14959562807305	13.68772549195976	38.61146576418631	2.815733044083315	1.4935105604547287	0.0198944609573812	0.0423724016805082	Up	0.7606099280930141	0.3313906876712386	1.2212445486743733	0.1826614136358279	0.2008455298914339	0.4441326763335501		Tetrahydroberberine oxidase OS=Berberis wilsoniae OX=258211 PE=1 SV=1			GO:0071949,GO:0050328	FAD binding|tetrahydroberberine oxidase activity
Lj1C1120T4	66.63460381756913	132.93681179562572	0.3323958395124767	0.0026491393136519	-8.560260570124088	1.595588861068731e-11	1.451272272847559e-10	Down	0.0189777427818079	0.0	0.0	2.86364699112408	1.2117165314911664	3.732422683803104		Tetrahydroberberine oxidase OS=Berberis wilsoniae OX=258211 PE=1 SV=1			GO:0071949,GO:0050328	FAD binding|tetrahydroberberine oxidase activity
Lj1C1121T6	32.07683237591648	5.735863551356611	58.41780120047631	10.19536653640294	3.3498417378971137	8.152765061814219e-11	6.90865311338137e-10	Up	1.2055669062090908	0.9467819359296348	0.9218976610468204	0.0896128323635145	0.1241526818281778	0.089136575529421
Lj1C1124T5	5.951198177305425	11.902396354610849	0.0	0.0152080592451971	-6.039020132437218	0.0002019340451132	0.0006975903376639	Down	0.0	0.0	0.0	1.1033487409517686	1.51181907954643	0.3376876547329472	SEOB	Protein SIEVE ELEMENT OCCLUSION B			GO:0042803,GO:0043621,GO:0010088	protein homodimerization activity|protein self-association|phloem development
Lj1C1126T6	256.1817070288998	365.4508401779447	146.91257387985453	0.4019957960855859	-1.3147476805433322	2.864865320339307e-15	3.710168424537232e-14	Down	7.836691431075986	6.720885993849164	7.182053448726853	19.33106934373416	17.685236536469745	17.27545483679765
Lj1C1127T5	45.52805754894968	69.44657892163845	21.609536176260853	0.3113438017048428	-1.6834195368499405	5.6708370490809925e-06	2.5412307326236027e-05	Down	0.7078617982750304	1.2069563045142109	0.8410912503460363	3.293214872376652	2.744380438820336	2.844697901579448	ZOG1	Zeatin O-glucosyltransferase	ko00908	Zeatin biosynthesis	GO:0050403,GO:0050404,GO:0009690,GO:0048439,GO:0009965,GO:0045926,GO:0006486,GO:0010380,GO:0010083,GO:0010015,GO:0048316	trans-zeatin O-beta-D-glucosyltransferase activity|zeatin O-beta-D-xylosyltransferase activity|cytokinin metabolic process|flower morphogenesis|leaf morphogenesis|negative regulation of growth|protein glycosylation|regulation of chlorophyll biosynthetic process|regulation of vegetative meristem growth|root morphogenesis|seed development
Lj1C1129T12	40.18349916403076	62.92783709782538	17.43916123023609	0.2768574993507868	-1.852784493627124	0.000927759595703	0.002800463600328	Down	0.6325914260602647	0.1053819054560374	0.3833435121769434	1.2946756511595456	1.3246363516301285	1.4624112269871812	ZOG1	Zeatin O-glucosyltransferase	ko00908	Zeatin biosynthesis	GO:0050403,GO:0050404,GO:0009690,GO:0048439,GO:0009965,GO:0045926,GO:0006486,GO:0010380,GO:0010083,GO:0010015,GO:0048316	trans-zeatin O-beta-D-glucosyltransferase activity|zeatin O-beta-D-xylosyltransferase activity|cytokinin metabolic process|flower morphogenesis|leaf morphogenesis|negative regulation of growth|protein glycosylation|regulation of chlorophyll biosynthetic process|regulation of vegetative meristem growth|root morphogenesis|seed development
Lj1C1129T7	919.3504324580476	1402.6869354905673	436.0139294255269	0.3107817734971765	-1.6860261987874745	9.054398784649796e-38	3.928002148521624e-36	Down	10.311240244782317	9.652982539773028	8.135401202866246	29.009512048015583	30.5100667875464	31.409100830366484	ZOG1	Zeatin O-glucosyltransferase	ko00908	Zeatin biosynthesis	GO:0050403,GO:0050404,GO:0009690,GO:0048439,GO:0009965,GO:0045926,GO:0006486,GO:0010380,GO:0010083,GO:0010015,GO:0048316	trans-zeatin O-beta-D-glucosyltransferase activity|zeatin O-beta-D-xylosyltransferase activity|cytokinin metabolic process|flower morphogenesis|leaf morphogenesis|negative regulation of growth|protein glycosylation|regulation of chlorophyll biosynthetic process|regulation of vegetative meristem growth|root morphogenesis|seed development
Lj1C1131T0	222.58268395371744	445.1653679074346	0.0	0.0004062049448516	-11.265504577459572	8.127784709337333e-21	1.5689031350096713e-19	Down	0.0	0.0	0.0	3.717024188842	2.6991037170057903	4.557484540222737	At4g27190	Disease resistance protein At4g27190			GO:0043531,GO:0005524,GO:0006952	ADP binding|ATP binding|defense response
Lj1C1132T1	24.820873938349088	36.92832865759353	12.713419219104631	0.3446011711530224	-1.537000490208464	0.0177644329775154	0.038471506436996	Down	0.1606487993622812	0.1376336700095596	0.6026516610037529	0.6687201313675478	0.8744720954947502	1.0690170232679637	UGT87A1	UDP-glycosyltransferase 87A1			GO:0008194	UDP-glycosyltransferase activity
Lj1C1132T6	72.9816412482561	43.32329169413608	102.63999080237602	2.3684999119342014	1.243973618276877	0.001746206192616	0.0049605602669221	Up	1.0902793870115155	1.187561529473419	2.1317374345703684	0.7127647292550704	0.3886617038777295	0.7668523122529711	MET2A	DNA (cytosine-5)-methyltransferase 1	ko00270,ko05206	Cysteine and methionine metabolism|MicroRNAs in cancer	GO:0005634,GO:0003682,GO:0003886,GO:0003677,GO:0006325	nucleus|chromatin binding|DNA (cytosine-5-)-methyltransferase activity|DNA binding|chromatin organization
Lj1C1138G5	25.374376491179905	15.395192320445249	35.35356066191453	2.2920964754090423	1.1966677690795384	0.0146615760177446	0.0326523508999653	Up	0.5924758722125406	0.5921949028553908	0.8227860749163665	0.192675996038626	0.2669399125236244	0.4216343981703121		Pyruvate kinase, cytosolic isozyme OS=Nicotiana tabacum OX=4097 PE=2 SV=1	ko00010,ko00620,ko04922,ko05203,ko05230,ko05165,ko04930	Glycolysis / Gluconeogenesis|Pyruvate metabolism|Glucagon signaling pathway|Viral carcinogenesis|Central carbon metabolism in cancer|Human papillomavirus infection|Type II diabetes mellitus	GO:0005737,GO:0005524,GO:0016301,GO:0000287,GO:0030955,GO:0004743,GO:0006096	cytoplasm|ATP binding|kinase activity|magnesium ion binding|potassium ion binding|pyruvate kinase activity|glycolytic process
Lj1C1144G8	3990.2533068610246	5621.904476718642	2358.6021370034023	0.4195434607408471	-1.2531078268978622	7.511170491629012e-26	1.932681945730696e-24	Down	47.37254927912923	50.36457596108652	50.41485216900018	133.5905999885433	101.41655363831909	119.5861856756488	LCAT4	Lecithin-cholesterol acyltransferase-like 4	ko00564,ko00592	Glycerophospholipid metabolism|alpha-Linolenic acid metabolism	GO:0005737,GO:0005829,GO:0008374,GO:0004620,GO:0006629,GO:0009395	cytoplasm|cytosol|O-acyltransferase activity|phospholipase activity|lipid metabolic process|phospholipid catabolic process
Lj1C1144T7	143.19840785409758	208.99852426871803	77.39829143947699	0.3701742692124192	-1.4337234778252117	2.2851626365199373e-06	1.0932142368387253e-05	Down	3.766210982979085	4.52684011263326	2.9852644523151346	10.567301040709747	6.8733803562846285	13.323980290006508	PP2A1	Protein PHLOEM PROTEIN 2-LIKE A1			GO:0030246,GO:0043394,GO:0009625	carbohydrate binding|proteoglycan binding|response to insect
Lj1C1146T8	1566.282403134896	2107.130897571481	1025.433908698308	0.4866717688921008	-1.038979006444469	2.4222181948603e-11	2.1667005964017788e-10	Down	13.452290512469098	12.473609198337195	14.258787603385713	33.472868573024755	23.66043702133498	25.68999347139732	POT10	Potassium transporter 10			GO:0016020,GO:0005886,GO:0015079,GO:0006813	membrane|plasma membrane|potassium ion transmembrane transporter activity|potassium ion transport
Lj1C1154T5	11.643531777846706	0.3424675161390746	22.94459603955433	63.37937876954536	5.985941613703619	1.024148671591073e-05	4.4024192643199614e-05	Up	1.372430140247303	2.0250075289485974	1.1881110178729108	0.0680107986017137	0.0	0.0	DIR	Dirigent protein			GO:0048046,GO:0102910,GO:0019438,GO:0009699,GO:0009753,GO:0009411,GO:0009611	apoplast|dirigent protein activity|aromatic compound biosynthetic process|phenylpropanoid biosynthetic process|response to jasmonic acid|response to UV|response to wounding
Lj1C1155T7	3531.34507492669	5358.259607935962	1704.4305419174134	0.3180808648378453	-1.6525345102903506	5.165361698801898e-74	7.215045335546256e-72	Down	50.56871528594293	48.98436747035144	45.78031164065667	148.0973563732317	157.03510580342055	153.8606070475742	FK	Delta(14)-sterol reductase	ko00100	Steroid biosynthesis	GO:0005789,GO:0050613,GO:0050661,GO:0016627,GO:0016126	endoplasmic reticulum membrane|delta14-sterol reductase activity|NADP binding|oxidoreductase activity, acting on the CH-CH group of donors|sterol biosynthetic process
Lj1C1159T11	8.891520646176534	17.783041292353055	0.0	0.0101663973685435	-6.620047662923211	5.408518029453827e-06	2.430534653434244e-05	Down	0.0	0.0	0.0	1.0783112118301708	0.4573252715627951	1.1747309289022398	SKIP24	F-box protein SKIP24			GO:0005634,GO:0005886,GO:0016567	nucleus|plasma membrane|protein ubiquitination
Lj1C1164T8	699.2874593575502	453.1433177291789	945.4316009859208	2.086838717045969	1.0613191049973945	9.040198055317817e-19	1.5382859100554853e-17	Up	15.16784884507585	15.253856561216963	14.534454171924551	7.115964502516313	7.7141130671309615	6.7885854432967525	CAT1	Cationic amino acid transporter 1			GO:0016020,GO:0005886,GO:0015171,GO:0005313,GO:0015189,GO:0006865	membrane|plasma membrane|amino acid transmembrane transporter activity|L-glutamate transmembrane transporter activity|L-lysine transmembrane transporter activity|amino acid transport
Lj1C1165T13	42.64671635071293	64.01640410798746	21.27702859343833	0.332626745069429	-1.5880239207667903	0.0021215347398794	0.0059098900018864	Down	0.7873744345643721	1.6789355490527835	0.9542806579723913	5.407943767537332	2.5947533138314616	2.2820859858415394	At3g05950	Germin-like protein subfamily 1 member 7			GO:0048046,GO:0030145	apoplast|manganese ion binding
Lj1C1165T14	24.937723997418413	45.94805691146675	3.927391083370048	0.0855728519080202	-3.546703017328313	8.250811714851635e-08	4.816352133523725e-07	Down	0.1061121101778508	0.4242471548681765	0.1071713044795756	3.036718722512002	2.404099396506928	2.0320263847303828	At3g05950	Germin-like protein subfamily 1 member 7			GO:0048046,GO:0030145	apoplast|manganese ion binding
Lj1C1167G10	393.1442355810746	640.6651399764154	145.62333118573346	0.2272095462653629	-2.1379046435818725	5.732244615214043e-16	7.902663915833591e-15	Down	4.830213315051258	2.7027127003048177	2.7309858642675926	12.434189729367644	17.398114676679846	15.669458475327716	DALL4	Phospholipase A1-Igamma1, chloroplastic			GO:0009507,GO:0047714,GO:0008970,GO:0004620,GO:0004806,GO:0016042	chloroplast|galactolipase activity|phospholipase A1 activity|phospholipase activity|triglyceride lipase activity|lipid catabolic process
Lj1C1167T10	479.6016870896812	269.94999465794604	689.2533795214157	2.553240560638978	1.3523294716623715	2.7374088318497093e-22	5.8234650479734975e-21	Up	24.5719850315457	27.848247729042683	31.301768231251465	10.599578559585156	10.693370919183607	11.609877872510353	BAG2	BAG family molecular chaperone regulator 2			GO:0000774,GO:0051087,GO:0050821	adenyl-nucleotide exchange factor activity|chaperone binding|protein stabilization
Lj1C1167T11	66.19341165782922	112.03137327031868	20.35545004533969	0.1816004306487807	-2.4611604710353867	1.7243439089378392e-11	1.5633477479678224e-10	Down	0.7836691431075985	0.4061542614987984	0.6156045813194445	3.0506843808080464	4.005332443752584	2.91429412029456	DALL4	Phospholipase A1-Igamma1, chloroplastic			GO:0009507,GO:0047714,GO:0008970,GO:0004620,GO:0004806,GO:0016042	chloroplast|galactolipase activity|phospholipase A1 activity|phospholipase activity|triglyceride lipase activity|lipid catabolic process
Lj1C1167T9	18.06727630651726	8.398043273828845	27.736509339205657	3.301896327979111	1.7232948236253611	0.0078363597479808	0.0188758705242723	Up	0.1499760827741661	0.2398479355789691	0.4645175689601058	0.0832391537090883	0.0720764809397628	0.1034959630767138	BRCA1	Protein BREAST CANCER SUSCEPTIBILITY 1 homolog	ko03440	Homologous recombination	GO:0070531,GO:0031436,GO:0005634,GO:0005886,GO:0046872,GO:0004842,GO:0071480,GO:0006310,GO:0006281,GO:0000724,GO:0045717,GO:0035067,GO:0035066,GO:0045944,GO:0010332	BRCA1-A complex|BRCA1-BARD1 complex|nucleus|plasma membrane|metal ion binding|ubiquitin-protein transferase activity|cellular response to gamma radiation|DNA recombination|DNA repair|double-strand break repair via homologous recombination|negative regulation of fatty acid biosynthetic process|negative regulation of histone acetylation|positive regulation of histone acetylation|positive regulation…
Lj1C1173T1	398.27227263630135	602.3368110343372	194.2077342382653	0.3223551399520419	-1.6332771074476575	6.241720517777776e-10	4.779428283221282e-09	Down	12.722529915882616	8.70330560354568	7.230910955180778	24.71759127024341	37.562446052107575	27.08991613538414
Lj1C1180T5	31.6594299446622	52.566509702593024	10.752350186731356	0.2047313054400052	-2.288196373327964	0.0023763195485232	0.0065323092087542	Down	0.1576425917977656	0.1890813996936441	0.7005510829559478	0.524965141922493	2.2403580928528832	2.3497882172791025	At1g29670	GDSL esterase/lipase At1g29670			GO:0048046,GO:0009534,GO:0005634,GO:0016788,GO:0016042	apoplast|chloroplast thylakoid|nucleus|hydrolase activity, acting on ester bonds|lipid catabolic process
Lj1C1180T6	1809.0518998095424	3522.589931799997	95.5138678190854	0.0271025333824637	-5.205428477402483	2.5914557804496282e-154	1.7336839171208015e-151	Down	3.146065043174919	2.311395602612858	2.3898908879042144	116.07201003429476	93.18192787216503	81.19156781442564	At1g29670	GDSL esterase/lipase At1g29670			GO:0048046,GO:0009534,GO:0005634,GO:0016788,GO:0016042	apoplast|chloroplast thylakoid|nucleus|hydrolase activity, acting on ester bonds|lipid catabolic process
Lj1C1181T32	886.6587035049432	1188.3233717974545	584.9940352124311	0.4922863092836419	-1.0224304767918162	3.509673699032899e-17	5.301421555366271e-16	Down	10.3025702100089	10.464583691843586	9.106840796893886	20.57401458072552	20.979012269472086	19.375757688507484
Lj1C1187G5	12.654052556494062	2.022563246125832	23.285541866862275	11.519885362902636	3.5260544551402644	1.853364772177953e-05	7.607222338298736e-05	Up	0.5777767123267055	0.5775027137403457	0.4901769499967474	0.0721519713502958	0.0238004304742542	0.047845674733825	MNS3	Mannosyl-oligosaccharide 1,2-alpha-mannosidase MNS3	ko00510,ko00513,ko04141	N-Glycan biosynthesis|Various types of N-glycan biosynthesis|Protein processing in endoplasmic reticulum	GO:0005783,GO:0005768,GO:0005794,GO:0005797,GO:0016020,GO:0005802,GO:0004559,GO:0005509,GO:0004571,GO:0005975,GO:0006491,GO:0006486,GO:0030433	endoplasmic reticulum|endosome|Golgi apparatus|Golgi medial cisterna|membrane|trans-Golgi network|alpha-mannosidase activity|calcium ion binding|mannosyl-oligosaccharide 1,2-alpha-mannosidase activity|carbohydrate metabolic process|N-glycan processing|protein glycosylation|ubiquitin-dependent ERAD pathway
Lj1C1189G6	228.9546707513018	346.54127909514733	111.36806240745608	0.3213382925362512	-1.6378351839180714	5.0423341109961037e-11	4.3749562378751854e-10	Down	2.24647101547255	1.8444403745183529	2.7550867054017725	7.409997680985493	5.225984358870242	8.803215161798336	CAMRLK	Calmodulin-binding receptor kinase CaMRLK			GO:0005886,GO:0005524,GO:0005516,GO:0004672,GO:0106310,GO:0004674,GO:0009793,GO:0046777,GO:0009733,GO:0009625,GO:0006970	plasma membrane|ATP binding|calmodulin binding|protein kinase activity|protein serine kinase activity|protein serine/threonine kinase activity|embryo development ending in seed dormancy|protein autophosphorylation|response to auxin|response to insect|response to osmotic stress
Lj1C1189T4	100.8376102528496	179.1378470729258	22.53737343277332	0.1259066276345438	-2.9895738673997303	5.943682379951889e-14	6.846411122027044e-13	Down	0.1442986778535518	0.3365372434839759	0.3522026907165906	1.6142758074282468	1.919453482053432	3.1242623157679748	DDS	Dammarenediol II synthase			GO:0005789,GO:0005811,GO:0016866,GO:0016829,GO:0010038,GO:0002238,GO:1902438,GO:0016135,GO:0016104	endoplasmic reticulum membrane|lipid droplet|intramolecular transferase activity|lyase activity|response to metal ion|response to molecule of fungal origin|response to vanadate(3-)|saponin biosynthetic process|triterpenoid biosynthetic process
Lj1C1190T0	30.680320394817013	41.99964001020995	19.36100077942405	0.4605493250595929	-1.118572416946343	0.0079833023663377	0.0191861895213686	Down	0.5228305296180201	0.3266141175723544	0.4400411177307077	0.8161295832205645	0.8973760540844642	1.1049393514964925	NAT2	Nucleobase-ascorbate transporter 2			GO:0016020,GO:0022857,GO:0071702	membrane|transmembrane transporter activity|organic substance transport
Lj1C1196T10	862.3829301547041	1236.1498799024127	488.61598040699454	0.3952155616712592	-1.3392883405155127	9.73275172706138e-23	2.1311456882459464e-21	Down	15.098101233479063	16.154099562349554	12.89136026578272	37.757803482390926	33.774521053539765	40.86020622268661	NUDT15	Nudix hydrolase 15, mitochondrial			GO:0005739,GO:0003986,GO:0010945,GO:0008893,GO:0046872,GO:0015937,GO:0015938,GO:0006753,GO:0006104	mitochondrion|acetyl-CoA hydrolase activity|CoA pyrophosphatase activity|guanosine-3',5'-bis(diphosphate) 3'-diphosphatase activity|metal ion binding|coenzyme A biosynthetic process|coenzyme A catabolic process|nucleoside phosphate metabolic process|succinyl-CoA metabolic process
Lj1C11G15	4775.073041471951	6858.8654628418735	2691.280620102023	0.3923750965865084	-1.3496946159481222	4.734365526858146e-25	1.162869955785389e-23	Down	77.56685293264962	65.59646860675821	67.23805478867301	166.84158917806562	202.0182388429089	169.3951943208659	At3g62260	Probable protein phosphatase 2C 49			GO:0005829,GO:0005634,GO:0046872,GO:0017018,GO:0006470,GO:0009651	cytosol|nucleus|metal ion binding|myosin phosphatase activity|protein dephosphorylation|response to salt stress
Lj1C11T14	46.15107920876664	64.81444467615597	27.48771374137725	0.4241102484945099	-1.2374887492471396	0.0047429941936436	0.0120963481531709	Down	1.0092708661234224	0.5604401335616536	1.5856481640046298	2.1784064885458	2.271228200522299	3.018083414175716	SDR3b	Short-chain dehydrogenase reductase 3b			GO:0016491	oxidoreductase activity
Lj1C1200T17	50.48834882836703	14.945056020839074	86.03164163589491	5.766922958009442	2.5278017491437508	4.2456293688877086e-05	0.0001644057727583	Up	2.9390228288727265	0.8836770338386171	2.4615665721386297	0.3232571371795739	0.6151806181904695	0.1484026860388133	MLO6	MLO-like protein 6			GO:0005886,GO:0005516,GO:0050832	plasma membrane|calmodulin binding|defense response to fungus
Lj1C1200T8	2418.286016909864	3478.745527285969	1357.8265065337566	0.3903406740696949	-1.3571942933422427	1.0492070360422191e-28	3.1379930906194463e-27	Down	17.348665890996834	18.58884048008111	21.167599611194728	53.84771532683944	42.98334572160284	49.96708806856357	ARF15	Auxin response factor 15	ko04075	Plant hormone signal transduction	GO:0005634,GO:0003677,GO:0009734,GO:0006355	nucleus|DNA binding|auxin-activated signaling pathway|regulation of DNA-templated transcription
Lj1C1201T16	2927.9326836580103	1545.2635394872011	4310.601827828816	2.789780498357129	1.4801516143880256	1.5222079799096527e-11	1.3880047082232142e-10	Up	122.61803186792964	125.3942926880198	126.16187485524524	62.73917997676363	37.643184868738366	33.87405027369278		DnaJ protein homolog ANJ1 OS=Atriplex nummularia OX=3553 PE=2 SV=1			GO:0016020,GO:0005524,GO:0030544,GO:0046872,GO:0051082,GO:0006457,GO:0009408	membrane|ATP binding|Hsp70 protein binding|metal ion binding|unfolded protein binding|protein folding|response to heat
Lj1C1202G13	128.47913196960414	186.58214112199025	70.37612281721795	0.3773416672276741	-1.4060566791186824	3.0769550237145845e-06	1.4458844845262875e-05	Down	1.5313075210148477	3.031151261924529	1.9104969765086208	6.624224193219247	5.380297312503472	5.190406520681033	BAC1	Mitochondrial arginine transporter BAC1	ko04714	Thermogenesis	GO:0005743,GO:0005290,GO:0015189,GO:0000064,GO:0022857,GO:1990575	mitochondrial inner membrane|L-histidine transmembrane transporter activity|L-lysine transmembrane transporter activity|L-ornithine transmembrane transporter activity|transmembrane transporter activity|mitochondrial L-ornithine transmembrane transport
Lj1C1202G5	3468.3195521473644	1611.01530363006	5325.6238006646645	3.3057500318112525	1.72497763766695	1.4359136274713706e-50	1.039994194802769e-48	Up	95.56622550802544	83.31170777630774	82.86837845479756	24.369465420142063	28.469036087151927	26.71884820587732	NSL1	MACPF domain-containing protein NSL1			GO:0005634,GO:0008219,GO:0052542,GO:0006955,GO:0009626,GO:2000031,GO:0010337,GO:0009651	nucleus|cell death|defense response by callose deposition|immune response|plant-type hypersensitive response|regulation of salicylic acid mediated signaling pathway|regulation of salicylic acid metabolic process|response to salt stress
Lj1C1222G5	98.75540654847626	189.92136778708144	7.589445309870938	0.0398040771332889	-4.650939976123467	4.243579936430976e-23	9.463183258241076e-22	Down	0.4217276173735098	0.1124073658197732	0.1135832628672425	6.846420392572512	4.487839005522839	5.063871711358598	At1g50870	Putative F-box protein At1g50870
Lj1C1223T0	22.05867509678697	8.412337667104447	35.70501252646948	4.243147800965682	2.0851349326956887	4.006178779627832e-05	0.0001556788091343	Up	0.8014965479423456	1.0514653470273458	0.8853872996980167	0.2085204180478937	0.206350940355463	0.2333387411194032	CRK26	Cysteine-rich receptor-like protein kinase 26			GO:0005886,GO:0005524,GO:0106310,GO:0004674,GO:0006468	plasma membrane|ATP binding|protein serine kinase activity|protein serine/threonine kinase activity|protein phosphorylation
Lj1C1225T13	146.88598458957614	293.4395733396397	0.3323958395124767	0.0012002906581188	-9.702400478619415	5.248815258933829e-15	6.638576194657502e-14	Down	0.0226860373483681	0.0	0.0	3.446818542467541	8.317128821269735	8.759113173024199		Tetrahydroberberine oxidase OS=Berberis wilsoniae OX=258211 PE=1 SV=1			GO:0071949,GO:0050328	FAD binding|tetrahydroberberine oxidase activity
Lj1C1227T3	2803.5871643254645	4917.211198737787	689.9631299131398	0.1403138874773035	-2.8332702890435324	1.3027150550446782e-26	3.4897388966644696e-25	Down	18.01686534771379	11.51844889753206	15.829832091071433	90.83812677726932	154.3458953311181	78.13735514588926	TSB	Tryptophan synthase beta chain 2, chloroplastic	ko00260,ko00400	Glycine, serine and threonine metabolism|Phenylalanine, tyrosine and tryptophan biosynthesis	GO:0009507,GO:0004834	chloroplast|tryptophan synthase activity
Lj1C1235G12	152.60271817679012	250.2948883173973	54.9105480361828	0.2195098392938047	-2.1876424864149606	1.0363589396869896e-12	1.0610679405848832e-11	Down	0.6065311812657554	0.950327721494578	1.208614594870164	3.104772038492186	4.9801017021419165	4.530595955754703	LYK3	LysM domain receptor-like kinase 3			GO:0005886,GO:0005775,GO:0005524,GO:0016301,GO:0106310,GO:0004674,GO:0019199,GO:0045087,GO:0009877,GO:0046777,GO:0009609	plasma membrane|vacuolar lumen|ATP binding|kinase activity|protein serine kinase activity|protein serine/threonine kinase activity|transmembrane receptor protein kinase activity|innate immune response|nodulation|protein autophosphorylation|response to symbiotic bacterium
Lj1C1238G4	2971.3999992527483	1881.2912771365104	4061.508721368983	2.159053730540782	1.110399146936229	2.854223400617853e-32	1.0049870815859699e-30	Up	59.14112671296587	54.87981201305192	58.58143354986925	28.38117421648962	26.098143233336486	25.758028688222705	EHD1	EH domain-containing protein 1	ko04144	Endocytosis	GO:0005737,GO:0005768,GO:0010008,GO:0043231,GO:0016020,GO:0005886,GO:0009506,GO:0005509,GO:0003925,GO:0005525,GO:0032456,GO:0006897,GO:0016197,GO:0042538,GO:0051260	cytoplasm|endosome|endosome membrane|intracellular membrane-bounded organelle|membrane|plasma membrane|plasmodesma|calcium ion binding|G protein activity|GTP binding|endocytic recycling|endocytosis|endosomal transport|hyperosmotic salinity response|protein homooligomerization
Lj1C1243T3	1836.9609562941048	670.2974407042832	3003.6244718839253	4.481328722447888	2.1639265575216817	3.096776363474262e-78	4.630955806602511e-76	Up	32.056160615937124	33.25437115907957	40.11448874967578	7.568141691209267	8.090912605856284	7.93098973780774	ACA12	Calcium-transporting ATPase 12, plasma membrane-type			GO:0043231,GO:0005886,GO:0005524,GO:0016887,GO:0019829,GO:0005516,GO:0046872,GO:0005388	intracellular membrane-bounded organelle|plasma membrane|ATP binding|ATP hydrolysis activity|ATPase-coupled cation transmembrane transporter activity|calmodulin binding|metal ion binding|P-type calcium transporter activity
Lj1C1243T4	687.7154063480101	227.57141025538655	1147.8594024406327	5.043839700527653	2.3345224257595727	3.179898597458796e-38	1.4010291532859184e-36	Up	43.99835891738051	37.07676987945271	56.177249239021165	9.62016778482027	8.073990301635645	9.609416087944084	ACA12	Calcium-transporting ATPase 12, plasma membrane-type			GO:0043231,GO:0005886,GO:0005524,GO:0016887,GO:0019829,GO:0005516,GO:0046872,GO:0005388	intracellular membrane-bounded organelle|plasma membrane|ATP binding|ATP hydrolysis activity|ATPase-coupled cation transmembrane transporter activity|calmodulin binding|metal ion binding|P-type calcium transporter activity
Lj1C1244T2	162.25118880607872	5.782399795340828	318.7199778168164	55.58360650089124	5.796587540655562	3.4875799412859765e-44	2.0196186165688408e-42	Up	34.15993700725429	30.78356003950077	40.962992444050535	0.9028246671524192	0.7817526009620429	0.2245066275971792
Lj1C1244T8	154.27934582156823	209.27004801445975	99.28864362867652	0.4742710156671539	-1.076216391831467	5.383728214251726e-05	0.0002049186085682	Down	1.3396653909953669	1.232968293835638	1.4602090235342176	1.9876704365533104	2.882187344675919	3.69334525332752
Lj1C132G3	67.90859487278523	97.84916835598489	37.968021389585466	0.3880694052394661	-1.365613397010519	0.0017204141847845	0.0048960449351384	Down	1.2145755380357082	1.517499438566939	1.6867114535785512	5.213812452805222	1.7980309822126987	4.4396185607342185	GA2OX8	Gibberellin 2-beta-dioxygenase 8			GO:0005737,GO:0005634,GO:0052635,GO:0051213,GO:0046872,GO:0010336,GO:0009686,GO:0045487,GO:0009685	cytoplasm|nucleus|C-20 gibberellin 2-beta-dioxygenase activity|dioxygenase activity|metal ion binding|gibberellic acid homeostasis|gibberellin biosynthetic process|gibberellin catabolic process|gibberellin metabolic process
Lj1C133T1	70.00140190499576	95.44481590845412	44.55798790153735	0.4669260682729386	-1.0987339590418097	0.0091097514705416	0.0215330638664908	Down	1.193159848448177	0.7702169694489627	1.4310203653557436	1.5262171404097415	3.583853233629517	2.161371110016169	FAD7	Omega-3 fatty acid desaturase, chloroplastic			GO:0031969,GO:0016717,GO:0006636	chloroplast membrane|oxidoreductase activity, acting on paired donors, with oxidation of a pair of donors resulting in the reduction of molecular oxygen to two molecules of water|unsaturated fatty acid biosynthetic process
Lj1C133T4	161.74591388231084	18.22678724947381	305.26504051514763	16.776109149143828	4.068336247963848	2.983741012958801e-49	2.078155178943525e-47	Up	12.998567696614575	15.073037392140671	15.18399692763362	1.107194547861336	0.7145707368168673	0.7661288666753739	RANBP1C	Ran-binding protein 1 homolog c	ko05203,ko05166	Viral carcinogenesis|Human T-cell leukemia virus 1 infection	GO:0005737,GO:0005829,GO:0005643,GO:0009536,GO:0051028,GO:0006606	cytoplasm|cytosol|nuclear pore|plastid|mRNA transport|protein import into nucleus
Lj1C134T19	4.369037706931492	8.738075413862976	0.0	0.0206923396697468	-5.594759410738957	0.0005098427860072	0.0016270679520305	Down	0.0	0.0	0.0	0.1985840169116337	0.252665895891047	0.2821837446318136
Lj1C134T20	108.67840674314456	159.01724776556327	58.33956572072577	0.3668837537365479	-1.4466050739821674	3.745383724178637e-05	0.0001464623058545	Down	1.6018315066847746	1.9727492701370208	1.5311517674777626	6.429681759981142	2.768990372103236	4.79663290440234	GA2OX8	Gibberellin 2-beta-dioxygenase 8			GO:0005737,GO:0005634,GO:0052635,GO:0051213,GO:0046872,GO:0010336,GO:0009686,GO:0045487,GO:0009685	cytoplasm|nucleus|C-20 gibberellin 2-beta-dioxygenase activity|dioxygenase activity|metal ion binding|gibberellic acid homeostasis|gibberellin biosynthetic process|gibberellin catabolic process|gibberellin metabolic process
Lj1C137G1	32.21473807566473	16.61481232393071	47.814663827398704	2.868883107824997	1.5204891869295996	0.0073369151667162	0.0178061152618865	Up	0.7981815346466281	0.8884624470286214	0.9710429407717428	0.151023979247923	0.1868158789063704	0.6008853856277443	PLC2	Phosphoinositide phospholipase C 2	ko00562,ko04020,ko04070,ko04919,ko05131,ko04933	Inositol phosphate metabolism|Calcium signaling pathway|Phosphatidylinositol signaling system|Thyroid hormone signaling pathway|Shigellosis|AGE-RAGE signaling pathway in diabetic complications	GO:0005886,GO:0004435,GO:0004629,GO:0042742,GO:0009553,GO:0048437,GO:0016042,GO:0009556,GO:0048015,GO:0010601	plasma membrane|phosphatidylinositol phospholipase C activity|phospholipase C activity|defense response to bacterium|embryo sac development|floral organ development|lipid catabolic process|microsporogenesis|phosphatidylinositol-mediated signaling|positive regulation of auxin biosynthetic process
Lj1C13T7	83.1438022084529	37.6141635145701	128.67344090233564	3.4189540138649424	1.773555018145636	2.5682129540487497e-06	1.218762548400734e-05	Up	3.3354178095847926	3.0858647801026025	4.454494443173421	0.5450362603025604	1.390995549756484	1.25548119678646	PME53	Probable pectinesterase 53	ko00040,ko02020	Pentose and glucuronate interconversions|Two-component system	GO:0005737,GO:0005576,GO:0045330,GO:0030599,GO:0042545,GO:0045490	cytoplasm|extracellular region|aspartyl esterase activity|pectinesterase activity|cell wall modification|pectin catabolic process
Lj1C151T9	127.69931941492538	73.17050459485644	182.22813423499417	2.4885300844246405	1.3152938281995348	1.6246139029743855e-06	7.912056444715485e-06	Up	3.2931902381170053	2.4728985769080665	3.56243225488884	0.9220052307332266	1.2911498350163608	1.5573483455851758	FDM4	Factor of DNA methylation 4			GO:0008168,GO:0080188,GO:0032259	methyltransferase activity|gene silencing by RNA-directed DNA methylation|methylation
Lj1C154T1	562.7053264734467	330.80353776812666	794.607115178766	2.402895638109024	1.2647739911011069	4.086656777668232e-15	5.218030567648508e-14	Up	11.476203556369702	10.972032457503657	11.254793228296103	4.51459884032696	5.523872662134885	4.01715510616301	PLL5	Probable protein phosphatase 2C 4			GO:0005634,GO:0046872,GO:0017018,GO:0048366,GO:0006470	nucleus|metal ion binding|myosin phosphatase activity|leaf development|protein dephosphorylation
Lj1C15T17	286.5942832655789	528.9448123905706	44.24375414058702	0.0836374921470653	-3.5797063861116403	2.415218142926796e-23	5.462604593370553e-22	Down	2.3584918073492136	4.032349137072527	2.005923283844132	18.92453938701648	39.30888078422348	42.98031126254299		Major allergen Pru ar 1 OS=Prunus armeniaca OX=36596 PE=1 SV=1			GO:0010427,GO:0004864,GO:0038023,GO:0009738,GO:0006952,GO:0009607	abscisic acid binding|protein phosphatase inhibitor activity|signaling receptor activity|abscisic acid-activated signaling pathway|defense response|response to biotic stimulus
Lj1C161T20	52.511077182921966	0.0	105.02215436584387	564.9862200714065	9.14207187061745	0.0193062483069715	0.0413342971584833	Up	0.0	2.3952118289426543	3.735217089968841	0.0	0.0	0.0	At5g59700	Probable receptor-like protein kinase At5g59700			GO:0005886,GO:0009506,GO:0005524,GO:0004672,GO:0004674,GO:0004714,GO:0046777	plasma membrane|plasmodesma|ATP binding|protein kinase activity|protein serine/threonine kinase activity|transmembrane receptor protein tyrosine kinase activity|protein autophosphorylation
Lj1C16T16	166.98976800762438	259.5297219624764	74.44981405277217	0.2868271332948298	-1.8017465882174488	2.0756452988006783e-14	2.4831555193463924e-13	Down	3.5591045479325056	2.263810637862155	3.3903905708108364	11.78482198721498	9.996180799186776	10.466241348024235	WRKY69	Probable WRKY transcription factor 69			GO:0005634,GO:0003700,GO:0000976	nucleus|DNA-binding transcription factor activity|transcription cis-regulatory region binding
Lj1C175T4	68.2318910095897	5.363589560613863	131.10019245856543	24.37406614495173	4.607275040155519	5.648763650696364e-19	9.711123660126249e-18	Up	1.5904453950734578	3.198535224396917	2.92234296855666	0.059823090808886	0.1184013648059016	0.1388453609508768
Lj1C176G15	10.766403082470733	21.20041032542897	0.3323958395124767	0.0166141385042469	-5.911444703116954	1.491458985822928e-05	6.234112189672883e-05	Down	0.019855988423622	0.0	0.0	0.5165810155361554	0.3067238575203186	0.4727287440250463	At1g05700	Probable LRR receptor-like serine/threonine-protein kinase At1g05700			GO:0016020,GO:0005524,GO:0106310,GO:0004674,GO:0006468	membrane|ATP binding|protein serine kinase activity|protein serine/threonine kinase activity|protein phosphorylation
Lj1C178T6	6.705380217029473	12.75429525620939	0.6564651778495573	0.0514079142502261	-4.2818657103046105	0.0058857777576878	0.0146421608920578	Down	0.0322497589756213	0.0	0.0325716709692827	0.0335608842773162	0.7306576597226937	0.5007378213564536		Chitinase 2 OS=Tulipa saxatilis subsp. bakeri OX=110455 PE=1 SV=1			GO:0008061,GO:0004568,GO:0006032,GO:0000272	chitin binding|chitinase activity|chitin catabolic process|polysaccharide catabolic process
Lj1C182T5	93.1577369472451	61.71248992407445	124.60298397041564	2.0176770118417533	1.0126952474331166	0.005383698128091	0.0135469042672801	Up	2.5866970053767666	1.5583656712033915	2.612517005787572	1.2168682564895492	0.6750861778505254	1.485492237000725	NPF2.7	Protein NRT1/ PTR FAMILY 2.7			GO:0016020,GO:0005886,GO:0010542,GO:0022857,GO:0042128,GO:0015706,GO:0010447,GO:0055085	membrane|plasma membrane|nitrate efflux transmembrane transporter activity|transmembrane transporter activity|nitrate assimilation|nitrate transmembrane transport|response to acidic pH|transmembrane transport
Lj1C183G2	22.500617064436845	5.351730543443203	39.64950358543046	7.379536618227629	2.883530228267558	4.6383947821856173e-07	2.444894716000886e-06	Up	2.96794774332034	2.818213243052887	3.2223913279234795	0.3860763379270214	0.2292357250941329	0.6144391913185957	NEDP1	NEDD8-specific protease 1			GO:0008234,GO:0019784,GO:0000338	cysteine-type peptidase activity|deNEDDylase activity|protein deneddylation
Lj1C183T1	257.92041417650904	162.46343776091868	353.37739059209906	2.1734172916075254	1.1199651955662977	1.219842917857597e-09	9.027902957139981e-09	Up	15.61082945034581	15.135748710534036	15.251123350832708	6.2414565216770965	6.220324574896255	8.850109321939664	NEDP1	NEDD8-specific protease 1			GO:0008234,GO:0019784,GO:0000338	cysteine-type peptidase activity|deNEDDylase activity|protein deneddylation
Lj1C186T6	3103.629887616573	1534.768701673316	4672.491073559827	3.0443878404558635	1.6061521630003752	1.0826687017218506e-80	1.7095406046691238e-78	Up	54.9284684295725	54.48710411027572	55.65161415842213	16.851803176805678	18.911098299061912	18.685778518211077	SIZ1	E3 SUMO-protein ligase SIZ1			GO:0016607,GO:0005634,GO:0032183,GO:0061665,GO:0019789,GO:0008270,GO:0051301,GO:0016036,GO:0006952,GO:0010247,GO:0048589,GO:0009553,GO:0010286,GO:0002758,GO:0009910,GO:0010113,GO:0048481,GO:0010183,GO:0016925,GO:0009787,GO:0040008,GO:0090352,GO:2000070,GO:0010337,GO:0050826,GO:0009414,GO:0062210,GO:0009826	nuclear speck|nucleus|SUMO binding|SUMO ligase activity|SUMO transferase activity|zinc ion binding|cell division|cellular response to phosphate starvation|defense response|detection of phosphate ion|developmental growth|embryo sac development|heat acclimation|innate immune response-activating signaling pathway|negative regulation of flower development|negative regulation of systemic acquired resi…
Lj1C187G5	67.7723026881711	31.36765088970155	104.17695448664055	3.323552400535104	1.732726100216103	1.2635903263204373e-08	8.216607443205455e-08	Up	1.2883062985039333	1.3649570668049882	1.4573058844115658	0.3485775395696188	0.5174263298795767	0.3733961404161962	ARF4	Auxin response factor 4			GO:0005634,GO:0003700,GO:0000976,GO:0010158,GO:0009734,GO:0010050	nucleus|DNA-binding transcription factor activity|transcription cis-regulatory region binding|abaxial cell fate specification|auxin-activated signaling pathway|vegetative phase change
Lj1C19T9	232.08200842942009	142.1240480759309	322.039968782909	2.264773066311003	1.1793664972869753	1.102805664880599e-09	8.214335075474536e-09	Up	7.925027727400512	7.971723393392565	8.998278145166207	2.889154385612441	3.8467826195677	4.31069950559034
Lj1C1G7	61.296915714825936	38.4508841593256	84.1429472703262	2.190075285822845	1.1309804646284514	0.0001361532486967	0.0004838255365346	Up	1.5875294396608035	1.8869775627397591	2.058387989297936	0.8930113555529364	0.8616273232342516	0.7772321835837127
Lj1C204G4	21.92555837169764	0.0	43.85111674339526	235.97183912257387	7.88247088841964	7.261239850698301e-10	5.52019256831496e-09	Up	3.0943370434066515	3.5944160430462664	4.561138060139227	0.0	0.0	0.0	CDC48A	Cell division control protein 48 homolog A			GO:0005737,GO:0005829,GO:0022626,GO:0005794,GO:0005811,GO:0005635,GO:0005730,GO:0005634,GO:0009524,GO:0009505,GO:0005886,GO:0009506,GO:0005819,GO:0034098,GO:0005524,GO:0016887,GO:0042802,GO:0031593,GO:0097352,GO:0051301,GO:0071712,GO:0051228,GO:0031348,GO:0009846,GO:0009860,GO:0031648,GO:0030970,GO:0030433	cytoplasm|cytosol|cytosolic ribosome|Golgi apparatus|lipid droplet|nuclear envelope|nucleolus|nucleus|phragmoplast|plant-type cell wall|plasma membrane|plasmodesma|spindle|VCP-NPL4-UFD1 AAA ATPase complex|ATP binding|ATP hydrolysis activity|identical protein binding|polyubiquitin modification-dependent protein binding|autophagosome maturation|cell division|ER-associated misfolded protein cataboli…
Lj1C205T6	264.3932198685529	359.02700829572973	169.75943144137568	0.4728459027734553	-1.0805579991157792	9.701658493251964e-12	9.01445768331328e-11	Down	9.151724899026044	10.249479448197928	9.243075969584847	21.571961460396075	18.508757111045465	20.77250707410325
Lj1C207T2	3.899272214498741	7.466148589484996	0.3323958395124767	0.0472259970557316	-4.404274934036148	0.0083971959869215	0.0200746206864321	Down	0.0858124021438272	0.0	0.0	1.1609147622188174	0.4418601657611546	0.3553061410668401	SAUR54	Protein SMALL AUXIN UP-REGULATED RNA 54	ko04075	Plant hormone signal transduction	GO:0005886,GO:0009737,GO:0009733	plasma membrane|response to abscisic acid|response to auxin
Lj1C211G2	4513.245470124323	7431.898271653969	1594.5926685946731	0.2145537049442219	-2.2205892809205907	1.0330714485698625e-54	8.471852375981631e-53	Down	34.4154207398682	32.07148474951965	26.5270744519194	146.97291436550492	156.72703159983516	131.57065436985985	CCL7	Probable CoA ligase CCL7	ko00130,ko00940	Ubiquinone and other terpenoid-quinone biosynthesis|Phenylpropanoid biosynthesis	GO:0005829,GO:0005524,GO:0016405	cytosol|ATP binding|CoA-ligase activity
Lj1C217T2	15.095141418226117	24.96935265235564	5.220930184096583	0.2094953708402177	-2.255009729433604	0.002838844385265	0.0076515163233893	Down	0.0220277371574556	0.0770605183647273	0.0778666509109416	0.1604629779509182	0.4423533132675845	0.2394152708360544	MEL1	Protein argonaute MEL1	ko04361	Axon regeneration	GO:0005737,GO:0005730,GO:0005731,GO:0004521,GO:0003723,GO:0035197,GO:0007143,GO:0033169,GO:0007140,GO:0009561,GO:0055046,GO:2000616,GO:1900111,GO:1903343,GO:0035194	cytoplasm|nucleolus|nucleolus organizer region|endoribonuclease activity|RNA binding|siRNA binding|female meiotic nuclear division|histone H3-K9 demethylation|male meiotic nuclear division|megagametogenesis|microgametogenesis|negative regulation of histone H3-K9 acetylation|positive regulation of histone H3-K9 dimethylation|positive regulation of meiotic DNA double-strand break formation|RNA-medi…
Lj1C21T4	336.8429332321122	449.5695841544784	224.11628230974551	0.4983893366395937	-1.0046548935835358	4.20167669001048e-08	2.546853238279601e-07	Down	15.486946299314802	17.42355194792551	16.514550429695767	27.13581221289689	31.97196951233815	40.71108138245783
Lj1C21T6	9.678309926354338	19.0242240131962	0.3323958395124767	0.0185210211588193	-5.754692545812064	0.0034327177125083	0.009061947008036	Down	0.072032308368906	0.0	0.0	0.0	3.709045187046189	0.4473745206863497	FRAA3	Major strawberry allergen Fra a 1-3			GO:0010427,GO:0004864,GO:0038023,GO:0009738,GO:0006952,GO:0009813,GO:0009607	abscisic acid binding|protein phosphatase inhibitor activity|signaling receptor activity|abscisic acid-activated signaling pathway|defense response|flavonoid biosynthetic process|response to biotic stimulus
Lj1C223T4	139.75704175681076	13.183746820054546	266.33033669356684	20.227887853984345	4.33827378000024	5.7354752837021094e-18	9.240003337279784e-17	Up	2.095163801997109	1.5689223102749472	1.89550906781822	0.0213062875287526	0.1897615234700394	0.063579159060197	PDR2	Pleiotropic drug resistance protein 2	ko02010	ABC transporters	GO:0016020,GO:0140359,GO:0005524	membrane|ABC-type transporter activity|ATP binding
Lj1C229G2	692.8509433218558	116.78700624395036	1268.9148803997602	10.87709828525254	3.4432218309038483	1.2832039200641897e-129	5.7230894834862846e-127	Up	25.81596517062038	25.96575528044826	26.93322713069055	2.741379828648132	2.3998360132202343	2.118521985878515	L6	Disease resistance protein L6			GO:0043531,GO:0050135,GO:0003953,GO:0061809,GO:0006952,GO:0019677,GO:0043068,GO:0007165	ADP binding|NAD(P)+ nucleosidase activity|NAD+ nucleosidase activity|NAD+ nucleotidase, cyclic ADP-ribose generating|defense response|NAD catabolic process|positive regulation of programmed cell death|signal transduction
Lj1C22T11	356.7472269889006	2.7348693769027133	710.7595846008983	260.4055012601563	8.024616116607428	1.8783461736082847e-05	7.701825229914485e-05	Up	0.105123049230787	7.814819012859702	21.03540098110764	0.0546984318980493	0.0541293412117526	0.0	SBT1.5	Subtilisin-like protease SBT1.5			GO:0005576,GO:0016020,GO:0004252,GO:0016485	extracellular region|membrane|serine-type endopeptidase activity|protein processing
Lj1C234G0	684.7888624921926	23.890860971098363	1345.686864013286	56.29311154187282	5.814886488731121	7.734167977097726e-149	4.91545045784446e-146	Up	37.15764576503376	34.372136517948604	32.0619907914114	0.4191685954636232	0.7777640672836651	0.6514701247239575	SKD1	Protein SUPPRESSOR OF K(+) TRANSPORT GROWTH DEFECT 1	ko03250,ko04144,ko04217	Viral life cycle - HIV-1|Endocytosis|Necroptosis	GO:0005737,GO:0005771,GO:0032585,GO:0005634,GO:0005777,GO:0009506,GO:0005524,GO:0016887,GO:0007049,GO:0016197,GO:0007032,GO:0055075,GO:0015031,GO:0055078,GO:0010091,GO:0007033,GO:0016192	cytoplasm|multivesicular body|multivesicular body membrane|nucleus|peroxisome|plasmodesma|ATP binding|ATP hydrolysis activity|cell cycle|endosomal transport|endosome organization|potassium ion homeostasis|protein transport|sodium ion homeostasis|trichome branching|vacuole organization|vesicle-mediated transport
Lj1C236T10	305.53089664958463	116.30829711892396	494.7534961802448	4.256410524834021	2.089637303465949	1.2838856850809507e-09	9.474293726016814e-09	Up	24.2470316760693	20.652218921746933	13.276263980315552	6.217940395598083	4.8829000349152585	2.593665434057256	At2g27500	Glucan endo-1,3-beta-glucosidase 14			GO:0005737,GO:0005576,GO:0005634,GO:0005886,GO:0042973,GO:0005975,GO:0071555,GO:0006952	cytoplasm|extracellular region|nucleus|plasma membrane|glucan endo-1,3-beta-D-glucosidase activity|carbohydrate metabolic process|cell wall organization|defense response
Lj1C240T0	23.13004111314704	46.26008222629406	0.0	0.0039104109781468	-7.998464044143254	1.2155640245264887e-09	8.998855163515552e-09	Down	0.0	0.0	0.0	1.7024521297038602	3.74990418750242	2.02115993347514
Lj1C240T1	40.21407801925796	80.10134844755702	0.3268075909588667	0.0043990079905461	-7.828606062838736	4.816081296724937e-10	3.7395973953983295e-09	Down	0.0	0.0485898835009118	0.0	3.44007330070146	5.4568642145971165	3.0192270607896514
Lj1C247T8	243.4211483513794	9.457369809600635	477.3849268931578	50.57088182687218	5.660235030484522	1.2265492667042073e-44	7.336784813683378e-43	Up	3.767200060919884	3.1583088245969586	3.032814508509152	0.014204191685835	0.133535886886324	0.0494504570468199	PDR2	Pleiotropic drug resistance protein 2	ko02010	ABC transporters	GO:0016020,GO:0140359,GO:0005524	membrane|ABC-type transporter activity|ATP binding
Lj1C251T1	29.64194838551245	10.729614497332667	48.55428227369221	4.514919021336046	2.1747001120550604	2.489725611160086e-06	1.1843900540215512e-05	Up	1.6396769763482062	1.5781994161096164	1.28803420091453	0.2527909068026774	0.3127010403848172	0.4400329900904712	VLG	Protein VACUOLELESS GAMETOPHYTES			GO:0009561,GO:0055046,GO:0009617,GO:0002237,GO:0002238,GO:0002240	megagametogenesis|microgametogenesis|response to bacterium|response to molecule of bacterial origin|response to molecule of fungal origin|response to molecule of oomycetes origin
Lj1C256T9	25.768015188613955	48.921346162936885	2.6146842142910094	0.0535160987480663	-4.223883240498664	1.8734410127275428e-08	1.192752752956664e-07	Down	0.1084442444674739	0.1083928170404956	0.219053435529682	1.2978104590316026	3.2386893468427487	3.6482326984541618	Os09g0568700	Germin-like protein 9-3			GO:0048046,GO:0030145	apoplast|manganese ion binding
Lj1C273T1	78.43034859861372	51.73377594647996	105.12692125074742	2.031066634466713	1.022237571804283	0.0014419506264512	0.0041755631422307	Up	1.6793637647620925	1.851615543023344	2.045843796565372	0.5765406646376853	1.1054256076761522	1.0752685848075425	VLG	Protein VACUOLELESS GAMETOPHYTES			GO:0009561,GO:0055046,GO:0009617,GO:0002237,GO:0002238,GO:0002240	megagametogenesis|microgametogenesis|response to bacterium|response to molecule of bacterial origin|response to molecule of fungal origin|response to molecule of oomycetes origin
Lj1C278T3	20.436745646456515	1.6788780419342866	39.19461325097872	23.304697796338075	4.542548899737993	1.1643384226817885e-07	6.666624185003697e-07	Up	0.5482459025855627	1.2525392191346163	1.3447447014461034	0.0271683348911607	0.0537713429233151	0.0540478918289505	UGT74F2	UDP-glycosyltransferase 74F2			GO:0005829,GO:0052641,GO:0090704,GO:0080043,GO:0080044,GO:0052639,GO:0052640,GO:0080002,GO:0035251,GO:0018874,GO:0046482,GO:0010030,GO:0009696	cytosol|benzoic acid glucosyltransferase activity|nicotinate-O-glucosyltransferase activity|quercetin 3-O-glucosyltransferase activity|quercetin 7-O-glucosyltransferase activity|salicylic acid glucosyltransferase (ester-forming) activity|salicylic acid glucosyltransferase (glucoside-forming) activity|UDP-glucose:4-aminobenzoate acylglucosyltransferase activity|UDP-glucosyltransferase activity|ben…
Lj1C279T2	9.584277468245851	3.7491952200968064	15.419359716394885	4.131539736027847	2.046679543279561	0.0229877203158648	0.0481180589435913	Up	2.045893246233929	2.0449230239225216	1.58012325750984	1.0019151794008556	0.2478727759147941	0.1245737994594104
Lj1C280T0	7.231246940322071	1.3531402951757554	13.109353585468378	9.718332449433516	3.2807087857115675	0.0013440238020354	0.0039187720031361	Up	0.4565464099822836	0.4914322025252365	0.4611035840420174	0.073093456148461	0.0361664904359664	0.0363524966394009	AHL17	AT-hook motif nuclear-localized protein 17			GO:0005634,GO:0003700,GO:0003680	nucleus|DNA-binding transcription factor activity|minor groove of adenine-thymine-rich DNA binding
Lj1C290G6	406.9606803233946	586.6421797125397	227.27918093424907	0.3874084322880244	-1.3680727390677192	1.4386434082331107e-16	2.0756636052271364e-15	Down	4.27811556771685	4.707288786665751	3.5038574573841568	11.20493392117742	10.940264541332192	10.23365820695703	DGS1	Protein DGS1, mitochondrial			GO:0005741,GO:0005739,GO:0032991,GO:0019375,GO:0050665,GO:0007005,GO:0009414	mitochondrial outer membrane|mitochondrion|protein-containing complex|galactolipid biosynthetic process|hydrogen peroxide biosynthetic process|mitochondrion organization|response to water deprivation
Lj1C297T8	238.0979444892222	75.09302304918404	401.10286592926	5.341462938753272	2.417234926450709	1.6318719708011572e-44	9.715561883303749e-43	Up	11.729835987653988	12.255852501599756	12.294538031255744	2.3982969638652216	2.069069758234868	2.354966975409333	DGS1	Protein DGS1, mitochondrial			GO:0005741,GO:0005739,GO:0032991,GO:0019375,GO:0050665,GO:0007005,GO:0009414	mitochondrial outer membrane|mitochondrion|protein-containing complex|galactolipid biosynthetic process|hydrogen peroxide biosynthetic process|mitochondrion organization|response to water deprivation
Lj1C302T3	46.99786361454194	3.764707301424879	90.23101992765896	24.19997159388751	4.596933448941709	4.7057185181369336e-12	4.5074896822937875e-11	Up	3.4504986876014443	3.517839607586996	2.5440069444469886	0.3231701933556955	0.0710684182692766	0.0
Lj1C317T6	1503.786722776989	783.5960703002362	2223.977375253741	2.837922297346067	1.5048350887754371	2.2109793132250393e-22	4.735258306723415e-21	Up	41.92585938681594	48.64122190307543	45.18342196858906	12.510277262791591	17.86186245834486	17.68545289537496	HXK3	Hexokinase-3	ko00010,ko00051,ko00052,ko00500,ko00520,ko00521,ko00524,ko04066,ko04910,ko04973,ko05230,ko05131,ko04930	Glycolysis / Gluconeogenesis|Fructose and mannose metabolism|Galactose metabolism|Starch and sucrose metabolism|Amino sugar and nucleotide sugar metabolism|Streptomycin biosynthesis|Neomycin, kanamycin and gentamicin biosynthesis|HIF-1 signaling pathway|Insulin signaling pathway|Carbohydrate digestion and absorption|Central carbon metabolism in cancer|Shigellosis|Type II diabetes mellitus	GO:0005829,GO:0005741,GO:0005739,GO:0005524,GO:0005536,GO:0004396,GO:0001678,GO:0006096,GO:0019318,GO:0009409,GO:0006970,GO:0009651,GO:0080147	cytosol|mitochondrial outer membrane|mitochondrion|ATP binding|glucose binding|hexokinase activity|cellular glucose homeostasis|glycolytic process|hexose metabolic process|response to cold|response to osmotic stress|response to salt stress|root hair cell development
Lj1C323G0	144.91017622533963	258.28605010016463	31.534302350514604	0.1219433582762464	-3.0357169119304843	5.352882729310693e-33	1.9384755661614878e-31	Down	0.664220997363278	0.4267967170969516	0.4312614511990614	4.147350814731427	4.104201155050725	4.305382306316738	PAR	Phenylacetaldehyde reductase			GO:0016491	oxidoreductase activity
Lj1C329T2	366.3237037954455	128.98378235817856	603.663625232712	4.679821512720434	2.2264535068121893	8.134189271188843e-19	1.3850459454264084e-17	Up	14.674605895553686	13.092597451508173	8.514663879251549	2.172816052732594	3.002179649203533	2.6302228556519824	CPK8	Calcium-dependent protein kinase 8	ko04626,ko05145	Plant-pathogen interaction|Toxoplasmosis	GO:0005737,GO:0005634,GO:0005886,GO:0005524,GO:0005509,GO:0009931,GO:0005516,GO:0004683,GO:0106310,GO:0035556,GO:0018105,GO:0046777	cytoplasm|nucleus|plasma membrane|ATP binding|calcium ion binding|calcium-dependent protein serine/threonine kinase activity|calmodulin binding|calmodulin-dependent protein kinase activity|protein serine kinase activity|intracellular signal transduction|peptidyl-serine phosphorylation|protein autophosphorylation
Lj1C32G6	584.3964010675521	797.4727418909848	371.3200602441189	0.4655552813224173	-1.102975607330131	8.14486408087779e-14	9.258765398026205e-13	Down	9.610581380240983	9.067149258230724	7.930931095157192	17.172968965692576	20.808360205179696	19.459551894652414
Lj1C32T6	354.55137630132134	680.696198565788	28.40655403685411	0.0418186294297455	-4.579710410183705	1.8266409795151663e-73	2.5101009179045706e-71	Down	0.3957924965189892	0.8439569070104901	1.065981958994709	19.138857006509525	17.93432437501157	18.108500485054293
Lj1C336T5	7.338557380394832	0.0	14.677114760789657	79.00039847217617	6.3037880250427065	4.576122912572982e-05	0.0001763975688907	Up	0.2217623875626996	0.2770715267046377	0.7559189481691413	0.0	0.0	0.0	JAMYB	Transcription factor JAMYB	ko00040,ko02020	Pentose and glucuronate interconversions|Two-component system	GO:0005634,GO:0003700,GO:0043565,GO:0006952,GO:0006355	nucleus|DNA-binding transcription factor activity|sequence-specific DNA binding|defense response|regulation of DNA-templated transcription
Lj1C33T10	302.504149364421	452.6855137517002	152.32278497714134	0.3365655326407177	-1.5710406556954746	2.9995197277729105e-08	1.8539701074505932e-07	Down	6.179294939422324	8.665347261349531	6.6601456928685785	20.107360825849646	28.968682830042056	14.749770704217482	APIC	Glutathione S-transferase APIC	ko00480,ko00980,ko00982,ko00983,ko04212,ko05200,ko05204,ko05207,ko05208,ko05225,ko05418,ko01524	Glutathione metabolism|Metabolism of xenobiotics by cytochrome P450|Drug metabolism - cytochrome P450|Drug metabolism - other enzymes|Longevity regulating pathway - worm|Pathways in cancer|Chemical carcinogenesis - DNA adducts|Chemical carcinogenesis - receptor activation|Chemical carcinogenesis - reactive oxygen species|Hepatocellular carcinoma|Fluid shear stress and atherosclerosis|Platinum dru…	GO:0005737,GO:0043295,GO:0004364,GO:0042221	cytoplasm|glutathione binding|glutathione transferase activity|response to chemical
Lj1C35T4	38.35002251074953	65.55164872509391	11.148396296405142	0.1700822296400461	-2.555695680220186	2.6170851536073223e-05	0.0001047575795544	Down	0.3149497738257488	0.2885670474934472	0.2915857566026751	0.7920725720130434	3.1623556012320937	1.304049134766594	HAK20	Potassium transporter 20			GO:0016020,GO:0015079,GO:0006813	membrane|potassium ion transmembrane transporter activity|potassium ion transport
Lj1C35T6	35.9742827693011	62.82773854066343	9.120826997938734	0.145448525861966	-2.781419420260133	4.0925337765129626e-05	0.0001589616404377	Down	0.1100567982885516	0.2933456163772521	0.6298804177777286	1.2980202231271307	3.9291060092962153	1.822760128893083	HAK5	Potassium transporter 5			GO:0016020,GO:0015079,GO:0006813	membrane|potassium ion transmembrane transporter activity|potassium ion transport
Lj1C361T2	38.280103232325935	12.137814852859938	64.42239161179188	5.310603708364527	2.408875875635096	1.7806645134749027e-05	7.340368617084317e-05	Up	1.1360942179989766	1.2691502076502277	2.002385749836224	0.4636402071719535	0.0917632849887725	0.2767056854809477
Lj1C364T8	202.3886895721397	403.78577987429526	0.99159926998382	0.002435612564735	-8.68149962407365	3.753141972921669e-24	8.867321118551547e-23	Down	0.0288972950118305	0.0144417955354101	0.0	5.473126697429856	6.710710833734199	5.728206070017926	EIL3	ETHYLENE INSENSITIVE 3-like 3 protein	ko04016,ko04075	MAPK signaling pathway - plant|Plant hormone signal transduction	GO:0005634,GO:0003677,GO:0003700,GO:0000976,GO:0009970,GO:0009873,GO:0006355,GO:0042762	nucleus|DNA binding|DNA-binding transcription factor activity|transcription cis-regulatory region binding|cellular response to sulfate starvation|ethylene-activated signaling pathway|regulation of DNA-templated transcription|regulation of sulfur metabolic process
Lj1C366G5	83.18372432999709	165.07117130664577	1.2962773533483225	0.0079363245827075	-6.977313253860871	1.235419552457599e-19	2.221134077975748e-18	Down	0.0	0.0	0.1428950726394341	5.705350327143762	6.265228730290781	5.967933346145087	TOP6B	DNA topoisomerase 6 subunit B			GO:0005829,GO:0009330,GO:0005634,GO:0015935,GO:0005524,GO:0003677,GO:0003918,GO:0042802,GO:0042803,GO:0000902,GO:0042023,GO:0006265,GO:0007389,GO:0009741,GO:0010026	cytosol|DNA topoisomerase type II (double strand cut, ATP-hydrolyzing) complex|nucleus|small ribosomal subunit|ATP binding|DNA binding|DNA topoisomerase type II (double strand cut, ATP-hydrolyzing) activity|identical protein binding|protein homodimerization activity|cell morphogenesis|DNA endoreduplication|DNA topological change|pattern specification process|response to brassinosteroid|trichome d…
Lj1C37G11	157.1821498143049	65.09366214006128	249.2706374885484	3.8318382974993166	1.938036681032836	3.502419270928133e-14	4.1069420067128674e-13	Up	24.291510760714164	33.764362508114395	38.71769472987129	9.742982866353191	7.687233909460088	7.857731965901271	VIT_07s0104g01350	CASP-like protein 1E1			GO:0005886,GO:0051539	plasma membrane|4 iron, 4 sulfur cluster binding
Lj1C37T0	6.692402169402298	12.736665662130427	0.6481386766741611	0.0512812637383306	-4.285424374648067	0.0015450784615664	0.0044460598022142	Down	0.0	0.0	0.184572802159269	0.9508917211906268	1.035098351273816	1.6079247819112787	GRXS6	Monothiol glutaredoxin-S6			GO:0005737,GO:0051537,GO:0046872,GO:0000122,GO:0010167	cytoplasm|2 iron, 2 sulfur cluster binding|metal ion binding|negative regulation of transcription by RNA polymerase II|response to nitrate
Lj1C37T13	228.7036827341764	96.61398250580764	360.79338296254485	3.734421011011649	1.9008845832307983	5.3197718450885286e-24	1.2475944635225143e-22	Up	33.895898846811754	40.63434637945277	44.09283745496104	9.599872072194067	11.156969185469157	11.103316908338751	VIT_07s0104g01350	CASP-like protein 1E1			GO:0005886,GO:0051539	plasma membrane|4 iron, 4 sulfur cluster binding
Lj1C40T17	25.60644567143588	11.067529124615907	40.14536221825583	3.625532467362808	1.858192893502925	0.0219335271268053	0.0461928694074762	Up	1.725249343800722	1.931362921812468	4.878917427706552	1.2208651748992942	0.0710684182692766	1.0715089044410824	HIS2A	Histone H2AX	ko04217,ko04613,ko05322,ko05034	Necroptosis|Neutrophil extracellular trap formation|Systemic lupus erythematosus|Alcoholism	GO:0000786,GO:0005634,GO:0003677,GO:0046982,GO:0030527	nucleosome|nucleus|DNA binding|protein heterodimerization activity|structural constituent of chromatin
Lj1C41T11	91.5450592740485	58.31243262172345	124.77768592637348	2.1387874207023136	1.0967930966501045	0.0045807329693894	0.0117177896506157	Up	1.873751818963316	3.2712677770626546	4.440961801827073	1.0659616560587584	1.4150711637667357	2.017149421119972	At4g30520	Probable LRR receptor-like serine/threonine-protein kinase At4g30520			GO:0005886,GO:0005524,GO:0015026,GO:0042802,GO:0106310,GO:0004674,GO:0004713,GO:0048653,GO:0007639,GO:0010150,GO:0006468	plasma membrane|ATP binding|coreceptor activity|identical protein binding|protein serine kinase activity|protein serine/threonine kinase activity|protein tyrosine kinase activity|anther development|homeostasis of number of meristem cells|leaf senescence|protein phosphorylation
Lj1C42T7	355.8764989956661	574.9673238456791	136.7856741456528	0.2379017395552325	-2.071562273992192	2.8809614653026056e-24	6.889915557001207e-23	Down	2.6030432655000344	2.5324272576788247	2.12074798823329	11.756499730387562	10.49042338442207	8.334907248238535	At2g48020	Sugar transporter ERD6-like 7			GO:0005829,GO:0016020,GO:0000325,GO:0009705,GO:0051119,GO:0022857,GO:0055085,GO:0006829	cytosol|membrane|plant-type vacuole|plant-type vacuole membrane|sugar transmembrane transporter activity|transmembrane transporter activity|transmembrane transport|zinc ion transport
Lj1C433G5	1085.7584514394289	1836.5619462858012	334.95495659305453	0.1823825271593249	-2.454960573652564	3.3013331646224193e-119	1.1989498815861592e-116	Down	5.229954603844611	5.4452858402835735	5.2821591835611645	30.76029730006752	27.522870356583216	29.581758132828327
Lj1C433T7	199.4568640623864	362.4799384191867	36.43378970558585	0.1004154682702367	-3.3159465718350805	9.207741223962408e-52	6.987438728226039e-50	Down	1.0274632653782705	0.9075601969153364	0.7239901682760675	8.752808637477692	8.415670856845624	9.473038125477586	SYP81	Syntaxin-81	ko04130,ko04145	SNARE interactions in vesicular transport|Phagosome	GO:0005783,GO:0031201,GO:0015031,GO:0006890	endoplasmic reticulum|SNARE complex|protein transport|retrograde vesicle-mediated transport, Golgi to endoplasmic reticulum
Lj1C435T9	181.2964632189819	39.35297236906579	323.23995406889776	8.2080224691135	3.0370346802668786	2.930138443178654e-45	1.7949392651201867e-43	Up	8.07844917079538	7.321300990603977	7.897425291435263	0.8333351790482056	0.9701941587118432	1.0483227133505515	SYP81	Syntaxin-81	ko04130,ko04145	SNARE interactions in vesicular transport|Phagosome	GO:0005783,GO:0031201,GO:0015031,GO:0006890	endoplasmic reticulum|SNARE complex|protein transport|retrograde vesicle-mediated transport, Golgi to endoplasmic reticulum
Lj1C43T4	767.7681957819026	470.27001865777567	1065.266372906029	2.2647153784802105	1.1793297487894694	2.2447535485323624e-23	5.090644488027628e-22	Up	24.25988118941116	26.668647540741205	23.533032275306805	10.459808933096896	10.468608325382911	12.130373722360089
Lj1C46T5	45.1663763850801	84.43300441399958	5.899748356160583	0.0698368011639014	-3.8398687111433816	6.574791548431995e-13	6.838966888062119e-12	Down	0.3125745869944837	0.1338970092853181	0.3607938938135937	3.671044418641824	2.6211704855786144	5.361746517909103	BHLH42	Transcription factor BHLH42			GO:0005634,GO:0003677,GO:0046983,GO:0031542,GO:0045893	nucleus|DNA binding|protein dimerization activity|positive regulation of anthocyanin biosynthetic process|positive regulation of DNA-templated transcription
Lj1C521T5	45.58603016207503	21.75881333097761	69.41324699317242	3.183507843431883	1.670617318695235	1.4339850059090854e-05	6.0086973496325646e-05	Up	0.9237452701364928	1.1200775907171832	1.1776783294806763	0.2679034066658809	0.2651160994566928	0.4859333988120019	APUM12	Pumilio homolog 12			GO:0005737,GO:0005634,GO:0003729,GO:0010608,GO:0006417	cytoplasm|nucleus|mRNA binding|post-transcriptional regulation of gene expression|regulation of translation
Lj1C522G9	12.766217864820092	23.24182085368624	2.290614875953928	0.0986606842270333	-3.341380897095422	1.9054052617656303e-05	7.802357153250689e-05	Down	0.0559117634364879	0.0558852484458079	0.0847047987246503	0.5818487585755677	0.7485336519126643	0.6655699313893711	At1g78910	RNA pseudouridine synthase 3, mitochondrial			GO:0005739,GO:0009982,GO:0003723,GO:0000455	mitochondrion|pseudouridine synthase activity|RNA binding|enzyme-directed rRNA pseudouridine synthesis
Lj1C52T4	32.21964241035203	15.039648099083044	49.39963672162097	3.2783527517408086	1.712971097209349	0.0017661195902015	0.0050115294365558	Up	0.6033862747109162	0.3933261726015327	0.9936019256690826	0.1365037295816407	0.1621002291760018	0.3122900121140204
Lj1C531T3	359.8462191475876	88.53772201235684	631.1547162828177	7.135047505738387	2.834923035316319	8.486895968326893e-34	3.1916252856036427e-32	Up	12.221526035456352	9.444400387532133	13.596294476249891	1.5945452300630991	2.066370091267507	1.283962117903276	IQM2	IQ domain-containing protein IQM2			GO:0005737,GO:0005634	cytoplasm|nucleus
Lj1C538G6	242.8490788536115	484.05568150794295	1.6424761992797672	0.0033857497184995	-8.206308954436537	8.066968880616723e-35	3.1943688922591635e-33	Down	0.0377377676731936	0.0377198713219315	0.0190572300508614	9.386010366108016	9.696422796253866	8.96502612629692	PTC52	Protochlorophyllide-dependent translocon component 52, chloroplastic			GO:0009941,GO:0009706,GO:0005737,GO:0005829,GO:0009536,GO:0051537,GO:0010277,GO:0046872,GO:0016491,GO:0015031	chloroplast envelope|chloroplast inner membrane|cytoplasm|cytosol|plastid|2 iron, 2 sulfur cluster binding|chlorophyllide a oxygenase [overall] activity|metal ion binding|oxidoreductase activity|protein transport
Lj1C539T3	209.5293319153652	283.2854892862452	135.77317454448504	0.4792874694886415	-1.061036872316063	2.1731516439624906e-06	1.04276823504746e-05	Down	2.5822382011780007	1.8083534976256024	2.44189817256713	4.3474769492835454	5.572593123857763	4.375447083012691	IQM2	IQ domain-containing protein IQM2			GO:0005737,GO:0005634	cytoplasm|nucleus
Lj1C544G1	347.68456393814824	469.14531447785896	226.22381339843707	0.4820620243927726	-1.0527093124839673	9.487200889677456e-05	0.0003455847843779	Down	3.3636526581875725	3.5545417248132365	1.9449779238812832	5.771657087233722	4.957992970108362	7.853983698267927	CCL12	Probable CoA ligase CCL12			GO:0005829,GO:0005524,GO:0016405	cytosol|ATP binding|CoA-ligase activity
Lj1C547G1	70.36262987839515	7.431471362671441	133.29378839411876	17.97641692073668	4.168033584826238	1.841178730639428e-22	3.963289220179131e-21	Up	1.8573653962119256	1.5330062056435498	2.359093058777121	0.1171440751580848	0.1159252906369569	0.0873911254762784	CCL12	Probable CoA ligase CCL12			GO:0005829,GO:0005524,GO:0016405	cytosol|ATP binding|CoA-ligase activity
Lj1C55G1	759.8015692222548	285.8482717075688	1233.7548667369394	4.3141973987995295	2.1090921894222827	1.1045189132281756e-21	2.2626172290158486e-20	Up	41.19320349881525	47.562686001599005	52.59066410615355	10.308530704725658	7.660583252609109	15.05172369377376	HSFA6b	Heat stress transcription factor A-6b			GO:0005737,GO:0005634,GO:0003700,GO:0000978,GO:0000976,GO:0034605,GO:0006357	cytoplasm|nucleus|DNA-binding transcription factor activity|RNA polymerase II cis-regulatory region sequence-specific DNA binding|transcription cis-regulatory region binding|cellular response to heat|regulation of transcription by RNA polymerase II
Lj1C567G5	128.79430792270028	75.16449501556205	182.4241208298384	2.42795296051018	1.2797404708950426	3.4274890972700455e-08	2.1067124717311198e-07	Up	1.3941110094318596	1.244710849015025	1.7402578489302514	0.6357390364531619	0.5887962050103006	0.5837172317526659	R1A-10	Putative late blight resistance protein homolog R1A-10			GO:0005737,GO:0016020,GO:0043531,GO:0005524,GO:0009626	cytoplasm|membrane|ADP binding|ATP binding|plant-type hypersensitive response
Lj1C572T12	386.0003042476403	228.6614111681985	543.3391973270817	2.375099424220321	1.2479879074761362	2.585405786747468e-09	1.828775345317032e-08	Up	10.29452409829057	10.272606303045109	7.729105632389701	3.1394207499620066	4.001925231867866	4.869351000631047	NPF5.10	Protein NRT1/ PTR FAMILY 5.10			GO:0016020,GO:0071916,GO:0022857,GO:0042937,GO:0055085	membrane|dipeptide transmembrane transporter activity|transmembrane transporter activity|tripeptide transmembrane transporter activity|transmembrane transport
Lj1C577T0	27.71017993446145	5.395831411322478	50.0245284576004	9.28203214719319	3.2144406941161505	1.2464302901891986e-08	8.114404823864227e-08	Up	0.843031387895388	1.4374303727129043	1.5275950007855084	0.1548185515908357	0.1276731634737004	0.1283297934129604	At3g07870	F-box protein At3g07870			GO:0009506,GO:0008284	plasmodesma|positive regulation of cell population proliferation
Lj1C577T3	38.4092186675513	76.81843733510256	0.0	0.0023544756200893	-8.730378500635116	1.5159578140801744e-12	1.5287060511521688e-11	Down	0.0	0.0	0.0	2.462309088556781	2.0801019499282427	2.2700114568159235	At3g07870	F-box protein At3g07870			GO:0009506,GO:0008284	plasmodesma|positive regulation of cell population proliferation
Lj1C578T12	14.291455034005637	28.58291006801125	0.0	0.0063262546804832	-7.304432648048924	3.2010389667212414e-08	1.9746860619264105e-07	Down	0.0	0.0	0.0	0.9490087672872792	0.8385135158833793	1.0788173260115277
Lj1C587G6	169.87400776931062	104.8760860729722	234.87192946564883	2.240786006919068	1.1640048793267792	5.67342176768602e-10	4.367950580802969e-09	Up	11.873774895569674	12.342869765028418	13.751167271031749	6.040959169916923	5.652029500003648	5.298716582353745
Lj1C588G3	36.04564123332848	71.1135979464021	0.977684520254814	0.0138200717304282	-6.1770910859975725	1.524705660969305e-11	1.3897836971373848e-10	Down	0.0	0.1016881067080938	0.0513759346216522	4.181962971751767	3.3002854648861497	3.633188439903835
Lj1C58T0	52.38270564950247	95.5975870332556	9.167824265749248	0.0959727421811615	-3.381231474607232	6.45567350690156e-08	3.829043429715541e-07	Down	0.1409775178077161	0.2616912297120538	0.1627254092506209	3.3114319041626232	1.845893386353232	0.7087994956996657	DALL3	Phospholipase A1-Igamma2, chloroplastic			GO:0009507,GO:0047714,GO:0008970,GO:0004620,GO:0004806,GO:0016042	chloroplast|galactolipase activity|phospholipase A1 activity|phospholipase activity|triglyceride lipase activity|lipid catabolic process
Lj1C597G4	51.823864617010834	28.01384977221345	75.63387946180816	2.694022483440175	1.4297618911165817	0.0012449811173894	0.0036547240145812	Up	2.0050135865986296	2.755586282096156	2.499643092099816	0.5542340317796797	0.6452561150797814	1.5241505495764054	At3g06240	F-box/kelch-repeat protein At3g06240
Lj1C597T5	163.39275132073226	97.238388803049	229.5471138384153	2.358633715982346	1.2379513926488266	4.593899959226474e-07	2.4254646887529684e-06	Up	4.861293717507453	6.292389913368082	5.9408802428998255	1.897099246710364	2.202770875617185	3.1953486393357142	At3g23880	F-box/kelch-repeat protein At3g23880			GO:0005634	nucleus
Lj1C599T5	72.1878630933279	139.78080517163886	4.594921015016788	0.032861952141585	-4.927438004637965	1.9650606071418395e-08	1.247958300143888e-07	Down	0.0838082908411051	0.1884792296309256	0.021161212986413	6.890028165773613	0.7551962493370054	1.301280452951803
Lj1C59T9	20.133009885639108	40.2660197712782	0.0	0.0044896721160136	-7.799174196905852	1.571598562028238e-09	1.1441345545212449e-08	Down	0.0	0.0	0.0	0.8443918484172765	0.7226868488893552	1.157705842976121	At5g56420	F-box/FBD/LRR-repeat protein At5g56420
Lj1C605T5	959.6268933939368	1292.6259810947156	626.6278056931573	0.4847366105170914	-1.0447270463900091	2.4450947096317366e-14	2.9087130420336e-13	Down	11.908160017970667	13.49469234985462	11.850445896115591	21.833072905447786	27.127430806612	28.29247547013783	At2g42960	Probable receptor-like protein kinase At2g42960			GO:0005829,GO:0016020,GO:0005524,GO:0106310,GO:0004674,GO:0006468	cytosol|membrane|ATP binding|protein serine kinase activity|protein serine/threonine kinase activity|protein phosphorylation
Lj1C60T18	531.0290854559473	352.1164557069706	709.9417152049235	2.0160747081205237	1.0115491006622288	1.5171774036355972e-11	1.383914027815721e-10	Up	11.075892297853954	9.90844610756132	11.41228691538248	4.560832920127611	5.971786862636027	5.601304704998204
Lj1C621G0	38.851722674050215	77.05256841880446	0.6508769292959472	0.0084943986206296	-6.87927247236108	1.8826334802239873e-08	1.1980052148749484e-07	Down	0.0	0.0164670222882889	0.0166392843348923	0.3257478817835002	1.849321261374315	1.7394578608990128	CYP87D16	Beta-amyrin 16-alpha-hydroxylase CYP87D16			GO:0016020,GO:0020037,GO:0005506,GO:0004497,GO:0016705	membrane|heme binding|iron ion binding|monooxygenase activity|oxidoreductase activity, acting on paired donors, with incorporation or reduction of molecular oxygen
Lj1C622G13	194.91470396040097	384.56969522676	5.259712694041742	0.0136662345297179	-6.193240399181473	7.356840038874434e-11	6.259223141508226e-10	Down	0.0856882163230691	0.1284713707035686	0.0144239237577431	1.7388520678675483	8.633218665617003	6.519302078221706	CYP87D18	Cucurbitadienol 11-hydroxylase			GO:0016020,GO:0020037,GO:0005506,GO:0016712	membrane|heme binding|iron ion binding|oxidoreductase activity, acting on paired donors, with incorporation or reduction of molecular oxygen, reduced flavin or flavoprotein as one donor, and incorporation of one atom of oxygen
Lj1C622G7	34.206631902151486	18.2660173651432	50.147246439159744	2.749987020673618	1.4594248094540263	0.0005168909384418	0.0016476992397579	Up	1.1451898652861756	0.890280831079028	1.2208776899274287	0.4413881341916376	0.4586356591603962	0.2853775148074459	RFC2	Replication factor C subunit 2			GO:0005663,GO:0005634,GO:0005524,GO:0016887,GO:0003677,GO:0006281,GO:0006261	DNA replication factor C complex|nucleus|ATP binding|ATP hydrolysis activity|DNA binding|DNA repair|DNA-templated DNA replication
Lj1C622T3	2775.8606172433647	5389.573446780712	162.1477877060158	0.0300734614731039	-5.055365257257797	1.1497509085142557e-80	1.8042572590277413e-78	Down	7.104077930491238	4.248541349843284	3.3323173980200567	140.3103745513957	204.3882756509225	146.57983617837274	XTH1	Xyloglucan endotransglucosylase protein 1			GO:0048046,GO:0004553,GO:0016762,GO:0042546,GO:0071555,GO:0009835,GO:0010411	apoplast|hydrolase activity, hydrolyzing O-glycosyl compounds|xyloglucan:xyloglucosyl transferase activity|cell wall biogenesis|cell wall organization|fruit ripening|xyloglucan metabolic process
Lj1C623T5	30.984285657491423	61.9685713149828	0.0	0.0029185441549044	-8.420535389620019	1.4081145276734715e-11	1.290915525514425e-10	Down	0.0	0.0	0.0	5.2978253037763485	4.51679280555847	5.107525777835827	XTH22	Xyloglucan endotransglucosylase/hydrolase protein 22			GO:0048046,GO:0005794,GO:0099503,GO:0004553,GO:0030247,GO:0016762,GO:0042546,GO:0071456,GO:0009664,GO:0009733,GO:0009741,GO:0009409,GO:0009408,GO:0009612,GO:0010411	apoplast|Golgi apparatus|secretory vesicle|hydrolase activity, hydrolyzing O-glycosyl compounds|polysaccharide binding|xyloglucan:xyloglucosyl transferase activity|cell wall biogenesis|cellular response to hypoxia|plant-type cell wall organization|response to auxin|response to brassinosteroid|response to cold|response to heat|response to mechanical stimulus|xyloglucan metabolic process
Lj1C626G3	65.31719867760489	19.34027402089869	111.294123334311	5.763166545554733	2.5268617117207968	6.713905719373481e-06	2.9704300591352704e-05	Up	3.144883089556745	1.7993207628722276	2.4314931343794703	0.8576834337947983	0.178686308791324	0.2469572903568971		Cytochrome P450 CYP72A219 OS=Panax ginseng OX=4054 PE=2 SV=1			GO:0016020,GO:0020037,GO:0005506,GO:0004497,GO:0016705	membrane|heme binding|iron ion binding|monooxygenase activity|oxidoreductase activity, acting on paired donors, with incorporation or reduction of molecular oxygen
Lj1C628G0	7.036691471578183	0.3269554348110024	13.746427508345358	37.97910814560759	5.247134122306939	0.0002489980266483	0.000845130551863	Up	0.2709865330857701	0.2934295253064218	0.3877295935519657	0.0	0.0	0.0233754040175552	PK1	Putative receptor protein kinase ZmPK1			GO:0016020,GO:0005524,GO:0106310,GO:0004674,GO:0006468,GO:0048544	membrane|ATP binding|protein serine kinase activity|protein serine/threonine kinase activity|protein phosphorylation|recognition of pollen
Lj1C630G3	223.4759458399532	374.012776218281	72.93911546162511	0.1951634593515046	-2.357245133929168	3.092332628503729e-28	8.97411873080158e-27	Down	1.168354904452954	1.5640189773813589	1.9385997486834008	7.642515787057687	8.465405543610114	7.861054474132096		Cytochrome P450 CYP72A219 OS=Panax ginseng OX=4054 PE=2 SV=1			GO:0016020,GO:0020037,GO:0005506,GO:0004497,GO:0016705	membrane|heme binding|iron ion binding|monooxygenase activity|oxidoreductase activity, acting on paired donors, with incorporation or reduction of molecular oxygen
Lj1C637T5	12.801570087120028	22.01065969638417	3.5924804778558603	0.1635432900313982	-2.612255526154604	0.0027561083831433	0.0074482605842745	Down	0.0961210348688973	0.0320251504892373	0.2265211662863757	1.2003464324640118	0.4619447187502981	0.4974862770619312		14-3-3-like protein B OS=Vicia faba OX=3906 PE=2 SV=1	ko04011,ko04390,ko04391,ko04151,ko04110,ko04114,ko04621,ko04722,ko05203,ko05160	MAPK signaling pathway - yeast|Hippo signaling pathway|Hippo signaling pathway - fly|PI3K-Akt signaling pathway|Cell cycle|Oocyte meiosis|NOD-like receptor signaling pathway|Neurotrophin signaling pathway|Viral carcinogenesis|Hepatitis C
Lj1C639T5	13.303166260067758	1.0106727790366803	25.595659741098824	25.32944472375658	4.662743545287026	3.7697450480840553e-06	1.7446651850062414e-05	Up	0.8269630932854858	0.6888091027014737	0.6403335762061793	0.0286861189632926	0.0283876642807445	0.0285336635633286	PUN1	Acyltransferase Pun1			GO:0016755,GO:0009821	aminoacyltransferase activity|alkaloid biosynthetic process
Lj1C639T6	157.10166408792097	83.38279961707043	230.8205285587713	2.766787508997885	1.4682118483256514	8.843488954726498e-11	7.449276878961466e-10	Up	7.122429377937659	6.289925209132528	6.789069157684419	2.708801111843908	1.8263553518127729	2.8128402834458166	PUN1	Acyltransferase Pun1			GO:0016755,GO:0009821	aminoacyltransferase activity|alkaloid biosynthetic process
Lj1C646G1	5.269265063143903	0.669422950950077	9.869107175337724	14.680072319489812	3.87578717033772	0.0103576285208126	0.0241017512362562	Up	1.0106219650071218	0.1188403174781337	0.6604593041120833	0.0618652445111974	0.0	0.0615364551546485		Cytochrome P450 CYP72A219 OS=Panax ginseng OX=4054 PE=2 SV=1			GO:0016020,GO:0020037,GO:0005506,GO:0004497,GO:0016705	membrane|heme binding|iron ion binding|monooxygenase activity|oxidoreductase activity, acting on paired donors, with incorporation or reduction of molecular oxygen
Lj1C654T16	53.29538694330376	35.32732888565366	71.26344500095381	2.017470992088301	1.012547930072465	0.0137496415568413	0.0309029606275324	Up	2.720485073370522	3.732228348907877	5.225904528163522	2.4425067346474907	1.208547264189969	2.1534433009253755	At3g07870	F-box protein At3g07870			GO:0009506,GO:0008284	plasmodesma|positive regulation of cell population proliferation
Lj1C655T5	9.560942296898206	2.023780934178303	17.098103659618097	8.452795657498886	3.0794285738394627	0.0018639024507362	0.0052643181982687	Up	0.986842624654013	0.5523697956383657	0.5182804284632275	0.1643140894217403	0.0	0.0817204124453732	CPR1	F-box protein CPR1			GO:0005737,GO:0005634,GO:0031348,GO:0042177,GO:0009626,GO:0016567	cytoplasm|nucleus|negative regulation of defense response|negative regulation of protein catabolic process|plant-type hypersensitive response|protein ubiquitination
Lj1C663T14	20.52964993139245	39.73804300591036	1.3212568568745109	0.0330875913072216	-4.917565918843803	1.7722544593849828e-05	7.308070213541773e-05	Down	0.1061121101778508	0.0	0.0357237681598585	1.7668181658251647	0.2185544905915388	2.379850720855403	PAE7	Pectin acetylesterase 7	ko04310	Wnt signaling pathway	GO:0005576,GO:0009505,GO:0009506,GO:0052793,GO:0071555	extracellular region|plant-type cell wall|plasmodesma|pectin acetylesterase activity|cell wall organization
Lj1C667T3	51.40477998722559	23.56665877574635	79.24290119870477	3.362642918599203	1.749595586203856	3.3010959353312528e-06	1.5446431229153532e-05	Up	1.8185717744301595	2.4592538326911364	2.214873625911229	0.8349293161673796	0.4131212931913234	0.6920766636633912	At2g17036	F-box protein At2g17036
Lj1C670T0	24.435295427290956	48.87059085458187	0.0	0.0037010312720835	-8.077856958835032	3.1723803235569716e-10	2.5124066226001672e-09	Down	0.0	0.0	0.0	1.7255205867459178	0.963949684113088	1.3287871942337108	At2g17036	F-box protein At2g17036
Lj1C671T7	17.533613227074163	34.73483061463583	0.3323958395124767	0.0101428589184421	-6.623391834660191	5.197550396448904e-07	2.7204473168318727e-06	Down	0.0383985457063818	0.0	0.0	0.9590316503214416	1.8981074824914967	1.2321657518514446	CPR1	F-box protein CPR1			GO:0005737,GO:0005634,GO:0031348,GO:0042177,GO:0009626,GO:0016567	cytoplasm|nucleus|negative regulation of defense response|negative regulation of protein catabolic process|plant-type hypersensitive response|protein ubiquitination
Lj1C672T0	232.10242450536072	439.0138971104014	25.190951900319533	0.0574157926460018	-4.122408574157203	8.848378541858139e-22	1.8243591183383422e-20	Down	0.5822984431188275	0.8883498266144969	0.8976428825509795	22.29339062612509	11.961785915962686	6.82060895797952	HSD1	11-beta-hydroxysteroid dehydrogenase 1A			GO:0005829,GO:0005811,GO:0016020,GO:0070524,GO:0072582,GO:0102196,GO:0016491,GO:0006694,GO:0008202	cytosol|lipid droplet|membrane|11-beta-hydroxysteroid dehydrogenase (NADP+) activity|17-beta-hydroxysteroid dehydrogenase (NADP+) activity|cortisol dehydrogenase activity|oxidoreductase activity|steroid biosynthetic process|steroid metabolic process
Lj1C674T11	229.7411215397549	145.07189944931784	314.4103436301916	2.1685478340600963	1.1167292666735391	0.0006907008740826	0.002146576726275	Up	8.631358568911168	7.671802717199526	10.79040997238804	6.261256256455204	3.677132604525165	2.531935855679299	HSD1	11-beta-hydroxysteroid dehydrogenase 1A			GO:0005829,GO:0005811,GO:0016020,GO:0070524,GO:0072582,GO:0102196,GO:0016491,GO:0006694,GO:0008202	cytosol|lipid droplet|membrane|11-beta-hydroxysteroid dehydrogenase (NADP+) activity|17-beta-hydroxysteroid dehydrogenase (NADP+) activity|cortisol dehydrogenase activity|oxidoreductase activity|steroid biosynthetic process|steroid metabolic process
Lj1C674T7	10.34713126591631	18.074101812298032	2.620160719534581	0.1448778045134117	-2.787091506004677	0.0008574321636409	0.0026051918804925	Down	0.0680581120451043	0.1360516738025531	0.0687374573558657	0.5311877890789019	0.4555730674571905	0.9158322084395276	At3g06240	F-box/kelch-repeat protein At3g06240
Lj1C674T8	204.4523774002465	62.716454497271656	346.18830030322107	5.522961029179883	2.4654419475778546	1.637475215620439e-28	4.8180433948498604e-27	Up	7.913360669395387	6.932538708736228	9.849396749187786	1.453249611630958	1.6298804227604855	1.39734195808716	At3g06240	F-box/kelch-repeat protein At3g06240
Lj1C678T11	48.31810828299083	18.249287595762656	78.38692897021896	4.300919133292359	2.104645005708308	2.2429377195827013e-07	1.2352678229469549e-06	Up	1.6801846411135135	2.147065477196542	1.2673468699987742	0.3983908418091764	0.4818561290412592	0.3082127624556102	ASK6	Shaggy-related protein kinase zeta	ko04075	Plant hormone signal transduction	GO:0005737,GO:0005524,GO:0106310,GO:0004674,GO:0009742,GO:0006468,GO:0032880,GO:0007165	cytoplasm|ATP binding|protein serine kinase activity|protein serine/threonine kinase activity|brassinosteroid mediated signaling pathway|protein phosphorylation|regulation of protein localization|signal transduction
Lj1C685T11	507.9453848797879	712.2733467190207	303.6174230405545	0.4263095604006329	-1.2300266854031925	2.8438074792166334e-22	6.034663917916968e-21	Down	5.576946295639913	6.187079374277428	6.631305004231215	13.439015580209972	14.684102462559574	15.189515539696126	At3g58610	Ketol-acid reductoisomerase, chloroplastic	ko00290,ko00770	Valine, leucine and isoleucine biosynthesis|Pantothenate and CoA biosynthesis	GO:0048046,GO:0009507,GO:0009941,GO:0009570,GO:0005829,GO:0005739,GO:0009505,GO:0009536,GO:0005507,GO:0004455,GO:0009097,GO:0009099	apoplast|chloroplast|chloroplast envelope|chloroplast stroma|cytosol|mitochondrion|plant-type cell wall|plastid|copper ion binding|ketol-acid reductoisomerase activity|isoleucine biosynthetic process|valine biosynthetic process
Lj1C685T12	1281.0981849255274	756.988857607071	1805.2075122439828	2.3849021091295386	1.2539300504774435	3.7434049579415725e-11	3.2906238188378515e-10	Up	30.255192426567568	28.292028094252768	36.05023510874403	10.696790266731576	16.820552064027318	12.197869188661643	At3g58610	Ketol-acid reductoisomerase, chloroplastic	ko00290,ko00770	Valine, leucine and isoleucine biosynthesis|Pantothenate and CoA biosynthesis	GO:0048046,GO:0009507,GO:0009941,GO:0009570,GO:0005829,GO:0005739,GO:0009505,GO:0009536,GO:0005507,GO:0004455,GO:0009097,GO:0009099	apoplast|chloroplast|chloroplast envelope|chloroplast stroma|cytosol|mitochondrion|plant-type cell wall|plastid|copper ion binding|ketol-acid reductoisomerase activity|isoleucine biosynthetic process|valine biosynthetic process
Lj1C686T12	11.852365978146253	23.70473195629248	0.0	0.0076340461898509	-7.033336369045572	3.501860921503969e-07	1.8817228566153851e-06	Down	0.0	0.0	0.0	1.8542388563217225	2.046671740018682	1.0640678703824638	At3g58610	Ketol-acid reductoisomerase, chloroplastic	ko00290,ko00770	Valine, leucine and isoleucine biosynthesis|Pantothenate and CoA biosynthesis	GO:0048046,GO:0009507,GO:0009941,GO:0009570,GO:0005829,GO:0005739,GO:0009505,GO:0009536,GO:0005507,GO:0004455,GO:0009097,GO:0009099	apoplast|chloroplast|chloroplast envelope|chloroplast stroma|cytosol|mitochondrion|plant-type cell wall|plastid|copper ion binding|ketol-acid reductoisomerase activity|isoleucine biosynthetic process|valine biosynthetic process
Lj1C688T0	36.104018791647896	65.6684770516364	6.539560531659345	0.0997150584909014	-3.326044799798437	1.3300320915721334e-10	1.0999374050730894e-09	Down	0.1191359305417319	0.0595397164025257	0.2205960653573558	1.157141474800988	1.4927227732655508	1.3565259611153504	RH21	DEAD-box ATP-dependent RNA helicase 21	ko03040	Spliceosome	GO:0071013,GO:0005737,GO:0005634,GO:0005524,GO:0016887,GO:0140223,GO:0003723,GO:0003724,GO:0000398,GO:1903800,GO:2000636	catalytic step 2 spliceosome|cytoplasm|nucleus|ATP binding|ATP hydrolysis activity|general transcription initiation factor activity|RNA binding|RNA helicase activity|mRNA splicing, via spliceosome|positive regulation of miRNA maturation|positive regulation of primary miRNA processing
Lj1C691G2	696.6337507994854	408.4982277658772	984.7692738330928	2.4113829966066147	1.2698608103857136	4.203307692811811e-21	8.283448695090066e-20	Up	45.40381433614564	48.14232163820618	42.83951671401236	18.984684070229743	20.55865899685959	17.19689871986925	RABA1F	Ras-related protein RABA1f	ko04144,ko04972,ko04962,ko04961,ko05164	Endocytosis|Pancreatic secretion|Vasopressin-regulated water reabsorption|Endocrine and other factor-regulated calcium reabsorption|Influenza A	GO:0005768,GO:0005886,GO:0005525,GO:0003924,GO:0015031,GO:0016192	endosome|plasma membrane|GTP binding|GTPase activity|protein transport|vesicle-mediated transport
Lj1C693T4	1492.8533220443164	2261.393100000605	724.3135440880262	0.3202809305625564	-1.6425901918788126	3.359390391232171e-36	1.3909189336466492e-34	Down	4.884658615575819	5.299817802484321	5.519706582794554	14.299392376596035	15.579533003821028	19.440840586224454	RLT2	Homeobox-DDT domain protein RLT2			GO:0031010,GO:0005634,GO:0003700,GO:0000976,GO:0009908,GO:0045892,GO:0006357,GO:0010228	ISWI-type complex|nucleus|DNA-binding transcription factor activity|transcription cis-regulatory region binding|flower development|negative regulation of DNA-templated transcription|regulation of transcription by RNA polymerase II|vegetative to reproductive phase transition of meristem
Lj1C695T1	474.1657744420542	757.56110241838	190.77044646572784	0.2517698935449692	-1.9898223179074648	6.018079354504911e-16	8.274289526783338e-15	Down	8.312251338431878	9.18087160332998	4.600122146123321	28.16248696098577	30.56652669761588	29.6236495114478	MJE1	Methyl jasmonate esterase 1			GO:0080030,GO:0080032,GO:0080031,GO:0009694,GO:0031408,GO:0009409,GO:0010224,GO:0009696	methyl indole-3-acetate esterase activity|methyl jasmonate esterase activity|methyl salicylate esterase activity|jasmonic acid metabolic process|oxylipin biosynthetic process|response to cold|response to UV-B|salicylic acid metabolic process
Lj1C697T7	13.473413958310289	22.37107466995626	4.575753246664284	0.2048713134113338	-2.2872101061290206	0.0071189860550359	0.0173567529961757	Down	0.0440063600737575	0.0219927454864773	0.0888912492004506	0.4579545413091982	0.1359569740803553	0.1594322427864026	HSL1	Receptor-like protein kinase HSL1			GO:0005886,GO:0005524,GO:0106310,GO:0004674,GO:0006468	plasma membrane|ATP binding|protein serine kinase activity|protein serine/threonine kinase activity|protein phosphorylation
Lj1C700T3	482.398364369375	777.8028961363974	186.9938326023521	0.2403502013135949	-2.0567900830320927	4.8203209200863565e-14	5.587879545391488e-13	Down	11.386645669084766	10.40571043588758	9.200244292246644	36.73367864476406	29.427401479071182	64.37727546349113	MJE1	Methyl jasmonate esterase 1			GO:0080030,GO:0080032,GO:0080031,GO:0009694,GO:0031408,GO:0009409,GO:0010224,GO:0009696	methyl indole-3-acetate esterase activity|methyl jasmonate esterase activity|methyl salicylate esterase activity|jasmonic acid metabolic process|oxylipin biosynthetic process|response to cold|response to UV-B|salicylic acid metabolic process
Lj1C703G0	90.27173714382816	180.2166666966973	0.3268075909588667	0.0019550656400949	-8.998567238740836	9.442386468238805e-14	1.0654431815160536e-12	Down	0.0	0.0379374859641734	0.0	7.109744253825303	7.739350749524225	6.129030933402992	MJE1	Methyl jasmonate esterase 1			GO:0080030,GO:0080032,GO:0080031,GO:0009694,GO:0031408,GO:0009409,GO:0010224,GO:0009696	methyl indole-3-acetate esterase activity|methyl jasmonate esterase activity|methyl salicylate esterase activity|jasmonic acid metabolic process|oxylipin biosynthetic process|response to cold|response to UV-B|salicylic acid metabolic process
Lj1C704G2	6.566166032625266	1.6931724352098882	11.439159630040631	6.78087095643247	2.7614705895602203	0.0077779066454522	0.0187439513452163	Up	0.4671444377060416	0.6420189932398588	0.943614799204784	0.0607670449044897	0.180404446375856	0.0604440920453944	MJE1	Methyl jasmonate esterase 1			GO:0080030,GO:0080032,GO:0080031,GO:0009694,GO:0031408,GO:0009409,GO:0010224,GO:0009696	methyl indole-3-acetate esterase activity|methyl jasmonate esterase activity|methyl salicylate esterase activity|jasmonic acid metabolic process|oxylipin biosynthetic process|response to cold|response to UV-B|salicylic acid metabolic process
Lj1C706G2	2.7289398683173864	5.457879736634767	0.0	0.0331743320091727	-4.9137887736670125	0.0156787646852596	0.0346024442945283	Down	0.0	0.0	0.0	0.5673829054618105	0.2807398843233856	0.0564367489263627	MJE1	Methyl jasmonate esterase 1			GO:0080030,GO:0080032,GO:0080031,GO:0009694,GO:0031408,GO:0009409,GO:0010224,GO:0009696	methyl indole-3-acetate esterase activity|methyl jasmonate esterase activity|methyl salicylate esterase activity|jasmonic acid metabolic process|oxylipin biosynthetic process|response to cold|response to UV-B|salicylic acid metabolic process
Lj1C708T3	135.68370134209184	213.3847653332563	57.982637350927256	0.2717975876039811	-1.879395443665128	1.100555834652052e-06	5.504294792155119e-06	Down	2.1255071915624897	2.162436699957888	2.453398477932438	5.569299665496486	13.367969476450934	5.814721654766941	MJE1	Methyl jasmonate esterase 1			GO:0080030,GO:0080032,GO:0080031,GO:0009694,GO:0031408,GO:0009409,GO:0010224,GO:0009696	methyl indole-3-acetate esterase activity|methyl jasmonate esterase activity|methyl salicylate esterase activity|jasmonic acid metabolic process|oxylipin biosynthetic process|response to cold|response to UV-B|salicylic acid metabolic process
Lj1C712T4	62.95762409726793	31.33602880457005	94.57921938996576	3.012554549628171	1.5909873650821933	0.000517133510982	0.0016482658119591	Up	0.9643005342431346	1.2892967945692455	1.3786745095297688	0.3258131531998341	0.1934540065832466	0.7000162233582097	TPX2	Protein TPX2			GO:0009941,GO:0005874,GO:0072686,GO:0005880,GO:0005654,GO:0005634,GO:0009524,GO:0005819,GO:0008017,GO:0030295,GO:0032147,GO:0051301,GO:0000278,GO:0090307,GO:0060236,GO:0051225	chloroplast envelope|microtubule|mitotic spindle|nuclear microtubule|nucleoplasm|nucleus|phragmoplast|spindle|microtubule binding|protein kinase activator activity|activation of protein kinase activity|cell division|mitotic cell cycle|mitotic spindle assembly|regulation of mitotic spindle organization|spindle assembly
Lj1C716G0	63.9212497156709	87.5170276697791	40.32547176156264	0.4606629572072866	-1.1182165021589472	8.468236765427555e-05	0.0003109178438051	Down	0.912207468167575	0.7459976231610582	0.9003740475080311	1.898587167688176	1.708030892858245	1.974337695634017	WSD11	Wax ester synthase/diacylglycerol acyltransferase 11			GO:0005789,GO:0005886,GO:0102966,GO:0004144,GO:0047196,GO:0048441,GO:0048446,GO:0019432	endoplasmic reticulum membrane|plasma membrane|arachidoyl-CoA:1-dodecanol O-acyltransferase activity|diacylglycerol O-acyltransferase activity|long-chain-alcohol O-fatty-acyltransferase activity|petal development|petal morphogenesis|triglyceride biosynthetic process
Lj1C72G5	84.95297124576126	8.089035296450858	161.81690719507154	20.013844151489	4.322926393847084	3.3658850326571417e-26	8.867101481887033e-25	Up	2.9453456797365924	2.412824107321433	2.1467236681908832	0.1737937484268407	0.0781752600962042	0.1257237114544203	BARD1	BRCA1-associated RING domain protein 1	ko03440	Homologous recombination	GO:0070531,GO:0031436,GO:0005634,GO:0005886,GO:0003677,GO:0046872,GO:0004842,GO:0006281,GO:0000724,GO:0080182,GO:0048366,GO:0010078,GO:0010492,GO:0045892,GO:0045717,GO:0035067,GO:0035066,GO:0045944,GO:0065004,GO:0009934	BRCA1-A complex|BRCA1-BARD1 complex|nucleus|plasma membrane|DNA binding|metal ion binding|ubiquitin-protein transferase activity|DNA repair|double-strand break repair via homologous recombination|histone H3-K4 trimethylation|leaf development|maintenance of root meristem identity|maintenance of shoot apical meristem identity|negative regulation of DNA-templated transcription|negative regulation of…
Lj1C72T6	716.0503081548793	409.8699092437719	1022.2307070659856	2.49299451434798	1.3178797082880285	2.1668282726586915e-16	3.0825466338852403e-15	Up	8.74606942827314	9.174031989179742	8.077664639064626	3.002158226060652	3.159281572716866	4.345914941545227	MIK2	MDIS1-interacting receptor like kinase 2			GO:0005886,GO:0009506,GO:0090406,GO:0005524,GO:0042277,GO:0001653,GO:0106310,GO:0004674,GO:1901653,GO:0002213,GO:0009755,GO:0009759,GO:0009695,GO:0010183,GO:0031349,GO:0006468,GO:0080027,GO:0002237	plasma membrane|plasmodesma|pollen tube|ATP binding|peptide binding|peptide receptor activity|protein serine kinase activity|protein serine/threonine kinase activity|cellular response to peptide|defense response to insect|hormone-mediated signaling pathway|indole glucosinolate biosynthetic process|jasmonic acid biosynthetic process|pollen tube guidance|positive regulation of defense response|prot…
Lj1C731G0	14.923410512579226	2.3650307622649067	27.48179026289353	11.648359114305084	3.5420548339398272	7.40617930745906e-06	3.255184826317847e-05	Up	0.5549481752333081	0.6029184810932214	0.8772849080626384	0.1004364849766138	0.0248478821821676	0.0499513523504726
Lj1C734T15	188.0006961685245	279.1954318279105	96.80596050913827	0.3469495449576558	-1.5272022203603224	2.117055856034305e-09	1.5096716401712236e-08	Down	8.98279825005576	13.40457837400796	15.205959316352091	43.05345131483099	34.00623814184887	31.2999656641734	ULT1	Protein ULTRAPETALA 1			GO:0005829,GO:0005634,GO:0003677,GO:0046872,GO:0009910,GO:0009909,GO:1901000	cytosol|nucleus|DNA binding|metal ion binding|negative regulation of flower development|regulation of flower development|regulation of response to salt stress
Lj1C754T5	664.1981682496828	5.337436150167601	1323.0589003491968	247.58034612075696	7.951752982196308	7.291365048404086e-09	4.889503620694505e-08	Up	0.8598232769262687	31.23194141533759	47.86100681733918	0.1016795107807799	0.0402486487624022	0.1820504237644453	BMY1	Beta-amylase	ko00500	Starch and sucrose metabolism	GO:0102229,GO:0016161,GO:0000272	amylopectin maltohydrolase activity|beta-amylase activity|polysaccharide catabolic process
Lj1C754T6	132.13113730104766	257.4043447239623	6.857929878132778	0.0267224385334081	-5.225804524046168	1.2755066073303426e-43	7.173878091051321e-42	Down	0.0812216151978611	0.1420704206888801	0.2050808912880767	5.557433837180773	5.165036217467326	5.3387306484374495	BMY1	Beta-amylase	ko00500	Starch and sucrose metabolism	GO:0102229,GO:0016161,GO:0000272	amylopectin maltohydrolase activity|beta-amylase activity|polysaccharide catabolic process
Lj1C764G6	63.67879729022285	92.59137232097578	34.766222259469856	0.375588956678457	-1.412773450371305	1.523481647568354e-05	6.352296284153303e-05	Down	0.8096048140177047	0.8529625447377363	0.6629887793747581	2.20876755458825	2.3660583155503065	1.6307842838322817	DTX40	Protein DETOXIFICATION 40			GO:0016020,GO:0000325,GO:0005774,GO:0005773,GO:0015297,GO:0022857,GO:0042910,GO:1990961	membrane|plant-type vacuole|vacuolar membrane|vacuole|antiporter activity|transmembrane transporter activity|xenobiotic transmembrane transporter activity|xenobiotic detoxification by transmembrane export across the plasma membrane
Lj1C768T1	8169.753818380323	5071.303500739208	11268.204136021426	2.221996062995095	1.1518562605152656	2.0107282905044087e-28	5.8890247236409085e-27	Up	1007.3385868583656	978.8714434000404	921.0466785904696	417.98274242859367	476.3479181862048	418.9917300484466			ko04141,ko05165	Protein processing in endoplasmic reticulum|Human papillomavirus infection
Lj1C768T2	8233.057844143304	5120.444440184539	11345.67124810206	2.2158204432315105	1.1478409787901132	4.3225281144673386e-42	2.2845594537627593e-40	Up	1156.92785349144	1096.0362856731858	1105.645371052304	508.34671414850914	522.885190667004	490.22232710796806			ko04141,ko05165	Protein processing in endoplasmic reticulum|Human papillomavirus infection
Lj1C770T4	41.49864949132697	57.393312740379656	25.60398624227421	0.4460822666013088	-1.164618298030906	0.0019526009377544	0.0054813406624992	Down	0.7516491735693956	0.6058812254720579	0.5387530441405692	1.3877879174133472	1.6729889814199983	1.2047235249932169	PCMP-E71	Putative pentatricopeptide repeat-containing protein At1g10330			GO:0003723,GO:0009451	RNA binding|RNA modification
Lj1C771G6	5.526841917834877	10.729614497332667	0.3240693383370805	0.0328105698731294	-4.929695538131195	0.0009997968168246	0.0029958551010508	Down	0.0	0.0	0.0810319619235815	0.6679434529339037	0.8262425863826469	1.162688794954497	AtMg00310	Uncharacterized mitochondrial protein AtMg00310			GO:0005739	mitochondrion
Lj1C786T3	28.5447806580578	1.9927567715221588	55.09680454459341	27.345126234914016	4.77321181699888	8.342912703764071e-11	7.048638310238955e-10	Up	4.433640777431073	3.5738211415525734	4.044551838620505	0.1488352259254894	0.0	0.2960884508890334
Lj1C792T4	135.99229881663487	52.27334763102814	219.71125000224143	4.205449877370293	2.072260140821593	4.892978893906576e-20	9.03992074425094e-19	Up	12.673136863977849	10.486719804412584	11.750487446939571	2.9187371147282817	2.8348818003307765	2.5806446035381017	CAB-151	Chlorophyll a-b binding protein 151, chloroplastic	ko00196	Photosynthesis - antenna proteins	GO:0009535,GO:0009522,GO:0009523,GO:0016168,GO:0046872,GO:0009768,GO:0009416	chloroplast thylakoid membrane|photosystem I|photosystem II|chlorophyll binding|metal ion binding|photosynthesis, light harvesting in photosystem I|response to light stimulus
Lj1C797T15	12.069678087285302	24.139356174570583	0.0	0.0074883475350623	-7.061136892545774	2.2097802984847434e-07	1.217798281987408e-06	Down	0.0	0.0	0.0	0.2176607639257157	0.1762332453035819	0.3149148841825557	At5g61990	Pentatricopeptide repeat-containing protein At5g61990, mitochondrial			GO:0005739	mitochondrion
Lj1C797T16	43.79975442240922	21.169386162772827	66.43012268204556	3.136206596538123	1.6490205996264748	1.7462886898962298e-05	7.207152972450553e-05	Up	0.5128922207056468	0.6740384897965759	0.7482393096196741	0.2273354220825329	0.1467196893047145	0.2457904609160648	At5g61990	Pentatricopeptide repeat-containing protein At5g61990, mitochondrial			GO:0005739	mitochondrion
Lj1C7T1	141.7435988157431	78.8446376842548	204.6425599472313	2.5925308352178327	1.374361148363977	5.512652477953424e-09	3.7481318880591584e-08	Up	2.830578584405252	2.777795582461516	2.4430027216700125	0.8836970258991901	0.9142530418030672	1.331818977271402	PCMP-E87	Putative pentatricopeptide repeat-containing protein At3g01580			GO:0003723,GO:0009451	RNA binding|RNA modification
Lj1C806G6	1320.0118015143714	2394.611683073756	245.41191995498616	0.1024951226770859	-3.2863728354688075	1.7779986385751374e-99	4.1700588043070793e-97	Down	5.163711408073324	6.7899277204716055	5.284791488802141	58.72795725117143	59.629543160358246	50.243800093594295	PARA	Probable glutathione S-transferase parA	ko00480,ko00980,ko00982,ko00983,ko04212,ko05200,ko05204,ko05207,ko05208,ko05225,ko05418,ko01524	Glutathione metabolism|Metabolism of xenobiotics by cytochrome P450|Drug metabolism - cytochrome P450|Drug metabolism - other enzymes|Longevity regulating pathway - worm|Pathways in cancer|Chemical carcinogenesis - DNA adducts|Chemical carcinogenesis - receptor activation|Chemical carcinogenesis - reactive oxygen species|Hepatocellular carcinoma|Fluid shear stress and atherosclerosis|Platinum dru…	GO:0005737,GO:0004364,GO:0009734,GO:0006749	cytoplasm|glutathione transferase activity|auxin-activated signaling pathway|glutathione metabolic process
Lj1C806T8	26.07128151924345	12.515859420510989	39.62670361797587	3.1719749570999856	1.6653813809377676	0.0008835231308108	0.0026774257994364	Up	3.0959768616596484	5.221983362127409	3.420025451774692	1.5102397924792308	1.2952567604175025	0.9013280784416164		Probable glutathione S-transferase OS=Nicotiana tabacum OX=4097 PE=2 SV=1	ko00480,ko00980,ko00982,ko00983,ko04212,ko05200,ko05204,ko05207,ko05208,ko05225,ko05418,ko01524	Glutathione metabolism|Metabolism of xenobiotics by cytochrome P450|Drug metabolism - cytochrome P450|Drug metabolism - other enzymes|Longevity regulating pathway - worm|Pathways in cancer|Chemical carcinogenesis - DNA adducts|Chemical carcinogenesis - receptor activation|Chemical carcinogenesis - reactive oxygen species|Hepatocellular carcinoma|Fluid shear stress and atherosclerosis|Platinum dru…	GO:0005737,GO:0004364,GO:0009734,GO:0006749	cytoplasm|glutathione transferase activity|auxin-activated signaling pathway|glutathione metabolic process
Lj1C808T6	2107.829880509479	1359.2541753635671	2856.405585655388	2.1014209119782774	1.0713651609658286	1.5798866202549212e-34	6.198129268537132e-33	Up	60.38363433997792	56.79769053779321	56.568526901673	26.877602689578666	27.94936179463691	28.23717407867329	GLO1	Glycolate oxidase 1	ko00630,ko04146	Glyoxylate and dicarboxylate metabolism|Peroxisome	GO:0048046,GO:0009507,GO:0009570,GO:0005829,GO:0022626,GO:0005634,GO:0005777,GO:0009506,GO:0003973,GO:0010181,GO:0003729,GO:0042742,GO:0050665,GO:0009854	apoplast|chloroplast|chloroplast stroma|cytosol|cytosolic ribosome|nucleus|peroxisome|plasmodesma|(S)-2-hydroxy-acid oxidase activity|FMN binding|mRNA binding|defense response to bacterium|hydrogen peroxide biosynthetic process|oxidative photosynthetic carbon pathway
Lj1C815G3	30.56852762346113	61.137055246922216	0.0	0.002959038289552	-8.400655919732317	4.019651897114932e-11	3.5224953646485957e-10	Down	0.0	0.0	0.0	1.9448261161349167	1.1265903533494568	1.203158497319294	OsI_14861	Senescence-specific cysteine protease SAG39			GO:0010282,GO:0008234,GO:0007568,GO:0010150,GO:0010623,GO:0006508,GO:0009737,GO:0009723,GO:0009739	senescence-associated vacuole|cysteine-type peptidase activity|aging|leaf senescence|programmed cell death involved in cell development|proteolysis|response to abscisic acid|response to ethylene|response to gibberellin
Lj1C817T6	16.210640363141046	3.362626836078457	29.05865389020361	8.633899638712228	3.11001232286959	0.0021860205943541	0.006068248039929	Up	1.6811467234240645	0.5126489922396492	0.3165627848390929	0.1779146781515475	0.0	0.1179794212397111	DAO	2-oxoglutarate-dependent dioxygenase DAO	ko00380	Tryptophan metabolism	GO:0051213,GO:0046872,GO:0009852	dioxygenase activity|metal ion binding|auxin catabolic process
Lj1C834T4	3629.410598656812	2173.7955527554127	5085.025644558206	2.3393481101363447	1.2261065600225258	3.421633058910152e-13	3.631931341278241e-12	Up	387.37148534426	338.2264328365356	387.3380626878888	200.40663170867143	134.4727771133114	142.27050065218054	NCL	Sodium/calcium exchanger NCL			GO:0016020,GO:0000325,GO:0005886,GO:0009506,GO:0005774,GO:0005773,GO:0005509,GO:0015369,GO:0005432,GO:0003729,GO:0055074,GO:0070588,GO:0006874,GO:0071472	membrane|plant-type vacuole|plasma membrane|plasmodesma|vacuolar membrane|vacuole|calcium ion binding|calcium:proton antiporter activity|calcium:sodium antiporter activity|mRNA binding|calcium ion homeostasis|calcium ion transmembrane transport|cellular calcium ion homeostasis|cellular response to salt stress
Lj1C838T10	2361.087841188582	3886.577757545973	835.5979248311901	0.2149956233184825	-2.2176208038214167	0.0015269841958305	0.0044007473332281	Down	21.3401894805044	19.163205152704013	17.174140232037068	34.73344167124316	177.16267067202506	55.82046479392199	At5g53970	Probable aminotransferase TAT2	ko00270,ko00350,ko00360,ko00400,ko00130,ko00950,ko00960,ko00401	Cysteine and methionine metabolism|Tyrosine metabolism|Phenylalanine metabolism|Phenylalanine, tyrosine and tryptophan biosynthesis|Ubiquinone and other terpenoid-quinone biosynthesis|Isoquinoline alkaloid biosynthesis|Tropane, piperidine and pyridine alkaloid biosynthesis|Novobiocin biosynthesis	GO:0005829,GO:0004838,GO:0030170,GO:0006572,GO:0010189	cytosol|L-tyrosine:2-oxoglutarate aminotransferase activity|pyridoxal phosphate binding|tyrosine catabolic process|vitamin E biosynthetic process
Lj1C843G4	191.02701376761425	113.61356356435984	268.4404639708684	2.362470364488383	1.2402962318633153	3.808006422887453e-06	1.758211755950687e-05	Up	2.0708903044131324	2.88308646010389	3.756273900902984	1.2974479758943631	0.9684023118983764	1.4327320704421698	At1g09600	Probable serine/threonine-protein kinase At1g09600			GO:0000307,GO:0005634,GO:0005524,GO:0004693,GO:0008353,GO:0070816,GO:0032968,GO:0006468	cyclin-dependent protein kinase holoenzyme complex|nucleus|ATP binding|cyclin-dependent protein serine/threonine kinase activity|RNA polymerase II CTD heptapeptide repeat kinase activity|phosphorylation of RNA polymerase II C-terminal domain|positive regulation of transcription elongation by RNA polymerase II|protein phosphorylation
Lj1C846G13	85.03762550806678	118.62887722769358	51.446373788439885	0.433740418243632	-1.2050962074099092	3.5353968786095195e-05	0.0001388274010627	Down	1.4629742414008278	1.0634766954916552	1.6656327267634308	2.8234563883115755	3.7528339145913705	3.111322980568455	MLO14	MLO-like protein 14			GO:0016020,GO:0005516,GO:0006952,GO:0009607	membrane|calmodulin binding|defense response|response to biotic stimulus
Lj1C851T4	88.56648383126509	44.76309817366386	132.3698694888662	2.957555130461352	1.5644050614482043	1.9903298808572077e-06	9.592069427706526e-06	Up	1.4394787069507482	2.174180719113734	2.8915408519797325	0.6657783201853336	0.7576791821317693	0.7781319661532702	FRO4	Ferric reduction oxidase 4			GO:0005886,GO:0140618,GO:0000293,GO:0046872,GO:0006811	plasma membrane|ferric-chelate reductase (NADH) activity|ferric-chelate reductase activity|metal ion binding|ion transport
Lj1C853T19	1098.009021047326	586.4314664457373	1609.586575648913	2.7441413438160662	1.4563547930161218	1.9679251656399848e-15	2.581454776104216e-14	Up	53.242562444526826	51.54170516654708	60.51270530950786	20.55089156343539	14.743517626071236	25.369884554459723	CAB13	Chlorophyll a-b binding protein 13, chloroplastic	ko00196	Photosynthesis - antenna proteins	GO:0009535,GO:0009522,GO:0009523,GO:0016168,GO:0046872,GO:0009768,GO:0009416	chloroplast thylakoid membrane|photosystem I|photosystem II|chlorophyll binding|metal ion binding|photosynthesis, light harvesting in photosystem I|response to light stimulus
Lj1C856G2	73.5958830143169	135.3757280572718	11.816037971361911	0.0871994749695056	-3.51953674125384	2.445384366579619e-22	5.224080787158578e-21	Down	0.3210984678917613	0.1925677161738957	0.2594428976121613	3.296974679286546	2.535184682078642	3.0800263909725807	At4g27290	G-type lectin S-receptor-like serine/threonine-protein kinase At4g27290			GO:0005886,GO:0005524,GO:0005516,GO:0030246,GO:0106310,GO:0004674,GO:0031625,GO:0006468,GO:0048544	plasma membrane|ATP binding|calmodulin binding|carbohydrate binding|protein serine kinase activity|protein serine/threonine kinase activity|ubiquitin protein ligase binding|protein phosphorylation|recognition of pollen
Lj1C857T4	28.37734588477447	52.835403700734176	3.919288068814728	0.0743446772324187	-3.74962673472344	2.343066944519166e-10	1.8909665988433727e-09	Down	0.0528665691778935	0.035227665538161	0.1245866414575066	0.8985926765251423	0.9436870683041804	1.0215051555671653	At4g27290	G-type lectin S-receptor-like serine/threonine-protein kinase At4g27290			GO:0005886,GO:0005524,GO:0005516,GO:0030246,GO:0106310,GO:0004674,GO:0031625,GO:0006468,GO:0048544	plasma membrane|ATP binding|calmodulin binding|carbohydrate binding|protein serine kinase activity|protein serine/threonine kinase activity|ubiquitin protein ligase binding|protein phosphorylation|recognition of pollen
Lj1C858T8	274.7714817330645	438.46219926664526	111.08076419948344	0.2533509862111192	-1.980790650084055	2.5168603784049406e-17	3.861413671684393e-16	Down	1.5958841124767866	2.4089677556128635	1.5295785683891905	6.185503572497443	8.33482434788079	7.416869116329253	At4g27290	G-type lectin S-receptor-like serine/threonine-protein kinase At4g27290			GO:0005886,GO:0005524,GO:0005516,GO:0030246,GO:0106310,GO:0004674,GO:0031625,GO:0006468,GO:0048544	plasma membrane|ATP binding|calmodulin binding|carbohydrate binding|protein serine kinase activity|protein serine/threonine kinase activity|ubiquitin protein ligase binding|protein phosphorylation|recognition of pollen
Lj1C859T2	43.1846746678012	26.81095953810853	59.55838979749382	2.218574697366174	1.1496331281888077	0.0026698209473177	0.0072435633001826	Up	5.144179639153896	6.5058752525795365	7.528214079559975	2.2942791741067463	2.486638592421817	3.912147404299782	SD11	G-type lectin S-receptor-like serine/threonine-protein kinase SD1-1			GO:0005886,GO:0009506,GO:0005524,GO:0005516,GO:0030246,GO:0106310,GO:0004674,GO:0031625,GO:0006468,GO:0048544	plasma membrane|plasmodesma|ATP binding|calmodulin binding|carbohydrate binding|protein serine kinase activity|protein serine/threonine kinase activity|ubiquitin protein ligase binding|protein phosphorylation|recognition of pollen
Lj1C85T5	292.6264448998997	123.40884800124373	461.84404179855545	3.741447714601888	1.903596614107954	6.3824463751977015e-21	1.2446994704302884e-19	Up	8.282061275801945	9.287159925175327	11.610746711196446	2.765725148147769	2.1004500990358017	2.9642842718963665
Lj1C863T8	23.21810281934494	46.43620563868984	0.0	0.003894338964248	-8.004405822597532	2.816671618203739e-10	2.2453880802124634e-09	Down	0.0	0.0	0.0	0.5283411235425733	0.4357034860667334	0.5474304156308496	At4g27190	Disease resistance protein At4g27190	ko04626	Plant-pathogen interaction	GO:0043531,GO:0005524,GO:0006952	ADP binding|ATP binding|defense response
Lj1C869T9	73.9759899896249	48.80914045174493	99.14283952750476	2.033238716581725	1.0237796077112364	0.0090216326516807	0.0213545572878051	Up	2.6875714033130564	1.5949887716001443	2.0782112106954296	1.2454658373722338	1.275753712633802	0.6085562628910772	At3g62230	F-box protein At3g62230			GO:0005634,GO:0048235,GO:0016567	nucleus|pollen sperm cell differentiation|protein ubiquitination
Lj1C873T6	865.0230371196104	1467.4320534381686	262.61402080105125	0.1789216871218783	-2.4825998276378267	4.01679298171486e-88	7.620515759787698e-86	Down	2.294074200977372	2.301354847091406	2.13093893533654	11.779870381338	11.838378541774464	14.20458385159432	ACO3	Aconitate hydratase 3, mitochondrial	ko00020,ko00630,ko00720	Citrate cycle (TCA cycle)|Glyoxylate and dicarboxylate metabolism|Carbon fixation pathways in prokaryotes	GO:0009507,GO:0009570,GO:0005737,GO:0005829,GO:0005739,GO:0009505,GO:0000325,GO:0051539,GO:0003994,GO:0005524,GO:0047780,GO:0005507,GO:0030350,GO:0006101,GO:0006097,GO:0006102,GO:0009737,GO:0006979,GO:0090351,GO:0006099	chloroplast|chloroplast stroma|cytoplasm|cytosol|mitochondrion|plant-type cell wall|plant-type vacuole|4 iron, 4 sulfur cluster binding|aconitate hydratase activity|ATP binding|citrate dehydratase activity|copper ion binding|iron-responsive element binding|citrate metabolic process|glyoxylate cycle|isocitrate metabolic process|response to abscisic acid|response to oxidative stress|seedling develo…
Lj1C877T3	13.404758806598617	2.674038739642896	24.135478873554327	8.99640428111515	3.169348494514417	0.0003803978125164	0.0012484473521549	Up	0.2368422299169631	0.7627963844529814	0.9568254063936508	0.02738568157029	0.0813022705000524	0.1089605499271643	At4g12980	Cytochrome b561 and DOMON domain-containing protein At4g12980			GO:0005829,GO:0016020,GO:0046872	cytosol|membrane|metal ion binding
Lj1C88T9	116.42261542823115	76.62830547052323	156.21692538593894	2.0373736762786376	1.026710610383628	0.0130302606838234	0.0294722974857545	Up	3.4895110826729736	2.665877392077056	4.48960870117141	0.763283354577341	1.9913562875857445	2.5077491431716448	At3g47200	UPF0481 protein At3g47200			GO:0005886	plasma membrane
Lj1C890G11	3730.4440738058174	6058.121050774808	1402.767096836824	0.2315452367665501	-2.1106340159453407	1.4762950912426054e-76	2.120360102235566e-74	Down	41.41997794033927	38.19461781348621	38.01276860470146	156.84008049318197	187.9268106662671	165.2000837697788	NMNAT	Nicotinamide/nicotinic acid mononucleotide adenylyltransferase	ko00760	Nicotinate and nicotinamide metabolism	GO:0005634,GO:0005524,GO:0046872,GO:0000309,GO:0004515,GO:0009435	nucleus|ATP binding|metal ion binding|nicotinamide-nucleotide adenylyltransferase activity|nicotinate-nucleotide adenylyltransferase activity|NAD biosynthetic process
Lj1C894T13	67585.97125593427	44821.48971952824	90350.45279234023	2.0157947499154227	1.011348749773388	1.179976100660323e-31	4.021092819167123e-30	Up	1217.6682072297804	1290.7175780255466	1381.7119969642886	677.6785860374554	639.2999047867372	618.0688245401046	HSC80	Heat shock cognate protein 80	ko04141,ko04151,ko04217,ko04621,ko04612,ko04659,ko04657,ko04915,ko04914,ko04626,ko05200,ko05207,ko05215,ko05132,ko05417,ko05418	Protein processing in endoplasmic reticulum|PI3K-Akt signaling pathway|Necroptosis|NOD-like receptor signaling pathway|Antigen processing and presentation|Th17 cell differentiation|IL-17 signaling pathway|Estrogen signaling pathway|Progesterone-mediated oocyte maturation|Plant-pathogen interaction|Pathways in cancer|Chemical carcinogenesis - receptor activation|Prostate cancer|Salmonella infectio…	GO:0005829,GO:0048471,GO:0005886,GO:0032991,GO:0005524,GO:0016887,GO:0140662,GO:0051082,GO:0034605,GO:0006457,GO:0050821	cytosol|perinuclear region of cytoplasm|plasma membrane|protein-containing complex|ATP binding|ATP hydrolysis activity|ATP-dependent protein folding chaperone|unfolded protein binding|cellular response to heat|protein folding|protein stabilization
Lj1C908T0	19.83644531024438	2.6907685090234383	36.982122111465294	13.735390929041513	3.779826067067673	5.332484348524285e-08	3.1949662292760865e-07	Up	0.6167766404087581	0.6742795356913645	0.8954664854758289	0.0601736167315943	0.0396983742676037	0.0598538177090136	CYP96A15	Alkane hydroxylase MAH1			GO:0005783,GO:0005789,GO:0020037,GO:0005506,GO:0080133,GO:0010025	endoplasmic reticulum|endoplasmic reticulum membrane|heme binding|iron ion binding|midchain alkane hydroxylase activity|wax biosynthetic process
Lj1C908T1	66.21317125075747	90.49488577123604	41.93145673027888	0.463335304223724	-1.1098714809642902	0.0003031130917998	0.0010148480205103	Down	0.4789274551322157	0.6172714829930652	0.5218955095537953	0.9181023514943984	1.323887546456793	1.2654661569606007	CYP96A15	Alkane hydroxylase MAH1			GO:0005783,GO:0005789,GO:0020037,GO:0005506,GO:0080133,GO:0010025	endoplasmic reticulum|endoplasmic reticulum membrane|heme binding|iron ion binding|midchain alkane hydroxylase activity|wax biosynthetic process
Lj1C90T2	4.443069765784887	0.6849350322781492	8.201204499291617	12.10158176475681	3.5971237254472928	0.0169938888867239	0.0370195923974547	Up	0.4007482739711728	0.6008373411584834	0.252967799913719	0.1042602090239468	0.0	0.0	ATJ20	Chaperone protein dnaJ 20, chloroplastic			GO:0009507,GO:0005634,GO:0061077,GO:1902395,GO:0010322	chloroplast|nucleus|chaperone-mediated protein folding|regulation of 1-deoxy-D-xylulose-5-phosphate synthase activity|regulation of isopentenyl diphosphate biosynthetic process, methylerythritol 4-phosphate pathway
Lj1C91G7	90.75637893853524	59.83802142203583	121.67473645503452	2.034946543688024	1.0249908966197103	0.0012510190278317	0.0036711769278008	Up	2.9775424019733148	2.16832355122819	2.7709787496583367	1.1951725254275292	1.7303015542845217	0.9686686820033464	A6	Probable glucan endo-1,3-beta-glucosidase A6			GO:0005886,GO:0042973,GO:0005975,GO:0006952,GO:0009793,GO:0010584	plasma membrane|glucan endo-1,3-beta-D-glucosidase activity|carbohydrate metabolic process|defense response|embryo development ending in seed dormancy|pollen exine formation
Lj1C92T0	384.3588900857404	765.1226731843127	3.5951069871676093	0.0047105718032741	-7.729882089436028	2.614705790234778e-61	2.637740103148752e-59	Down	0.0427204599417321	0.1067505016307911	0.086293777632905	14.293014001377037	18.433794014892847	17.511516952579978	A6	Probable glucan endo-1,3-beta-glucosidase A6			GO:0005886,GO:0042973,GO:0005975,GO:0006952,GO:0009793,GO:0010584	plasma membrane|glucan endo-1,3-beta-D-glucosidase activity|carbohydrate metabolic process|defense response|embryo development ending in seed dormancy|pollen exine formation
Lj1C941G6	2.817292555187467	5.634585110374931	0.0	0.0320543678002593	-4.963335234664483	0.0150778562883556	0.0334592582544148	Down	0.0	0.0	0.0	0.2976704518509788	0.0736433609601924	0.8882653526671003	LECRKS4	L-type lectin-domain containing receptor kinase S.4			GO:0005886,GO:0005524,GO:0030246,GO:0106310,GO:0004675,GO:0042742,GO:0002229,GO:0006468	plasma membrane|ATP binding|carbohydrate binding|protein serine kinase activity|transmembrane receptor protein serine/threonine kinase activity|defense response to bacterium|defense response to oomycetes|protein phosphorylation
Lj1C944T3	166.20853907790183	235.8145430485613	96.60253510724216	0.4094896988031091	-1.288100935261853	6.68510544362412e-05	0.0002502927107331	Down	2.1334180909926	1.4598782015703562	1.2431039613276715	2.6129492462783674	5.01942371227458	4.26382140876982		Cucumisin OS=Cucumis melo OX=3656 PE=1 SV=1			GO:0005576,GO:0004252,GO:0006508	extracellular region|serine-type endopeptidase activity|proteolysis
Lj1C945G2	49.41056441983326	92.56959338902072	6.251535450645638	0.0674815463627183	-3.889363155920087	8.709225652275734e-06	3.782776943997159e-05	Down	0.6285621813082886	0.2513056395079007	0.3174181947961952	14.194330176957662	1.2298910346345515	2.3423048153132453	UGT76C3	UDP-glycosyltransferase 76C3			GO:0080043,GO:0080044	quercetin 3-O-glucosyltransferase activity|quercetin 7-O-glucosyltransferase activity
Lj1C947T6	197.22389160014137	330.058703845549	64.38907935473344	0.1950294601176612	-2.358236028576932	9.824682296139557e-14	1.106615300542578e-12	Down	2.631580332410701	2.465936587671276	1.3621472799354055	11.673146769336135	13.414874632508656	8.137991072685084	7DLGT	7-deoxyloganetic acid glucosyl transferase			GO:0005829,GO:0005634,GO:0102970,GO:0008194	cytosol|nucleus|7-deoxyloganetic acid glucosyltransferase activity|UDP-glycosyltransferase activity
Lj1C949T1	517.3365669120589	710.822084773302	323.8510490508151	0.4556869888043452	-1.1338849168990224	1.873879020325448e-14	2.2481242309916727e-13	Down	8.61191751779359	9.245450790994754	10.923600532101856	23.144387840317364	18.902180665964693	21.31053850497612	SYP81	Syntaxin-81	ko04130,ko04145	SNARE interactions in vesicular transport|Phagosome	GO:0005783,GO:0031201,GO:0015031,GO:0006890	endoplasmic reticulum|SNARE complex|protein transport|retrograde vesicle-mediated transport, Golgi to endoplasmic reticulum
Lj1C94T0	589.8948280330852	85.3287182423853	1094.460937823785	12.83405796730911	3.681905499427988	2.5780307683382044e-87	4.749181028456075e-85	Up	25.52777514764337	20.529599547469875	26.61499241685636	2.2570616678810485	1.6528483563197478	1.7736023580177156	A6	Probable glucan endo-1,3-beta-glucosidase A6			GO:0005886,GO:0042973,GO:0005975,GO:0006952,GO:0009793,GO:0010584	plasma membrane|glucan endo-1,3-beta-D-glucosidase activity|carbohydrate metabolic process|defense response|embryo development ending in seed dormancy|pollen exine formation
Lj1C950G6	497.8474528500295	707.3678092727448	288.3270964273136	0.4075396842976106	-1.2949875458459987	3.2681463473566725e-13	3.479179918027695e-12	Down	9.86842624654013	12.292877914659796	10.338831738861744	23.52818351328091	23.73844278592949	33.04645409987807	DIVARICATA	Transcription factor DIVARICATA			GO:0005634,GO:0003677,GO:0048262,GO:0009908	nucleus|DNA binding|determination of dorsal/ventral asymmetry|flower development
Lj1C959T17	4.011058109464344	8.022116218928684	0.0	0.0225276459663478	-5.4721596232103	0.0015991638763845	0.0045889992172307	Down	0.0	0.0	0.0	0.1801689576992766	0.5348833585529768	0.7168457232050283		Pistil-specific extensin-like protein OS=Nicotiana tabacum OX=4097 PE=2 SV=1			GO:0071944	cell periphery
Lj1C962G18	269.8151652118602	430.7436164684386	108.88671395528142	0.252773252867627	-1.984084281675936	6.703234856460963e-18	1.0724332065509794e-16	Down	1.7751984891084935	1.2155041536963231	1.6658610415847912	5.454832111645947	7.456546763283847	5.556062035946055	CHX15	Cation/H(+) antiporter 15			GO:0012505,GO:0016020,GO:0015299,GO:0006813,GO:0006885	endomembrane system|membrane|solute:proton antiporter activity|potassium ion transport|regulation of pH
Lj1C962T5	35.65676639219797	58.533836785818245	12.779695998577688	0.2183119457445888	-2.1955370200100712	4.79278846121304e-06	2.171876439589267e-05	Down	0.2048808217274767	0.2559795765748729	0.2069259096872082	0.6218634439620362	1.3538656636038149	1.095732173791769	LAC12	Laccase-12			GO:0048046,GO:0005507,GO:0052716,GO:0016491,GO:0046274,GO:1990641	apoplast|copper ion binding|hydroquinone:oxygen oxidoreductase activity|oxidoreductase activity|lignin catabolic process|response to iron ion starvation
Lj1C964T2	78.85748633820165	125.97613374324892	31.73883893315427	0.2521962140221496	-1.9873814768440183	1.7006130699747655e-10	1.3905752803119487e-09	Down	0.8552636080334779	1.0521329440730778	1.295701071158069	4.963654784615072	4.2006173091693775	3.54121787263284	GSVIVT00023967001	Peroxidase 4	ko00940	Phenylpropanoid biosynthesis	GO:0005576,GO:0020037,GO:0140825,GO:0046872,GO:0042744,GO:0006979	extracellular region|heme binding|lactoperoxidase activity|metal ion binding|hydrogen peroxide catabolic process|response to oxidative stress
Lj1C972T6	3829.366359521599	5131.649667816938	2527.0830512262555	0.4924340395463319	-1.0219976031963345	7.156765492951364e-08	4.216437829937649e-07	Down	187.1558512570576	143.59779570997384	111.66439911098384	277.8770974450506	323.61376128545584	303.1257159310937	CYCU4-1	Cyclin-U4-1			GO:0019901,GO:0007049,GO:0051301,GO:0000079	protein kinase binding|cell cycle|cell division|regulation of cyclin-dependent protein serine/threonine kinase activity
Lj1C973G10	12.211563263665866	24.42312652733172	0.0	0.0074101889380956	-7.07627395716761	4.2331137258015033e-07	2.248990953758116e-06	Down	0.0	0.0	0.0	2.3813636148078308	1.988370745925196	0.9622874653893586
Lj1C973T10	647.3917869700558	266.22845647744003	1028.555117462671	3.862342673142116	1.949476168149609	1.29987223866867e-13	1.442398605475117e-12	Up	121.42454903351548	86.45788105643986	61.18829138713021	19.289045279943423	22.2697523543622	28.86862396168076	CYCU4-1	Cyclin-U4-1			GO:0019901,GO:0007049,GO:0051301,GO:0000079	protein kinase binding|cell cycle|cell division|regulation of cyclin-dependent protein serine/threonine kinase activity
Lj1C983T3	9.694052137435913	3.3565383958161026	16.031565879055712	4.770050211736347	2.2540044527804204	0.0070421687170009	0.0171875972660903	Up	0.3951133482885466	0.3667169758595986	0.6270900542379743	0.0293697728947343	0.1453210268709231	0.1168547365758435	ODO1	MYB-like transcription factor ODO1			GO:0005634,GO:0000976,GO:0009423,GO:0007623,GO:0010597,GO:0006355,GO:0010468	nucleus|transcription cis-regulatory region binding|chorismate biosynthetic process|circadian rhythm|green leaf volatile biosynthetic process|regulation of DNA-templated transcription|regulation of gene expression
Lj1C985G13	607.8876987123308	874.5930536035443	341.18234382111666	0.3900777296251666	-1.3581664607301691	9.950539348513815e-10	7.457624154419758e-09	Down	5.05184179245718	3.4034256542514467	4.464484918477276	8.633190080972867	13.758649603129957	10.85589544247665	ERL2	LRR receptor-like serine/threonine-protein kinase ERL2	ko04016	MAPK signaling pathway - plant	GO:0016020,GO:0005524,GO:0042802,GO:0106310,GO:0004674,GO:0033612,GO:0009553,GO:0048481,GO:0006468,GO:0010103	membrane|ATP binding|identical protein binding|protein serine kinase activity|protein serine/threonine kinase activity|receptor serine/threonine kinase binding|embryo sac development|plant ovule development|protein phosphorylation|stomatal complex morphogenesis
Lj1C989T12	5.2098561340146485	9.11522015681561	1.3044921112136807	0.1435412132571305	-2.800463074884576	0.0226573599066911	0.0475086937931295	Down	0.0	0.1326961392468848	0.0446947592672669	0.5986780163908699	0.2734381294844814	0.3664592486339606	Os02g0677700	Zinc finger CCCH domain-containing protein 17			GO:0032040,GO:0003677,GO:0046872,GO:0030515	small-subunit processome|DNA binding|metal ion binding|snoRNA binding
Lj1C991G10	130.24209199795112	237.20663340028517	23.27755059561699	0.0980992914518361	-3.349613473540342	6.648714174935268e-24	1.5492540032557686e-22	Down	1.4248529874683609	0.8439569070104901	1.4923747425925928	9.061438754875384	14.510498812509365	14.967508696545632	DREB1A	Dehydration-responsive element-binding protein 1A			GO:0005634,GO:0000987,GO:0003700,GO:0000976,GO:0009631,GO:0010628,GO:0009409,GO:0009414	nucleus|cis-regulatory region sequence-specific DNA binding|DNA-binding transcription factor activity|transcription cis-regulatory region binding|cold acclimation|positive regulation of gene expression|response to cold|response to water deprivation
Lj1C991T7	82.67804100770904	113.4860561044664	51.8700259109516	0.4570442885765789	-1.1295941225713668	0.0071131292009208	0.0173458005319722	Down	2.782287576117041	2.1291787276809253	1.975823388753409	3.1216057737059697	8.013825120875214	3.960019986339672	DREB1B	Dehydration-responsive element-binding protein 1B			GO:0005634,GO:0003677,GO:0003700,GO:0009631,GO:0045893,GO:0009409	nucleus|DNA binding|DNA-binding transcription factor activity|cold acclimation|positive regulation of DNA-templated transcription|response to cold
Lj1C995G12	24.67330115232044	11.087594094799814	38.25900820984104	3.4486751744541166	1.7860422499141586	0.0003978625078565	0.0013010626028724	Up	1.0351496062804333	1.1726132025289984	1.847018740488909	0.3590779926174395	0.3553420913463831	0.4643205252578024
Lj1E1031T0	27.675538323832704	0.0	55.351076647665366	297.8276667411492	8.21833396926981	5.668833049552201e-11	4.880226000193568e-10	Up	2.9546186366886618	3.6029253137233015	3.4615689602564714	0.0	0.0	0.0
Lj1E1040T1	3418.428069725531	1144.737925405652	5692.118214045406	4.971794510448659	2.313766669503216	1.1107964800087362e-20	2.1296129799986492e-19	Up	287.35790373033336	265.6280233465577	377.9352604646093	51.90326811125919	43.78237134360932	93.31587637343294	TPRP-F1	36.4 kDa proline-rich protein
Lj1E1107T0	8.024239234284344	0.3269554348110024	15.721523033757675	43.43097230361813	5.440652346134296	0.0001626298232472	0.0005706522245122	Up	0.7009606386818198	0.370920823772281	0.9161803160106337	0.0	0.0	0.0426812739094915
Lj1E1138T0	20.24446201274961	6.018718118288338	34.47020590721086	5.704597880634478	2.5121251939528704	2.0246845952131183e-05	8.26586346226239e-05	Up	2.093794384545521	1.5087638332462412	1.5245470599405415	0.2026900774116862	0.2507265743217078	0.453628934215682
Lj1E1169T2	19.557030788292803	9.369485937196137	29.74457563938945	3.170023688457357	1.664493621150886	0.0172234987651155	0.0374431666092498	Up	1.1407538596917948	1.5745796926781723	2.2494175264988354	0.6783609196310381	0.1118838584863107	0.7872149822719439	MTERF1	Transcription termination factor MTEF1, chloroplastic			GO:0009507,GO:0003690,GO:0071452,GO:0009658,GO:0032502,GO:0006353,GO:0009793,GO:0006355	chloroplast|double-stranded DNA binding|cellular response to singlet oxygen|chloroplast organization|developmental process|DNA-templated transcription termination|embryo development ending in seed dormancy|regulation of DNA-templated transcription
Lj1E1198T0	27.18517052750366	14.746152203033128	39.624188851974175	2.6826101105654176	1.4236373891388998	0.0022959028561893	0.0063359142868047	Up	2.033493893226451	2.8096732029224234	2.4162257737213406	0.8713625954183198	0.6159262916670641	1.2381880673541397	At5g45960	GDSL esterase/lipase At5g45960			GO:0005576,GO:0016788,GO:0016042	extracellular region|hydrolase activity, acting on ester bonds|lipid catabolic process
Lj1E22G3	62.041611431822574	83.83565135190288	40.24757151174222	0.4803190284159854	-1.057935131080733	0.000393276513723	0.0012867278676791	Down	1.2366762005157883	1.5357478495370478	1.85460620701301	3.0028919823118683	3.318985093198344	3.3360548118522613	PME2	Pectinesterase 2	ko00040,ko02020	Pentose and glucuronate interconversions|Two-component system	GO:0005576,GO:0009505,GO:0045330,GO:0030599,GO:0046910,GO:1990110,GO:0042545,GO:0045490	extracellular region|plant-type cell wall|aspartyl esterase activity|pectinesterase activity|pectinesterase inhibitor activity|callus formation|cell wall modification|pectin catabolic process
Lj1E276T0	36.38216864020422	72.43752968944953	0.3268075909588667	0.0048651569164575	-7.683297947498579	1.124255770424597e-09	8.362726064722946e-09	Down	0.0	0.0435165280177284	0.0	3.579268308175777	3.900715551565017	2.16318738825988	UGT74E2	UDP-glycosyltransferase 74E2			GO:0052638,GO:0080043,GO:0080044,GO:0035251,GO:0071475,GO:0071215,GO:0070301,GO:0042631,GO:0080024,GO:0010016	indole-3-butyrate beta-glucosyltransferase activity|quercetin 3-O-glucosyltransferase activity|quercetin 7-O-glucosyltransferase activity|UDP-glucosyltransferase activity|cellular hyperosmotic salinity response|cellular response to abscisic acid stimulus|cellular response to hydrogen peroxide|cellular response to water deprivation|indolebutyric acid metabolic process|shoot system morphogenesis
Lj1E334T0	32.290838101596144	4.723973084267459	59.85770311892478	12.690433250122284	3.6656694183716	1.244166909505651e-10	1.0322849599690821e-09	Up	2.2883307238353923	2.668453119025921	3.8038047053692834	0.1488352259254894	0.3436690178142314	0.1973923005926888	At3g03360	F-box/LRR-repeat protein At3g03360			GO:0005737	cytoplasm
Lj1E510T0	33.66880064014909	67.00520544078567	0.3323958395124767	0.0052570883829913	-7.571520294733957	9.70732623250103e-10	7.2839329245171554e-09	Down	0.0602958833800822	0.0	0.0	4.266811894352727	3.849852931010632	4.306549230191512
Lj1E569T0	31.71479069522768	17.939061930332198	45.49051946012312	2.5409837367005768	1.3453871416027938	0.0024850440563061	0.0067995683994635	Up	2.1839959725949467	3.2138026019650234	3.063605937479671	1.262659498630177	1.3119987298932645	0.7535693770577448
Lj1E70T0	6.215531450401559	0.3412498280866036	12.08981307271651	33.40785415055277	5.062115413514193	0.0008229154783834	0.0025129318067823	Up	0.1607526447400202	0.4820292334271453	0.3517740464682539	0.0	0.0275912682692485	0.0	At5g56420	F-box/FBD/LRR-repeat protein At5g56420
Lj1E917T0	45.254388913299714	18.39953765683349	72.10924016976587	3.9282229994131295	1.9738768316422908	0.0008389853093272	0.0025558639345376	Up	4.111844269391722	2.7741786611301853	4.464354652227321	1.283703823607346	1.3762103079435963	0.2128135740764928
Lj1P1002T21	11874.45385442646	3532.081110196212	20216.82659865669	5.723996176839623	2.5170227084628407	2.8630854972582947e-93	5.869787057362934e-91	Up	1016.9223469631786	973.9975302726988	943.3604655284356	162.0922943424199	195.7801670034316	156.27064447186154
Lj1P1006T28	141.0618669899464	86.66357725564302	195.4601567242496	2.25422605590058	1.1726321975748573	9.630790159042788e-07	4.854926579876776e-06	Up	9.53578266519608	11.30451828954922	12.374673151509649	3.750146001549552	5.195580488416273	5.8535688689803855	At5g52780	Uncharacterized protein PAM68-like			GO:0009507,GO:0009535,GO:0010258	chloroplast|chloroplast thylakoid membrane|NADH dehydrogenase complex (plastoquinone) assembly
Lj1P1007T36	12611.77089067944	24106.889134158067	1116.6526472008009	0.0463174290590798	-4.432301013879659	1.3950548252178808e-203	1.4777118236120407e-200	Down	26.82781122460269	24.79607025044293	20.167628612908107	447.1997132542914	537.9991396522662	575.5713271005951	UGT88B1	UDP-glycosyltransferase 88B1			GO:0008194	UDP-glycosyltransferase activity
Lj1P1008T32	61.53240346271583	89.21535091632015	33.84945600911141	0.3797385316466715	-1.3969216998408769	0.0233631107370228	0.0488033690350529	Down	0.8155724170694322	1.8749269922789864	5.848364656848244	6.789838405857037	9.742834068188104	5.740690130460102	At1g64065	Late embryogenesis abundant protein At1g64065			GO:0016020	membrane
Lj1P1011T24	665.4875598611748	1017.9821506075438	312.9929691148053	0.3074584218535315	-1.701536769448322	2.400659205041727e-08	1.5054158438719978e-07	Down	9.173000235877906	10.591942389997426	12.007142089461713	17.437694892491734	41.74244089432224	44.76797762317845		Acidic endochitinase OS=Cicer arietinum OX=3827 PE=2 SV=1	ko00520	Amino sugar and nucleotide sugar metabolism	GO:0005615,GO:0004568,GO:0006032,GO:0000272	extracellular space|chitinase activity|chitin catabolic process|polysaccharide catabolic process
Lj1P1011T34	43.11972427202257	23.17765501562306	63.06179352842205	2.719954264244431	1.4435823929085214	0.0013754700129758	0.0040017393762728	Up	0.6934569794866037	1.2440761163026255	1.5085085235935938	0.4810998113699604	0.2746698327704475	0.5153539523582096	PCMP-H77	Putative pentatricopeptide repeat-containing protein At3g49142			GO:0043231,GO:0003723,GO:0008270,GO:0009451	intracellular membrane-bounded organelle|RNA binding|zinc ion binding|RNA modification
Lj1P1012T53	110.89935534808563	43.91363464817025	177.88507604800083	4.054384844575698	2.0194830367597825	2.105069964902629e-12	2.0978082574580416e-11	Up	6.100992864670109	4.440090949881044	4.742101224707374	1.5799431675167337	1.1581520014252489	1.0476975954535028	CRF4	Ethylene-responsive transcription factor CRF4			GO:0005737,GO:0005634,GO:0003677,GO:0003700,GO:0009736,GO:0009873,GO:0048366	cytoplasm|nucleus|DNA binding|DNA-binding transcription factor activity|cytokinin-activated signaling pathway|ethylene-activated signaling pathway|leaf development
Lj1P1019T31	81.79965710524813	0.3412498280866036	163.2580643824096	450.96802651293655	8.816881340269976	6.973553499907589e-05	0.0002598676005198	Up	0.102796106734793	10.480230497602925	15.365685779759149	0.0	0.0529311656901383	0.0	PI4KG3	Phosphatidylinositol 4-kinase gamma 3			GO:0005634,GO:0005777,GO:0004430,GO:0005524,GO:0016301,GO:0035091,GO:0016310,GO:0009909,GO:0009737,GO:1902074	nucleus|peroxisome|1-phosphatidylinositol 4-kinase activity|ATP binding|kinase activity|phosphatidylinositol binding|phosphorylation|regulation of flower development|response to abscisic acid|response to salt
Lj1P101T27	215.189989665492	313.6391599211792	116.74081940980447	0.3720497590564592	-1.42643251026571	6.813801489960423e-05	0.0002544740142173	Down	10.190923836296344	8.961181325132216	3.7783138324368015	18.25712104686004	17.27009013890003	26.90631226755344	IBH1	Transcription factor IBH1			GO:0005634,GO:0003700,GO:0046983,GO:0000976,GO:0009742,GO:0009740	nucleus|DNA-binding transcription factor activity|protein dimerization activity|transcription cis-regulatory region binding|brassinosteroid mediated signaling pathway|gibberellic acid mediated signaling pathway
Lj1P1028T30	27.47607013280912	10.07326825160572	44.87887201401248	4.449375143872443	2.1536027427905395	7.767655188264169e-06	3.3999540323011666e-05	Up	2.0578708760557616	1.963399747529736	2.4090687068560523	0.292027410109728	0.5779782263036904	0.5809507993746912	NHL26	NDR1/HIN1-like protein 26			GO:0005783,GO:0005789,GO:0005886,GO:0009506,GO:0009511,GO:0098542,GO:0110126	endoplasmic reticulum|endoplasmic reticulum membrane|plasma membrane|plasmodesma|plasmodesmatal endoplasmic reticulum|defense response to other organism|phloem loading
Lj1P1037T19	41.939290932734494	80.62145896636744	3.2571228991015224	0.0405719901752396	-4.623372117067197	4.0719315456201744e-14	4.755013493466057e-13	Down	0.0	0.2348511035877405	0.1582052589936592	3.1379426799290684	2.7020099818965853	3.8914482116844393	ADH1	Short chain aldehyde dehydrogenase 1			GO:0016491,GO:0016114	oxidoreductase activity|terpenoid biosynthetic process
Lj1P1037T29	2277.305999325665	128.34778114175683	4426.264217509571	34.50182628869337	5.108600825123284	1.8428910690072534e-86	3.3226933869718013e-84	Up	165.834080158024	160.34150082843	176.59453870352746	3.24304123858698	7.488367019741672	3.840244945741223		Tropinone reductase-like 1 OS=Erythroxylum coca OX=289672 PE=2 SV=1			GO:0016491	oxidoreductase activity
Lj1P1045T13	4.745890930388148	0.0	9.491781860776287	51.07534546569648	5.67455515204384	0.0005514825740615	0.0017483214861943	Up	0.1788838594538996	0.4767974066796424	0.2107810248223677	0.0	0.0	0.0	UGT71E1	UDP-glycosyltransferase 71E1			GO:0008194	UDP-glycosyltransferase activity
Lj1P1045T27	155.43609292310884	1.6800957299867576	309.1920901162307	183.65178241645603	7.520829087863915	3.5268584932442493e-28	1.0200204393089343e-26	Up	9.774738655591962	11.26839377404216	8.48450798786564	0.0649976619548023	0.0321607082674258	0.0646522250358965	UGT102	UDP-glucosyltransferase 102			GO:0008194,GO:0016114	UDP-glycosyltransferase activity|terpenoid biosynthetic process
Lj1P1047T16	19.799864261386173	0.6539108696220047	38.94581765315032	58.02014237113932	5.85848193054538	3.164988814006603e-07	1.7111940797464031e-06	Up	1.0404411058652534	1.229029098008687	1.496631859042252	0.0	0.0	0.0652718949244195	UGT71E1	UDP-glycosyltransferase 71E1			GO:0008194	UDP-glycosyltransferase activity
Lj1P1050T22	14543.574812535951	21080.656988886072	8006.492636185815	0.3798007055283671	-1.3966855094069792	4.434276289641414e-34	1.692615192721682e-32	Down	420.1330472638388	350.2331168688758	374.917222084637	964.5665355924316	1091.0783967047917	971.8338622206292	NHL10	NDR1/HIN1-like protein 10			GO:0009507,GO:0005886,GO:0009506,GO:0051607,GO:0010150,GO:0051707	chloroplast|plasma membrane|plasmodesma|defense response to virus|leaf senescence|response to other organism
Lj1P1055T60	118.58658944729233	230.31513727314163	6.858041621442816	0.0298531424811199	-5.065973385477165	7.102874230543102e-32	2.4368322360170958e-30	Down	0.6408068991259824	0.5124024078277976	1.5532879973922904	37.61085488387239	24.285093785729966	28.787872565983747	PAE8	Pectin acetylesterase 8	ko04310	Wnt signaling pathway	GO:0005576,GO:0009505,GO:0052793,GO:0071555	extracellular region|plant-type cell wall|pectin acetylesterase activity|cell wall organization
Lj1P1066T43	8913.915374320599	4741.262864798903	13086.567883842285	2.7601540137726595	1.4647487701580837	8.543508575322981e-42	4.441576175907175e-40	Up	317.72041893752026	294.74494228097933	342.7035441831125	103.96140530895435	126.0037906028893	117.3003746272054
Lj1P1071T51	18.100850629025118	34.23789397305512	1.9638072849950616	0.0574368644262295	-4.121879197581105	3.4371251256817727e-06	1.6029828461765185e-05	Down	0.0454766186476503	0.0227275261536523	0.0688958385940128	1.3961018542457777	0.4917476038309624	0.4942766881776606
Lj1P1083T22	1367.521081879151	2388.732653466681	346.3095102916208	0.1449766300430017	-2.786107735601472	0.0014236944016394	0.0041273597281043	Down	13.40773523791528	16.5228156169704	14.214442130848012	19.022649065438817	206.1286995220212	78.83261306043651	CXE15	Probable carboxylesterase 15			GO:0106435	carboxylesterase activity
Lj1P1103T20	16.904936242475355	27.27053543991141	6.5393370450392725	0.2400198288778899	-2.058774498044808	0.001541660322679	0.0044390178642143	Down	0.2335722188530208	0.5252882671962481	0.4128314746520929	2.187613616561632	0.9621570473378992	1.7528786693164375	GT4	Putative UDP-rhamnose:rhamnosyltransferase 1			GO:0016020,GO:0008194	membrane|UDP-glycosyltransferase activity
Lj1P1104T62	84.86563998928725	132.74390484848564	36.98737513008879	0.2786127163140958	-1.8436669886186428	4.560559901013532e-07	2.411367591588311e-06	Down	1.2335532808175165	1.7672545544977476	1.6611552194334216	3.380420068832678	6.055325354951824	7.4059123778619504
Lj1P1118T20	591.8684040266486	877.2469144919439	306.48989356135263	0.349309613380652	-1.5174217470708642	1.7610617045998278e-35	7.140304729559301e-34	Down	21.992492778003715	22.82752726872838	21.286517597596845	59.637211919587	60.61374631030697	70.04606781031991	ERD15	Protein EARLY RESPONSIVE TO DEHYDRATION 15			GO:0005737,GO:0005829,GO:0042651,GO:0071456,GO:0010196,GO:0009617,GO:0009644,GO:0009414	cytoplasm|cytosol|thylakoid membrane|cellular response to hypoxia|nonphotochemical quenching|response to bacterium|response to high light intensity|response to water deprivation
Lj1P1124T25	26.775751630420817	9.764260274227732	43.78724298661388	4.486095437605581	2.1654603127772143	3.0021107616972607e-05	0.000119044860059	Up	1.1777134203689867	1.786028145803064	2.5019868737145363	0.3803566884762507	0.4182215560702287	0.4203724920029487	CYP86B1	Cytochrome P450 86B1			GO:0005783,GO:0005789,GO:0020037,GO:0005506,GO:0004497,GO:0016705,GO:0071555,GO:0010345,GO:0042761	endoplasmic reticulum|endoplasmic reticulum membrane|heme binding|iron ion binding|monooxygenase activity|oxidoreductase activity, acting on paired donors, with incorporation or reduction of molecular oxygen|cell wall organization|suberin biosynthetic process|very long-chain fatty acid biosynthetic process
Lj1P1128T41	70.41805145838251	40.98533012814684	99.85077278861807	2.438652487113675	1.2860841858347505	0.0011193513229718	0.0033177275658844	Up	10.829069509477662	9.601876978543023	6.174205240372009	4.907611077861713	3.687381737281141	2.350365844667814
Lj1P1129T24	10.340688151219014	0.3424675161390746	20.338908786298944	56.17664500750514	5.811898561011227	3.447580544146883e-05	0.0001356094578265	Up	1.6036192650627712	0.6781325616096009	1.5573330182188327	0.0641851911803673	0.0	0.0
Lj1P1134T22	153.63815347912555	206.1106415121253	101.16566544612556	0.4906646237137592	-1.0271908361825433	0.01781001796053	0.0385529867670807	Down	2.459955528123047	3.259324881095947	3.1489725029259645	4.405522687394488	2.9457344384076984	10.98488152798314	At2g44130	F-box/kelch-repeat protein At2g44130			GO:0005829,GO:0080037,GO:2000762	cytosol|negative regulation of cytokinin-activated signaling pathway|regulation of phenylpropanoid metabolic process
Lj1P1137T33	51.07137636177556	91.97762919595436	10.165123527596716	0.1104881943203499	-3.178035869210824	7.827086871639208e-15	9.682734912448269e-14	Down	0.2910259750990386	0.2644436018950429	0.2672099548686469	2.973512342082432	1.9889630517774228	2.5195301424176733	PCMP-H42	Pentatricopeptide repeat-containing protein At4g13650			GO:0003723,GO:0008270,GO:0009451	RNA binding|zinc ion binding|RNA modification
Lj1P1137T36	99.9981610770694	143.8802005834135	56.116121570725205	0.3900280892573062	-1.3583500663664898	7.490065564213194e-07	3.832007381232196e-06	Down	2.4397954188863054	1.8926745765152229	1.9124739057683675	5.608506742254972	6.037668611858139	4.410188310013223	At3g03980	NADPH-dependent aldehyde reductase-like protein, chloroplastic	ko00061,ko00780,ko00333	Fatty acid biosynthesis|Biotin metabolism|Prodigiosin biosynthesis	GO:0009507,GO:0016491	chloroplast|oxidoreductase activity
Lj1P1142T34	540.6045721196881	792.7290973083532	288.4800469310226	0.3638525161546822	-1.4585743074560733	8.652558028076736e-27	2.3425487773138107e-25	Down	8.339108728801454	9.402284533109192	7.722914616664152	23.121682904740503	21.781638989962893	25.477891745578717	OFUT23	O-fucosyltransferase 23			GO:0000139,GO:0016757,GO:0006004,GO:0009875,GO:0009856	Golgi membrane|glycosyltransferase activity|fucose metabolic process|pollen-pistil interaction|pollination
Lj1P114T46	53.592620626140096	104.87238512542189	2.3128561268583305	0.0219291394335373	-5.511006992415679	2.238041075142253e-12	2.2216118786515554e-11	Down	0.1508933676840998	0.0301643619287006	0.030479912283182	1.2876295233737296	3.4186734537483834	5.091906432949479	CYP71B10	Cytochrome P450 71B10			GO:0016020,GO:0020037,GO:0005506,GO:0016709	membrane|heme binding|iron ion binding|oxidoreductase activity, acting on paired donors, with incorporation or reduction of molecular oxygen, NAD(P)H as one donor, and incorporation of one atom of oxygen
Lj1P1157T58	53.74499694062888	35.39271241176932	72.09728146948838	2.037837655849424	1.0270391239129573	0.0007736447595811	0.0023813533209917	Up	1.3711512005955953	1.4863179432539195	1.4043425729848105	0.7837878531614325	0.6364169902156749	0.6796707493010493	PCMP-E36	Pentatricopeptide repeat-containing protein At4g21300			GO:0043231,GO:0003723,GO:0009451	intracellular membrane-bounded organelle|RNA binding|RNA modification
Lj1P1160T59	9066.211736453904	13707.734027164432	4424.689445743366	0.3227873253131401	-1.6313441645581608	1.2856296967844685e-102	3.3013412274398737e-100	Down	97.58542271203925	92.17428067321156	96.3825735027152	301.9755187284981	295.61296640061903	292.32108991433824
Lj1P1161T30	40.94120514893279	18.523936209681136	63.35847408818439	3.419783903957176	1.7739051641347974	4.159792714681784e-05	0.0001613522282463	Up	4.254650836831673	4.6070192536134025	2.5663356084660047	1.3528854667957655	0.8519699004496515	1.1621914943578526
Lj1P1172T49	2316.055381268236	4305.034561923888	327.07620061257865	0.0759756885000201	-3.71831834610726	7.489696416560495e-10	5.685370627106627e-09	Down	20.463362400801007	18.577730856811822	21.58482671631894	498.8016280490483	131.80444772784577	167.2009665676808	LFS	Lachrymatory-factor synthase			GO:0005773,GO:0043086	vacuole|negative regulation of catalytic activity
Lj1P1176T31	8442.780737023571	13904.194387576845	2981.3670864702885	0.2144187985419507	-2.221496699472482	2.0324784738088465e-56	1.7809752157851133e-54	Down	46.87848484857143	40.53404881838338	38.73543713646573	184.9541744621816	225.61950205913928	179.87373391508785	PUB17	U-box domain-containing protein 17			GO:0005737,GO:0005634,GO:0004842,GO:0098542,GO:0016567	cytoplasm|nucleus|ubiquitin-protein transferase activity|defense response to other organism|protein ubiquitination
Lj1P1177T78	59.1793606128536	35.62751114444129	82.73121008126584	2.3253418009982303	1.2174427929355032	0.0038240932779482	0.0099767619773207	Up	3.7786167412402727	2.7867833555838954	2.704780617516129	1.6797908769880514	1.6245342153820892	0.6835350483349062	TIM50	Mitochondrial import inner membrane translocase subunit TIM50			GO:0005743,GO:0015031	mitochondrial inner membrane|protein transport
Lj1P1184T53	1537.0108427126404	900.5461019398963	2173.4755834853827	2.413314639145556	1.2710160211247037	2.0982691942855147e-09	1.497535077403884e-08	Up	81.71227077415341	87.88087804683668	113.93233556734744	42.40649182813233	26.9401381236704	48.82970765189596	CAB21	Chlorophyll a-b binding protein 21, chloroplastic	ko00196	Photosynthesis - antenna proteins	GO:0009535,GO:0009522,GO:0009523,GO:0016168,GO:0046872,GO:0009768,GO:0009416	chloroplast thylakoid membrane|photosystem I|photosystem II|chlorophyll binding|metal ion binding|photosynthesis, light harvesting in photosystem I|response to light stimulus
Lj1P1190T26	104.82377883935996	153.13650117906437	56.51105649965547	0.3690909089689647	-1.4379518917034992	0.0003189780834434	0.0010622296092872	Down	0.6106211849156568	1.3584800363219005	1.4522674373489797	1.9473351415999665	3.1847446278713165	4.179811514795786	NCED2	9-cis-epoxycarotenoid dioxygenase NCED2, chloroplastic	ko00906	Carotenoid biosynthesis	GO:0009570,GO:0045549,GO:0010436,GO:0046872,GO:0009688,GO:0016121,GO:0009737,GO:0009414	chloroplast stroma|9-cis-epoxycarotenoid dioxygenase activity|carotenoid dioxygenase activity|metal ion binding|abscisic acid biosynthetic process|carotene catabolic process|response to abscisic acid|response to water deprivation
Lj1P1191T37	46.62475112748432	93.2495022549686	0.0	0.001939433887013	-9.010148687706982	1.08109871082961e-12	1.1046499769578115e-11	Down	0.0	0.0	0.0	3.2461475999266227	7.4760708505795375	5.5184761277766405	VIT_06s0061g00120	Glucan endo-1,3-beta-glucosidase			GO:0005886,GO:0042973,GO:0005975,GO:0006952,GO:0009607	plasma membrane|glucan endo-1,3-beta-D-glucosidase activity|carbohydrate metabolic process|defense response|response to biotic stimulus
Lj1P1195T10	32.107463349037765	16.198135563085625	48.016791134989866	2.9648653378190613	1.567966580025066	0.0054660946377924	0.0137352039025363	Up	1.5001883130132263	1.4526182274168085	0.4734884235914741	0.3659013273940179	0.4586529511582532	0.3396929258418127
Lj1P1201T35	3151.988618811737	1926.535380358316	4377.441857265155	2.2721895541932065	1.1840831946521566	3.492506758382832e-21	6.941869179953741e-20	Up	364.9726029567181	394.4703076858664	305.6793532018695	152.6365256069896	161.04734025464018	157.4271251845849
Lj1P1202T28	105.41593517877762	63.75661588755796	147.07525446999716	2.3080548134532406	1.2066774866169057	1.0806140840256397e-05	4.626367673307479e-05	Up	8.06888969570046	8.70330560354568	9.38064123915344	3.0204795849584616	4.961829743753202	3.364958159515368	ERF11	Ethylene-responsive transcription factor 11			GO:0005634,GO:0003700,GO:0000976,GO:0051301,GO:0009873,GO:0010087	nucleus|DNA-binding transcription factor activity|transcription cis-regulatory region binding|cell division|ethylene-activated signaling pathway|phloem or xylem histogenesis
Lj1P1202T49	57.49744034607264	25.51409699133677	89.48078370080843	3.503335712259448	1.808729243122932	1.0460419902607058e-06	5.249206371181932e-06	Up	5.9984551694655694	5.54432801411058	6.123474142225162	2.0136530566389745	0.9299279305561556	2.136481371120869	ERF12	Ethylene-responsive transcription factor 12			GO:0005634,GO:0003677,GO:0003700,GO:0006952,GO:0009873	nucleus|DNA binding|DNA-binding transcription factor activity|defense response|ethylene-activated signaling pathway
Lj1P1208T12	114.70946786558716	161.8773457935173	67.54158993765691	0.4170123468060084	-1.2618379956008772	4.1197222642337764e-07	2.194710381419762e-06	Down	2.652802754446272	2.050527915196186	2.6078350756696733	5.079602226747348	5.463862264788472	7.102939074553047	At4g19900	Uncharacterized protein At4g19900	ko00601,ko00603	Glycosphingolipid biosynthesis - lacto and neolacto series|Glycosphingolipid biosynthesis - globo and isoglobo series
Lj1P1208T20	59.78133838886172	25.899447687302647	93.66322909042071	3.615228511089192	1.85408683981706	1.2741943622412966e-07	7.260388228241568e-07	Up	4.092895678288533	3.818224393813588	5.144222615019628	1.4670900841226813	0.7961627871548916	1.365145138776396	DOF3.1	Dof zinc finger protein DOF3.1			GO:0005634,GO:0003700,GO:0046872,GO:0000976,GO:0006355	nucleus|DNA-binding transcription factor activity|metal ion binding|transcription cis-regulatory region binding|regulation of DNA-templated transcription
Lj1P120T2	2177.1443557234907	3641.076331337296	713.2123801096827	0.1958694152149314	-2.35203595487534	5.273037189924425e-17	7.830090621627263e-16	Down	32.321674814451995	27.047973442471	15.384496770919984	169.2520999487874	112.49882986875728	102.00814550019147	CYP71B10	Cytochrome P450 71B10			GO:0016020,GO:0020037,GO:0005506,GO:0016709	membrane|heme binding|iron ion binding|oxidoreductase activity, acting on paired donors, with incorporation or reduction of molecular oxygen, NAD(P)H as one donor, and incorporation of one atom of oxygen
Lj1P1215T40	163.44771632145554	86.10580997680248	240.7896226661084	2.796168836477013	1.4834514752319932	1.737817718957823e-08	1.1089056739795629e-07	Up	5.5881449829805545	7.694910556709162	8.676033585836004	3.0004643587930744	1.9284800608069672	2.9537498474231287	RPP13L4	Disease resistance RPP13-like protein 4			GO:0005634,GO:0005886,GO:0043531,GO:0043621,GO:0042742,GO:0050829,GO:0050776	nucleus|plasma membrane|ADP binding|protein self-association|defense response to bacterium|defense response to Gram-negative bacterium|regulation of immune response
Lj1P1218T51	551.3560640413749	763.5935648908618	339.11856319188763	0.4440926963083994	-1.1710672504148052	1.835897971008664e-18	3.048548661761764e-17	Down	10.404140814209454	9.863746350685105	8.970238184940476	23.00397251904365	22.09679566090712	21.01382034309597	PUB8	U-box domain-containing protein 8			GO:0005737,GO:0005634,GO:0004842,GO:0016567	cytoplasm|nucleus|ubiquitin-protein transferase activity|protein ubiquitination
Lj1P1225T25	21.99265205813457	12.143585429768242	31.841718686500887	2.6230424538806933	1.3912411577773125	0.0048871759666745	0.0124241787424799	Up	2.7603989500811545	1.86238567460488	2.0909646118742367	0.9336027808053426	0.8528210192313195	0.7857731965901271
Lj1P1235T81	475.1449961686448	667.6250940833096	282.66489825397963	0.4233271512441064	-1.2401550720731482	6.708145897263238e-08	3.965918255819211e-07	Down	5.469834942572407	4.948096442366705	3.590062431472888	8.749455008271122	13.522519908417443	11.004701922639692	RH21	DEAD-box ATP-dependent RNA helicase 21	ko03040	Spliceosome	GO:0071013,GO:0005737,GO:0005634,GO:0005524,GO:0016887,GO:0140223,GO:0003723,GO:0003724,GO:0000398,GO:1903800,GO:2000636	catalytic step 2 spliceosome|cytoplasm|nucleus|ATP binding|ATP hydrolysis activity|general transcription initiation factor activity|RNA binding|RNA helicase activity|mRNA splicing, via spliceosome|positive regulation of miRNA maturation|positive regulation of primary miRNA processing
Lj1P1236T60	27.85634621370715	41.631019083624615	14.081673343789658	0.3381569065569043	-1.5642352750504078	0.0005798948110615	0.001829042913996	Down	0.9939422118817396	0.7805842435793967	1.2906817532288457	2.7336426747321902	2.6320878938865904	3.747968556397513
Lj1P1245T25	3.8258395200348834	7.000802110773816	0.6508769292959472	0.0932572278532324	-3.4226406447402344	0.0220814712884386	0.0464582606219222	Down	0.0	0.0930542108555198	0.0940276539301936	0.4844165372103193	0.3835012759436437	1.1564209308307531	TDL1	TPD1 protein homolog 1			GO:0001709,GO:0009408	cell fate determination|response to heat
Lj1P1250T23	48.270164014252	19.62067725059449	76.91965077790947	3.909016271827277	1.966805590059708	0.0001552921093551	0.0005467916903083	Up	1.4338738990699331	1.517499438566939	2.0232018698227567	0.2852675163571881	0.1954381502405108	0.8076002298287418	QWRF6	QWRF motif-containing protein 6			GO:0005737,GO:0005880,GO:0008017,GO:0051225	cytoplasm|nuclear microtubule|microtubule binding|spindle assembly
Lj1P138T67	38.2778104173856	73.62519378331845	2.9304270514526936	0.0399538593108548	-4.645521323925254	2.6105266444930585e-11	2.3253261512369487e-10	Down	0.0295461863668866	0.0590643494053	0.1790466703580933	1.2913906728505042	2.22120724045802	3.211318602830909	AMT1-3	Ammonium transporter 1 member 3			GO:0005886,GO:0008519,GO:0097272,GO:0072488	plasma membrane|ammonium transmembrane transporter activity|ammonium homeostasis|ammonium transmembrane transport
Lj1P143T34	14.363504376480003	7.43025367461897	21.296755078341025	2.8701795093322127	1.5211409700454284	0.0106112066547784	0.024592770131988	Up	0.9488871390903972	1.138124578925204	1.0062767194644766	0.3456125678942855	0.4397358380411491	0.2946649487212977
Lj1P145T32	221.6356565594216	368.3204929055751	74.95082021326785	0.2035085591737293	-2.2968386221756063	0.0104103982886813	0.0242023909734665	Down	1.7387227196284991	1.8318386079843765	7.3090829655070575	15.6489608973086	5.90409345298	32.299020156980845
Lj1P155T25	169.14524549211544	247.12034555964195	91.17014542458868	0.3689672107196495	-1.4384354819459586	2.1027678894586972e-09	1.5003245940448774e-08	Down	5.433178495286139	5.319773312729044	4.703495677496879	17.5391443764779	12.275272582521966	12.223629108753158
Lj1P156T23	55518.60110842474	35091.2484018498	75945.95381499962	2.164256053574291	1.1138711948064326	2.865790902149164e-29	8.777606784871812e-28	Up	1681.208634725935	1690.727568284634	1892.7796928513928	826.5168288143445	858.6386864708809	752.6571817108987	HSC-2	Heat shock cognate 70 kDa protein 2	ko03040,ko04141,ko04010,ko04144,ko04612,ko04915,ko04213,ko05162,ko05134,ko05145,ko05020,ko05417	Spliceosome|Protein processing in endoplasmic reticulum|MAPK signaling pathway|Endocytosis|Antigen processing and presentation|Estrogen signaling pathway|Longevity regulating pathway - multiple species|Measles|Legionellosis|Toxoplasmosis|Prion disease|Lipid and atherosclerosis	GO:0005737,GO:0005524,GO:0016887,GO:0140662,GO:0031072,GO:0051787,GO:0044183,GO:0051082,GO:0034620,GO:0051085,GO:0042026	cytoplasm|ATP binding|ATP hydrolysis activity|ATP-dependent protein folding chaperone|heat shock protein binding|misfolded protein binding|protein folding chaperone|unfolded protein binding|cellular response to unfolded protein|chaperone cofactor-dependent protein refolding|protein refolding
Lj1P168T5	8.412337667104453	16.824675334208894	0.0	0.010748377736665	-6.539737260925684	3.557083045801125e-06	1.6555870595085355e-05	Down	0.0	0.0	0.0	4.213181780044623	4.169347205130896	4.714639179540763	DRP1B	Phragmoplastin DRP1B			GO:0005737,GO:0005856,GO:0016020,GO:0005874,GO:0009524,GO:0005525,GO:0003924,GO:0008017	cytoplasm|cytoskeleton|membrane|microtubule|phragmoplast|GTP binding|GTPase activity|microtubule binding
Lj1P173T10	21.60348576056269	6.053395345101894	37.153576176023456	6.137510349144649	2.6176535521193185	0.000786512915094	0.0024154060555112	Up	0.3337148972259947	0.8100661254185834	1.5889310794580556	0.2232528388882341	0.0490955739734616	0.1727182630186028	KCS12	3-ketoacyl-CoA synthase 12	ko00062,ko04626	Fatty acid elongation|Plant-pathogen interaction	GO:0005783,GO:0016020,GO:0102756,GO:0006633	endoplasmic reticulum|membrane|very-long-chain 3-ketoacyl-CoA synthase activity|fatty acid biosynthetic process
Lj1P174T6	4.41508770380664	0.0	8.830175407613275	47.51922143399939	5.570439293767841	0.0007916564475825	0.0024284801600632	Up	0.2839834891090685	0.1774055099044083	0.5019317929223288	0.0	0.0	0.0	KCS12	3-ketoacyl-CoA synthase 12	ko00062,ko04626	Fatty acid elongation|Plant-pathogen interaction	GO:0005783,GO:0016020,GO:0102756,GO:0006633	endoplasmic reticulum|membrane|very-long-chain 3-ketoacyl-CoA synthase activity|fatty acid biosynthetic process
Lj1P179T34	415.9377676073236	192.77058223102875	639.1049529836179	3.313740980691677	1.7284608383843945	1.8894207896525577e-12	1.889569445890925e-11	Up	19.833918980751147	20.56833665257615	22.940281259847776	6.633171232803861	3.998472319674711	8.640928856928808		Chitinase 1 OS=Tulipa saxatilis subsp. bakeri OX=110455 PE=1 SV=1			GO:0008061,GO:0004568,GO:0006032,GO:0000272	chitin binding|chitinase activity|chitin catabolic process|polysaccharide catabolic process
Lj1P204T20	11.756159850203185	0.0	23.51231970040635	126.54530710292951	6.983510196276115	6.841369917007753e-07	3.5213870425221925e-06	Up	9.86842624654013	23.837387014155677	25.74790590121804	0.0	0.0	0.0
Lj1P204T24	147.61072035736134	94.3228590860257	200.89858162869683	2.1301407998436863	1.0909487940768068	1.1823370517755274e-07	6.765107479234182e-07	Up	10.912704156226916	9.602800680032056	11.601718992868342	4.564280261715009	5.538448321101457	5.0264539400924
Lj1P208T24	455.93548724430224	203.9652354228788	707.9057390657252	3.4715580885853514	1.7955833118426758	2.397594425411991e-13	2.5914815256302565e-12	Up	29.925913527414107	28.84344600741853	18.20674096101036	8.972023835753873	7.00755129310019	6.306042657111383	ADH1	Short chain aldehyde dehydrogenase 1			GO:0016491,GO:0016114	oxidoreductase activity|terpenoid biosynthetic process
Lj1P212T10	24.41029822046331	34.06329015093488	14.757306289991718	0.4332660905597631	-1.2066747659526604	0.0084497944989157	0.0201851790783157	Down	0.5874063241988172	0.7045533107632217	0.4746157769809776	1.3448325771124578	1.4921547661219945	1.2566134850231	ZAT5	Zinc finger protein ZAT5			GO:0005634,GO:0003700,GO:0046872,GO:0000976,GO:0006355	nucleus|DNA-binding transcription factor activity|metal ion binding|transcription cis-regulatory region binding|regulation of DNA-templated transcription
Lj1P222T34	38.41870325698975	15.589543249395364	61.24786326458409	3.939326044429328	1.977948828786124	4.5080821300378025e-06	2.054948250131272e-05	Up	1.8398760798634144	2.307113553211092	2.1285310947316387	0.5918092203749121	0.6890022923733259	0.3116456406815081
Lj1P243T21	864.1426881251718	0.9951606977086084	1727.2902155526338	1710.017899729345	10.739795711361332	1.9944463532482645e-37	8.579156546916644e-36	Up	102.95656895018392	107.05773478182611	108.17766916798136	0.0	0.0619681939786985	0.1245737994594104
Lj1P248T16	4.104933115198566	0.0	8.209866230397125	44.16228620082994	5.464742954621767	0.001612741652075	0.0046222230303329	Up	0.8055858160440922	0.201300945932349	0.6780225385442538	0.0	0.0	0.0
Lj1P255T54	2.301679629751112	0.0	4.603359259502222	24.758202995476445	4.629834699278068	0.0193597743082575	0.0414140173733189	Up	0.3132833729060358	0.3131348047836541	0.1054701726624394	0.0	0.0	0.0	Os09g0568700	Germin-like protein 9-3			GO:0048046,GO:0030145	apoplast|manganese ion binding
Lj1P256T46	3911.489024873358	5920.729129951564	1902.2489197951488	0.3212858609570828	-1.6380706023318017	3.621378998180529e-21	7.181177604660327e-20	Down	40.229753771177705	42.19933418579393	33.276690040908214	109.0734152058629	147.50379166579577	104.56011441158265	CCS	Capsanthin/capsorubin synthase, chromoplastic	ko00906	Carotenoid biosynthesis	GO:0009509,GO:0052727,GO:0052728,GO:0016705,GO:0016117	chromoplast|capsanthin synthase activity|capsorubin synthase activity|oxidoreductase activity, acting on paired donors, with incorporation or reduction of molecular oxygen|carotenoid biosynthetic process
Lj1P260T12	4769.4091220486025	7495.580102955208	2043.238141141992	0.2725881089108903	-1.8752054659411004	7.448528725545429e-34	2.8094435795373263e-32	Down	100.26654177919254	79.15968590296653	80.61859634566758	363.46692565125466	315.2607029094861	278.6941913880713	CAF1-11	Probable CCR4-associated factor 1 homolog 11	ko03018	RNA degradation	GO:0030015,GO:0005634,GO:0000932,GO:0008408,GO:0046872,GO:0004535,GO:0003723,GO:0042742,GO:0043928,GO:0000289	CCR4-NOT core complex|nucleus|P-body|3'-5' exonuclease activity|metal ion binding|poly(A)-specific ribonuclease activity|RNA binding|defense response to bacterium|exonucleolytic catabolism of deadenylated mRNA|nuclear-transcribed mRNA poly(A) tail shortening
Lj1P262T26	24.38368442206368	0.0	48.76736884412734	262.4231863418992	8.035751384359765	2.3471163583939027e-10	1.893633515172637e-09	Up	2.394115243243464	2.976633514112073	3.3616277221670425	0.0	0.0	0.0
Lj1P274T22	3080.6104137678576	1198.3752050207504	4962.84562251496	4.141803645209046	2.050259159836084	1.248576059595431e-35	5.078608093925607e-34	Up	417.78969357352287	431.2429904519527	348.84259608101854	113.78750692455516	95.85537691956183	80.41288584624725	LTPG2	Non-specific lipid transfer protein GPI-anchored 2			GO:0005886,GO:0008289,GO:0042335,GO:0050832,GO:0006869	plasma membrane|lipid binding|cuticle development|defense response to fungus|lipid transport
Lj1P276T20	32.780721997438725	65.5614439948774	0.0	0.00275952371242	-8.501365002088155	1.6142263439704262e-11	1.4671741907907102e-10	Down	0.0	0.0	0.0	3.817030838336888	2.6081480580769045	2.350365844667814	UGT74F2	UDP-glycosyltransferase 74F2			GO:0005829,GO:0052641,GO:0090704,GO:0080043,GO:0080044,GO:0052639,GO:0052640,GO:0080002,GO:0035251,GO:0018874,GO:0046482,GO:0010030,GO:0009696	cytosol|benzoic acid glucosyltransferase activity|nicotinate-O-glucosyltransferase activity|quercetin 3-O-glucosyltransferase activity|quercetin 7-O-glucosyltransferase activity|salicylic acid glucosyltransferase (ester-forming) activity|salicylic acid glucosyltransferase (glucoside-forming) activity|UDP-glucose:4-aminobenzoate acylglucosyltransferase activity|UDP-glucosyltransferase activity|ben…
Lj1P279T22	41.28361119019734	58.96057291443714	23.60664946595749	0.4000104018348654	-1.3218905786862154	0.0014212220615231	0.0041216412557655	Down	1.493248708358046	1.946792042898376	1.2458664145750662	3.24304123858698	3.1424397314987385	5.443547210588183
Lj1P290T21	52.40155840787844	23.82547744498271	80.9776393707741	3.3934094476525094	1.7627355156542608	1.654855361365416e-07	9.274632494848236e-07	Up	2.4671065616350325	2.1541515018737583	2.4058110074553003	0.6197190872587188	0.5840680352015263	0.8806078927303149	PCMP-H24	Pentatricopeptide repeat-containing protein At4g02750			GO:0043231,GO:0003723,GO:0008270,GO:0140547,GO:0009451,GO:0010214	intracellular membrane-bounded organelle|RNA binding|zinc ion binding|acquisition of seed longevity|RNA modification|seed coat development
Lj1P298T2	19.22045205956584	37.11690900963534	1.3239951094962967	0.035396881243987	-4.820233937151351	6.554764873690219e-08	3.882461151420149e-07	Down	0.1270612821442935	0.0423336753248287	0.0	1.851178046060379	1.5265984267713713	1.4467669585286032
Lj1P301T19	166.8982568882257	308.86257223182537	24.933941544625768	0.0806770851035404	-3.6316972300508654	2.0313327094303432e-45	1.253411168425684e-43	Down	1.0370210631957424	0.5684192812259212	0.9460138198807284	10.51331673842491	10.50728495869322	10.7344609568075
Lj1P302T17	27.301369783838048	10.698590334676524	43.90414923299952	4.091729889850905	2.0327109106173	7.960835690791047e-05	0.0002935175706037	Up	3.57439060898304	2.7183552934958946	4.1594280297624255	0.4851793978988395	0.8002191978351619	1.2869356290609957
Lj1P303T22	21.51366992994352	9.534930216240996	33.49240964364601	3.5216601680910484	1.816255699213371	0.0133375556030565	0.0300938438396116	Up	1.8503299212262745	1.4091066215264434	1.2458664145750662	0.3209259559018365	0.8620218412393955	0.091205817461354
Lj1P322T13	21.058809489694944	1.0106727790366803	41.10694620035318	40.67271114230518	5.345989255375026	7.819698498916717e-08	4.587869264700225e-07	Up	1.5124974900476078	0.8178483155090663	0.7763187708909961	0.0258030919318059	0.02553463269474	0.025665958682592	DALL2	Phospholipase A1-Igamma3, chloroplastic			GO:0009507,GO:0047714,GO:0008970,GO:0004620,GO:0004806,GO:0016042	chloroplast|galactolipase activity|phospholipase A1 activity|phospholipase activity|triglyceride lipase activity|lipid catabolic process
Lj1P336T14	14.84986602011976	29.69973204023951	0.0	0.0060911286204085	-7.359074715938015	2.480288690979417e-08	1.5522870286085366e-07	Down	0.0	0.0	0.0	1.2559979856877632	1.023589736511452	0.9553645339836798
Lj1P359T16	115.75521977924048	69.69749354008464	161.81294601839622	2.3189937052423275	1.2134989038873218	1.0315677330563915e-05	4.432811850872142e-05	Up	7.1166535431779785	8.203981339752513	8.193967572782169	3.061139887063672	2.491836415566512	4.66552835475388	UNC	Serine/threonine-protein kinase UCN			GO:0005737,GO:0005634,GO:0005886,GO:0005524,GO:0016301,GO:0004672,GO:0106310,GO:0004674,GO:0080060,GO:0051782,GO:0006468,GO:0036290	cytoplasm|nucleus|plasma membrane|ATP binding|kinase activity|protein kinase activity|protein serine kinase activity|protein serine/threonine kinase activity|integument development|negative regulation of cell division|protein phosphorylation|protein trans-autophosphorylation
Lj1P363T7	365.49923178715886	61.55097876830831	669.4474848060091	10.869981062389172	3.442277521800788	1.0095653169387358e-84	1.7110112991477696e-82	Up	27.702398342305475	29.67970314488657	33.386985172648416	2.8091814615263897	2.4609431653603324	3.1149036133886656
Lj1P369T2	29.22882346488045	55.85402746926704	2.6036194604938268	0.0468362542497357	-4.416230489499592	4.940456145595516e-10	3.832660242091219e-09	Down	0.0511317422100524	0.0511074940450005	0.3098527870445761	2.181631368617666	3.4753561224115685	3.1227359677959976
Lj1P432T20	132.1917070567315	62.244437616953775	202.13897649650903	3.2466951520861334	1.6989719293666834	7.197515960949425e-13	7.471427144110099e-12	Up	9.049847110882425	8.818280147617099	10.288445230039256	3.3127840609221835	2.2011559409576416	3.201029980579136	LIP2	Octanoyltransferase LIP2, mitochondrial	ko00785	Lipoic acid metabolism	GO:0005576,GO:0005739,GO:0005655,GO:0000172,GO:0033819,GO:0009249,GO:0006364,GO:0008033	extracellular region|mitochondrion|nucleolar ribonuclease P complex|ribonuclease MRP complex|lipoyl(octanoyl) transferase activity|protein lipoylation|rRNA processing|tRNA processing
Lj1P438T21	2.463714298919652	0.0	4.9274285978393015	26.503566739910184	4.728114619533779	0.012866426896004	0.0291446408758989	Up	0.2192983610342251	0.2191943633485578	0.1107436812955614	0.0	0.0	0.0	RGA1	Putative disease resistance protein RGA1			GO:0043531,GO:0005524,GO:0050832	ADP binding|ATP binding|defense response to fungus
Lj1P461T10	54.34602801477048	9.492364899768242	99.19969112977265	10.46537811966941	3.387552532760678	5.903694342458294e-05	0.0002233056354321	Up	1.1699680601568194	3.1014872545968624	11.35408155138514	1.0057885628263743	0.1571564507088643	0.3159294295568553	DIR20	Dirigent protein 20			GO:0048046,GO:0009699	apoplast|phenylpropanoid biosynthetic process
Lj1P481T33	210.4298074100545	57.40517175755033	363.4544430625586	6.338854304502245	2.6642221087279303	4.1582230339751857e-35	1.6621123580144212e-33	Up	12.06140985688238	11.153124958617797	12.670380007051	1.7787268666977607	2.324819826390389	1.5689785069168878
Lj1P482T11	36.18843297989871	69.11415481214222	3.2627111476551325	0.0473350158054058	-4.4009483859283405	7.028048298990705e-12	6.62465865246354e-11	Down	0.0402792908022046	0.201300945932349	0.1627254092506209	3.0599307468844503	1.8251530112256675	3.7107738304276623	EIX2	Receptor-like protein EIX2			GO:0005886,GO:0050832	plasma membrane|defense response to fungus
Lj1P487T12	21.181340816935176	35.49916350718394	6.8635181266863885	0.1934322613671776	-2.3700996618467123	9.332929623730608e-05	0.0003401114347684	Down	0.2418731923171601	0.290110186784856	0.4885750645392417	1.7116050981431283	1.0959864895840403	2.503689106782268	EIX2	Receptor-like protein EIX2			GO:0005886,GO:0050832	plasma membrane|defense response to fungus
Lj1P489T9	3.382850737939392	6.765701475878776	0.0	0.0267452612943142	-5.224572891262847	0.0028705976485617	0.0077284518371119	Down	0.0	0.0	0.0	4.1078522355435085	2.0325567625013115	2.0430103111343305
Lj1P507T5	18.365395743381267	30.193969207724948	6.536822279037562	0.2166141616683624	-2.2068005292225585	0.0017847502277854	0.0050604417009548	Down	2.368422299169631	0.7890997080548082	4.784127031968255	13.145127153739224	7.723715697504983	15.93548042684778
[truncated: 5,100 more rows]
