# Supplementary material for: Integrated metabolomic and transcriptomic analysis elucidates transcriptional regulation of flavonoid biosynthesis in differentially pigmented honeysuckle (Lonicera japonica) varieties
Source: Front Plant Sci. 2025 Sep 11;16:1636028. doi: 10.3389/fpls.2025.1636028 (PMC12460243; doi:10.3389/fpls.2025.1636028)
Supplement: Supplementary file 3 [file Table3.xlsx]

## Sheet: Sheet1
Index	Compounds	Class I	Class II	Formula	Level	CAS	L2-1	L2-2	L2-3	L1-1	L1-2	L1-3	VIP	P-value	Fold_Change	Log2FC	Type
Zbsp005869	7,4'-Dihydroxy-3,5,3'-trimethoxyflavone	Flavonoids	Flavones	C18H16O7	2	-	31302.7	16619.1	20154.9	450696	399716	453682	1.35954	0.001031	0.0522023	-4.25974	down
Lhhp120823	Eugenyl formate	Others	Others	C11H12O3	2	-	3.5419e+06	4.28363e+06	3.78454e+06	2.26786e+06	1.75903e+06	2.48762e+06	1.27112	0.00521588	1.78219	0.833648	insig
zjbp110810	6,8-dihydroxy-2-[2-(3'-hydroxy-4'-methoxyphenyl)ethyl]chromone	Others	Chromone	C18H16O6	1	-	231381	211325	310420	867570	897838	1.1808e+06	1.33849	0.0123945	0.255626	-1.96789	down
Wcdp000380	L-Valinol	Amino acids and derivatives	Amino acids and derivatives	C5H13NO	1	2026-48-4	1.53212e+06	1.561e+06	991965	1.48044e+06	1.51001e+06	1.6065e+06	0.573637	0.455327	0.888651	-0.170312	insig
Zmgp004297	1-phenyl-7-(4-hydroxyphenyl)-4-ene-3-heptanone	Others	Ketone compounds	C19H20O2	3	-	439506	398141	467010	378616	278530	408920	0.882511	0.170708	1.2238	0.291374	insig
Qahn004265	Magnolignan A-2-O-glucoside	Lignans and Coumarins	Lignans	C24H30O9	3	1035846-18-4	2.04823e+07	1.9604e+07	2.25781e+07	3.38856e+06	3.7468e+06	3.09567e+06	1.36661	0.00175068	6.12494	2.61469	up
pme3011	γ-Aminobutyric acid	Organic acids	Organic acids	C4H9NO2	3	56-12-2	633144	702112	506339	782322	590245	631181	0.434105	0.545103	0.919076	-0.121744	insig
MWSslk097	Dimethyl phthalate	Phenolic acids	Phenolic acids	C10H10O4	3	131-11-3	4.80687e+06	4.74161e+06	6.28136e+06	4.48324e+06	4.4297e+06	4.65024e+06	0.84806	0.270676	1.16712	0.222951	insig
mws2104	D-Pinitol	Others	Saccharides	C7H14O6	3	10284-63-6	2.13237e+06	2.36152e+06	1.96309e+06	2.80148e+06	2.61564e+06	2.83206e+06	1.23692	0.0178962	0.782743	-0.353389	insig
Hmjn003948	2,3,6-Trihydroxyurs-12-en-28-oic acid (Madasiatic acid)*	Terpenoids	Triterpene	C30H48O5	2	26532-66-1	1.65616e+06	1.6429e+06	1.2044e+06	186741	220695	160568	1.35835	0.0117028	7.92857	2.98706	up
Lmcp002302	N6-(2-Hydroxyethyl)adenosine*	Nucleotides and derivatives	Nucleotides and derivatives	C12H17N5O5	3	4338-48-1	860854	1.71507e+06	782384	1.11038e+06	1.16924e+06	1.20154e+06	0.26982	0.903702	0.964707	-0.0518368	insig
pmb1562	1-Stearidonoyl-Glycerol	Lipids	Glycerol ester	C21H34O4	2	-	253497	349898	289534	348591	367768	513465	0.982127	0.151669	0.726062	-0.461835	insig
Zmpn000199	D-Galactaric acid	Others	Saccharides	C6H10O8	2	526-99-8	1.84501e+06	1.42803e+06	1.36701e+06	1.86608e+06	2.09391e+06	2.07511e+06	1.10107	0.0715733	0.768843	-0.379239	insig
Wcdp005073	4-Hydroxysphinganine; Phytosphingosine	Lipids	Sphingolipids	C18H39NO3	1	554-62-1	1.06741e+06	875523	453907	1.17129e+06	1.29031e+06	1.31206e+06	0.962635	0.119826	0.635148	-0.654835	insig
mws0275	L-Malic acid*	Organic acids	Organic acids	C4H6O5	1	97-67-6	685502	581683	911742	1.00967e+06	911020	839433	0.907991	0.175371	0.789431	-0.341115	insig
MWS20185	[6]-Gingerol	Phenolic acids	Phenolic acids	C17H26O4	3	23513-14-6	64634.7	73125.4	84287.5	104908	151708	128077	1.23414	0.0412268	0.577207	-0.792839	insig
mws0255	Cytosine	Nucleotides and derivatives	Nucleotides and derivatives	C4H5N3O	1	71-30-7	2.22639e+06	6.81408e+06	2.32742e+06	6.35336e+06	5.33376e+06	8395365	0.913277	0.190194	0.56606	-0.820974	insig
Lmlp002765	Stilbostemin B; 3,5-Dihydroxy-4-Methylbibenzyl	Others	Stilbene	C15H16O2	2	162411-67-8	290705	265626	359421	255421	280764	329770	0.303215	0.666053	1.0575	0.0806632	insig
pme2380	α-Ketoglutaric acid	Organic acids	Organic acids	C5H6O5	3	328-50-7	2.75003e+06	2.58682e+06	3.48739e+06	1.67372e+06	1.7043e+06	1.65579e+06	1.30105	0.0445352	1.75299	0.809821	insig
zjgp122329	7-phenyl-hepta-4,6-diyne-1,2-diol*	Others	Others	C13H12O2	3	-	90362.5	78355.5	79555.2	401281	504509	431730	1.36415	0.00638483	0.185622	-2.42956	down
pme2602	O-Phospho-L-serine	Amino acids and derivatives	Amino acids and derivatives	C3H8NO6P	3	407-41-0	914975	1.02664e+06	839721	766379	680783	549254	1.13894	0.0358697	1.39316	0.478364	insig
MWSmce466	4-Hydroxyacetophenone	Others	Ketone compounds	C8H8O2	3	99-93-4	106710	33579.4	31561.5	22232.1	15722	22580.2	1.00126	0.27164	2.8389	1.50533	up
pmp001251	LysoPC 18:2(2n isomer)	Lipids	LPC	C26H50NO7P	1	-	9.18281e+06	6.7118e+06	5.00754e+06	7.26909e+06	8.33787e+06	7.08509e+06	0.396932	0.678428	0.921122	-0.118535	insig
Zapn005388	phenylacetic acid	Organic acids	Organic acids	C8H8O2	3	103-82-2	151138	154965	64662.6	54695	244666	32172.1	0.409888	0.871216	1.11834	0.161357	insig
Hahp000801	alanine betaine*	Alkaloids	Alkaloids	C5H11NO2	3	-	2.02346e+07	2.44005e+07	1.13581e+07	2.8102e+07	2.58475e+07	2.59892e+07	0.900986	0.169686	0.700452	-0.513642	insig
MWSslk133	1,14-Tetradecanedioic Acid	Lipids	Free fatty acids	C14H26O4	3	821-38-5	17797.2	18141.7	22747.2	16752.5	17612	19300.8	0.588061	0.415958	1.09356	0.129031	insig
pme0057	L-Homocysteine	Amino acids and derivatives	Amino acids and derivatives	C4H9NO2S	3	6027-13-0	405743	454164	340063	568301	514201	522605	1.17231	0.0363356	0.747595	-0.41967	insig
pma1751	N-(beta-D-Glucosyl)nicotinate*	Others	Vitamin	C12H15NO7	3	-	190222	176561	76993.4	219491	229861	207018	0.855072	0.181878	0.676107	-0.564676	insig
Wbmp001002	4-methoxybenzamide	Alkaloids	Alkaloids	C8H9NO2	2	3424-93-9	271234	487018	279094	423863	301366	296885	0.0263043	0.95425	1.0149	0.0213406	insig
MWS2413	N-acetyl-beta-alanine	Amino acids and derivatives	Amino acids and derivatives	C5H9NO3	3	3025-95-4	38336.1	28929.9	22860.2	21882.2	37335.1	19719.8	0.400347	0.630284	1.14175	0.191243	insig
pmb0819	3-Indoleacetonitrile	Alkaloids	Plumerane	C10H8N2	3	771-51-7	3.20148e+06	2.52101e+06	8.49701e+06	1.88094e+06	1.88021e+06	2.0215e+06	0.974475	0.274902	2.45899	1.29807	insig
Zmdp008296	6-prenylapigenin	Others	Ketone compounds	C20H18O5	3	68097-13-2	1.3356e+06	277318	476226	1.22958e+07	699383	757441	0.680553	0.419562	0.151909	-2.71872	insig
Lcsn001170	Thr-Leu	Amino acids and derivatives	Amino acids and derivatives	C10H20N2O4	1	50299-12-2	58466.5	264678	88178.3	254913	165701	221481	0.773228	0.358568	0.640594	-0.642518	insig
Lmsp011263	6-Hydroxy-5,7,4'-trimethoxyflavone	Flavonoids	Flavones	C18H16O6	2	6938-19-8	2.70563e+06	2.3117e+06	3.02384e+06	1.03944e+07	1.16103e+07	1.43043e+07	1.35334	0.0126316	0.221465	-2.17485	down
Laxp009625	(Z)-4,6-Dihydroxy-2-(4-Hydroxy-3-Methoxybenzylidene)-7-Methylbenzofuran-3(2h)-One	Flavonoids	Other Flavonoids	C17H14O6	1	-	1.84159e+06	1.57458e+06	1.72719e+06	6.45369e+06	6.2997e+06	7.79355e+06	1.36153	0.00720984	0.250322	-1.99814	down
pmd0132	LysoPC 16:0(2n isomer)	Lipids	LPC	C24H50NO7P	1	-	5.78163e+06	4.25601e+06	4.21332e+06	7.172e+06	7.6711e+06	7.17931e+06	1.23785	0.0281923	0.647112	-0.627913	insig
pme2960	Naringenin chalcone; 2',4,4',6'-Tetrahydroxychalcone*	Flavonoids	Chalcones	C15H12O5	2	73692-50-9	709225	574846	460131	614999	565690	670263	0.359567	0.68284	0.942328	-0.0856992	insig
pmd0136	LysoPC 18:0(2n isomer)	Lipids	LPC	C26H54NO7P	1	-	414129	305564	306211	498165	463482	421773	1.10772	0.0596091	0.74157	-0.431344	insig
MWSHY0017	Naringenin (5,7,4'-Trihydroxyflavanone)*	Flavonoids	Flavanones	C15H12O5	2	480-41-1	710004	627151	519313	566447	576220	647456	0.200665	0.741708	1.03706	0.0525018	insig
Lmmn003323	2-Hydroxyhexadecanoic acid	Organic acids	Organic acids	C16H32O3	1	764-67-0	1.15008e+06	738050	926109	1.02858e+06	939361	1.13872e+06	0.51318	0.516579	0.905873	-0.14262	insig
Zmpn003368	13S-Hydroxy-9Z,11E,15Z-octadecatrienoic acid	Lipids	Free fatty acids	C18H30O3	1	87984-82-5	3.3506e+06	3.96809e+06	4.55772e+06	3.19832e+06	4.31853e+06	4.16267e+06	0.0916981	0.900754	1.01686	0.0241175	insig
pmb0876	LysoPE 16:0	Lipids	LPE	C21H44NO7P	1	53862-35-4	7.30574e+06	7.55425e+06	7.81258e+06	1.20159e+07	1.04941e+07	8.18582e+06	1.07627	0.135975	0.738619	-0.437097	insig
Zmsp001773	9-Alpha-Ribofuranosyladenine*	Nucleotides and derivatives	Nucleotides and derivatives	C10H13N5O4	1	-	5.83143e+06	8.28641e+06	3.58657e+06	1.31759e+07	1.11159e+07	1.48039e+07	1.17037	0.0161919	0.452848	-1.1429	down
Zmdp000292	Arginine methyl ester*	Amino acids and derivatives	Amino acids and derivatives	C7H16N4O2	3	-	2.99253e+06	2.81244e+06	2.02102e+06	3.68663e+06	3.30017e+06	3.59944e+06	1.0696	0.0758282	0.739259	-0.435848	insig
mws0237	Azelaic acid	Organic acids	Organic acids	C9H16O4	1	123-99-9	688756	883881	1.21996e+06	615586	740868	763060	0.791429	0.282499	1.31757	0.397876	insig
MWS4309	Glycyl-tryptophan	Amino acids and derivatives	Amino acids and derivatives	C13H15N3O3	3	2390-74-1	215968	517979	284935	576534	474352	545064	0.953838	0.16053	0.638417	-0.647429	insig
Lmnp003080	Hispidulin-8-C-(2''-O-xylosyl)xyloside	Flavonoids	Flavones	C26H28O14	2	-	2.10677e+07	2.70793e+07	2.43833e+07	279853	262170	317132	1.36923	0.0052503	84.4205	6.39952	up
mws0789	Pinocembrin (Dihydrochrysin)	Flavonoids	Flavanones	C15H12O4	1	480-39-7	1.70095e+06	127753	1.4927e+06	1.36794e+06	1.87775e+06	2.11772e+06	0.663619	0.303608	0.619269	-0.691362	insig
Cmyp009787	Damascenone*	Others	Ketone compounds	C13H20O	3	23726-91-2	191426	130270	177225	221058	179722	205196	0.838433	0.192432	0.823334	-0.280451	insig
Zahp013600	Octadec-2-enamide*	Alkaloids	Alkaloids	C18H35NO	2	-	3.31542e+06	3.50907e+06	3.70285e+06	3.35284e+06	3.25968e+06	3.29527e+06	0.921244	0.201169	1.06253	0.087507	insig
Wccp011838	Octadec-8-enamide*	Alkaloids	Alkaloids	C18H35NO	2	-	3.31542e+06	3.50907e+06	3.70285e+06	3.35284e+06	3.25968e+06	3.29527e+06	0.921244	0.201169	1.06253	0.087507	insig
Hmpp003624	1-(4-Hydroxyphenyl)-7-(3-methoxy-4-hydroxyphenyl)-4,6-heptadiene-3-one	Others	Ketone compounds	C20H20O4	3	-	206166	241245	193654	255454	263696	272165	1.158	0.0598583	0.810126	-0.303783	insig
Lmhp008833	LysoPC 16:1(2n isomer)*	Lipids	LPC	C24H48NO7P	1	-	1.46061e+06	978847	970734	2.23497e+06	1.22716e+07	1.84974e+06	0.954696	0.33326	0.208494	-2.26192	insig
MWSmce706	Cyclo(Ala-Gly)	Amino acids and derivatives	Amino acids and derivatives	C5H8N2O2	3	4526-77-6	1.4313e+07	1.49924e+07	6.66127e+06	1.58797e+07	6.45513e+06	1.45943e+07	0.0275678	0.939662	0.973937	-0.0380995	insig
Lcsp003035	H-Leu-Trp-OH	Amino acids and derivatives	Amino acids and derivatives	C17H23N3O3	2	5156-22-9	63786.1	230726	81750.7	299384	180343	354197	0.987763	0.107324	0.451196	-1.14817	insig
pma3101	Nicotinate D-ribonucleoside	Others	Vitamin	C11H14NO6+	3	17720-18-2	1.42533e+06	1.88373e+06	1.49279e+06	1.37901e+07	1.41763e+07	1.40337e+07	1.36597	5.31317e-07	0.114329	-3.12873	down
MWSslk226	Benzylacetone	Others	Ketone compounds	C10H12O	3	2550-26-7	1.0801e+06	848654	1.01288e+06	938836	1.06678e+06	1.30174e+06	0.590626	0.398421	0.889422	-0.169061	insig
Lssp210412	Cuscohygrine	Alkaloids	Pyrrole alkaloids	C13H24N2O	3	454-14-8	723399	645552	676149	641820	684025	669522	0.408629	0.565015	1.02492	0.0355175	insig
pmb0855	LysoPC 16:0	Lipids	LPC	C24H50NO7P	1	17364-16-8	6190826	5.36245e+06	4.3749e+06	7.8785e+06	9.00313e+06	7.38793e+06	1.2037	0.0175904	0.656303	-0.607567	insig
zjbp110815	6-methoxy-2-[2-(3-methoxy-4-hydroxyphenyl)ethyl]chromone	Others	Chromone	C19H18O5	3	-	39472.7	39189.4	16227.9	51609.8	48379.2	66992.6	0.977187	0.0717384	0.568266	-0.815361	insig
pmp001287	N-Benzylmethylene isomethylamine	Alkaloids	Alkaloids	C8H9N	1	-	1.82107e+06	2.14514e+06	835564	2.20991e+06	1.97454e+06	2.57174e+06	0.774515	0.235296	0.710724	-0.492639	insig
pme1936	Creatinine	Organic acids	Organic acids	C4H7N3O	3	60-27-5	946272	997468	992488	901229	925785	968047	0.928309	0.140128	1.05051	0.0710843	insig
pme1184	2'-Deoxyguanosine	Nucleotides and derivatives	Nucleotides and derivatives	C10H13N5O4	1	961-07-9	327739	170751	94655.3	868706	941547	883697	1.25541	0.00543415	0.220177	-2.18327	down
Lahp004442	3,4-Dihydro-4-(4'-hydroxyphenyl)-5,7-dihydroxycoumarin*	Lignans and Coumarins	Coumarins	C15H12O5	2	-	654830	542308	413896	592906	630878	632324	0.696024	0.361184	0.867963	-0.204294	insig
Zmhp004065	7,8-Dihydroxy-5,6,4'-trimethoxyflavone*	Flavonoids	Flavones	C18H16O7	1	-	11821.6	12692.1	28250.1	177501	233150	216531	1.33614	0.00400166	0.0841282	-3.57127	down
mws0005	Tryptamine	Alkaloids	Plumerane	C10H12N2	1	61-54-1	1.22125e+06	1.66456e+06	1.0953e+06	88215.6	46635.9	133483	1.33253	0.0172545	14.8364	3.89107	up
mws1515	α-Ionone	Terpenoids	Monoterpenoids	C13H20O	3	127-41-3	279169	93957.7	109515	161375	137356	157859	0.132364	0.897466	1.05706	0.0800511	insig
zjgp122013	(Z)-6-O-β-D-glucopranosyl-6,7,3',4'-tetrahydroxyaurone	Flavonoids	Aurones	C21H20O11	2	-	3.83615e+07	4.98019e+07	4.11702e+07	4.65437e+06	8.41179e+06	5.19279e+06	1.34428	0.00453329	7.0833	2.82442	up
Wcsn010496	6,10,14-Trimethylpentadeca-5,9-Diene-2,13-Dione	Others	Others	C18H30O2	1	-	416931	380978	317757	319507	290429	274373	1.06987	0.100346	1.26162	0.335282	insig
MWSslk102	6-Chloropurine	Nucleotides and derivatives	Nucleotides and derivatives	C5H3ClN4	3	87-42-3	4.89955e+06	5.43553e+06	5.36533e+06	4.29261e+06	5.18953e+06	5.49346e+06	0.412672	0.588827	1.0484	0.0681878	insig
Lmbn004685	5S,8R-DiHODE; (5S,8R,9Z,12Z)-5,8-Dihydroxyoctadeca-9,12-dienoate	Lipids	Free fatty acids	C18H32O4	3	-	98137.5	120336	81119.1	49690.6	55802.4	61112.9	1.25143	0.0503375	1.79821	0.84656	insig
Wmln000659	3-Methyl-4,8-dihydroxy-3,4-dihydroisocoumarin	Lignans and Coumarins	Coumarins	C10H10O4	3	33788-22-6	235262	357882	258371	283437	162660	378449	0.178055	0.90902	1.03271	0.046433	insig
pmb2787	9-Oxo-10E,12Z-octadecadienoic acid*	Lipids	Free fatty acids	C18H30O3	3	54232-59-6	637749	579353	437016	277008	324097	303174	1.26679	0.0463607	1.82921	0.871221	insig
Zmgn000173	D-Ribose	Others	Saccharides	C5H10O5	3	50-69-1	196474	135006	121844	426013	422243	341863	1.30132	0.00263883	0.380907	-1.39249	down
pmd0160	LysoPE 16:0(2n isomer)	Lipids	LPE	C21H44NO7P	3	-	6.6535e+06	7.09304e+06	9.1563e+06	1.03099e+07	1.19196e+07	7.85389e+06	0.889165	0.176675	0.761313	-0.393437	insig
Zmjp010694	5-Hydroxy-3,7,3',4'-tetramethoxyflavone (Retusin)	Flavonoids	Flavones	C19H18O7	3	1245-15-4	638029	586038	792464	6.60174e+06	7.01452e+06	8.56714e+06	1.36394	0.00733431	0.0909028	-3.45953	down
Waln011704	1-(2,3-dihydroxypropoxy)-3-(((2-(dimethylamino)ethoxy)(hydroxy)phosphoryl)oxy)propan-2-yl (Z)-14-Octadecenoic Acid	Lipids	LPE	C28H56NO9P	1	-	1.132e+06	905917	1.06559e+06	1.30313e+06	1.13429e+06	981115	0.557776	0.416379	0.907848	-0.139477	insig
Zmzn000078	Dihydroxyacetone phosphate	Others	Saccharides	C3H7O6P	3	57-04-5	454666	499950	461522	429658	466078	443805	0.810173	0.226439	1.05718	0.0802229	insig
Wayn006579	16-Demethylmyricanol	Others	Others	C20H24O5	2	-	99811.6	98476.5	189754	158753	158108	242079	0.831685	0.238504	0.694248	-0.526478	insig
MWSmce039	Isonicotinic acid	Others	Vitamin	C6H5NO2	2	55-22-1	2.02683e+06	1.64738e+06	1.40807e+06	7.03111e+06	7.11199e+06	7.15321e+06	1.3562	0.000751345	0.238646	-2.06705	down
Zbjn005313	Laminamplexoside C	Others	Others	C16H28O8	2	-	190339	259403	389425	222335	379417	298693	0.234899	0.796756	0.931947	-0.10168	insig
Lmbp000123	L-Homomethionine	Amino acids and derivatives	Amino acids and derivatives	C6H13NO2S	3	25148-30-5	3.55009e+06	2.94603e+06	2.10197e+06	1.55833e+06	2.37544e+06	2.25119e+06	0.853081	0.191716	1.39016	0.47525	insig
Zazp002547	cyclo-(Gly-Phe)	Amino acids and derivatives	Amino acids and derivatives	C11H12N2O2	1	10125-07-2	1.25455e+06	853271	4.3122e+06	685692	539886	585210	0.984527	0.294713	3.54543	1.82596	insig
HJN090	Butin-7-O-glucoside*	Flavonoids	Flavanones	C21H22O10	3	-	260882	355584	271633	66672.7	69134	98565.6	1.33329	0.0114975	3.78926	1.92192	up
mws0344	D-Xylonic acid	Others	Saccharides	C5H10O6	1	526-91-0	5.01071e+06	4.95864e+06	3.93591e+06	7.01554e+06	6.74659e+06	6.38967e+06	1.25273	0.0132073	0.690026	-0.535278	insig
Cmlp002967	Gentiolactone	Terpenoids	Monoterpenoids	C10H12O5	2	-	1.92933e+06	1.99822e+06	1.43081e+06	1.18165e+07	9.29941e+06	1.18154e+07	1.35621	0.00631095	0.162713	-2.6196	down
pmb0786	D-Glucosamine	Others	Saccharides	C6H13NO5	3	3416-24-8	1.82565e+06	2.03838e+06	1.58388e+06	1.79408e+06	1.89322e+06	1.70812e+06	0.0473741	0.910535	1.00973	0.0139685	insig
Qmxp101615	Ent-3β-Acetoxyisopimar-15-8β-ol	Terpenoids	Ditepenoids	C22H36O3	1	-	2.34962e+06	2.83329e+06	2.80477e+06	5.16357e+06	4.70293e+06	4.85585e+06	1.33877	0.000458677	0.542555	-0.882158	insig
Lmjp004816	Loliolide*	Terpenoids	Monoterpenoids	C11H16O3	2	5989-02-6	1.28143e+06	1.25583e+06	932255	1.15335e+06	1.54069e+06	1.27151e+06	0.624134	0.361169	0.874911	-0.192792	insig
Zmjp000182	N-Monomethyl-L-arginine*	Amino acids and derivatives	Amino acids and derivatives	C7H16N4O2	3	17035-90-4	3.26936e+06	3.06444e+06	2.03591e+06	4.06566e+06	3.28227e+06	3.18969e+06	0.810818	0.207102	0.794269	-0.3323	insig
HX1340	epiloliolide*	Others	Others	C11H16O3	2	-	855928	970849	683325	916344	1.10104e+06	990665	0.865333	0.182154	0.834461	-0.261083	insig
Zmyn004449	9-Hydroxy-12-oxo-10(E),15(Z)-octadecadienoic acid	Lipids	Free fatty acids	C18H30O4	3	-	73513.4	133247	62954.7	86001.3	93264.5	90708.2	0.162078	0.997221	0.999042	-0.00138286	insig
MWS201400	Val-Trp	Amino acids and derivatives	Amino acids and derivatives	C16H21N3O3	1	24587-37-9	360026	1.3343e+06	483943	1.34367e+06	872559	980847	0.735988	0.392773	0.68133	-0.553574	insig
Zmyn000453	Isocitric Acid	Organic acids	Organic acids	C6H8O7	1	320-77-4	2.41747e+07	1.59592e+07	2.153e+07	9.54577e+06	2.33034e+07	2.50277e+07	0.265538	0.832529	1.06543	0.0914388	insig
Hmqn002118	7-Hydroxycoumarin;Umbelliferone	Lignans and Coumarins	Coumarins	C9H6O3	1	93-35-6	1.24912e+07	1.23559e+07	1.27572e+07	1.79267e+07	1.96681e+07	1.81476e+07	1.35403	0.00616856	0.674607	-0.56788	insig
Wbmp011352	Puberaconitidine	Alkaloids	Alkaloids	C37H52N2O11	1	83685-21-6	2.02014e+07	1.97166e+07	1.74871e+07	2.90229e+07	2.91539e+07	2.70076e+07	1.32677	0.00120249	0.673892	-0.56941	insig
mws0126	LysoPC 18:0	Lipids	LPC	C26H54NO7P	1	19420-57-6	1.50817e+06	1.60111e+06	1.43718e+06	1.45678e+06	1.53769e+06	1.41177e+06	0.497035	0.482566	1.03182	0.0451955	insig
Zbzp007397	5,6,7,7a-tetrahydro-4,4,7a-trimethyl-2(4H)-benzofuranone	Others	Others	C11H16O2	1	15356-74-8	489162	549291	658603	949110	1.04307e+06	845698	1.26792	0.00769092	0.598002	-0.741779	insig
Wcfp007836	Tetradecyldiethanolamine	Alkaloids	Alkaloids	C18H39NO2	1	18924-66-8	2.25372e+06	1.85354e+06	3.43454e+06	2.06068e+06	2.06207e+06	2.15944e+06	0.516957	0.469785	1.20051	0.263643	insig
MWS04412	N(6),N(6)-Dimethyl-L-lysine	Amino acids and derivatives	Amino acids and derivatives	C8H18N2O2	2	2259-86-1	2.42323e+06	2.68791e+06	969017	1.86303e+06	1.80109e+06	1.87215e+06	0.00316771	0.766803	1.09824	0.135193	insig
Lmhp007840	LysoPC 19:2	Lipids	LPC	C27H52NO7P	2	-	3.41912e+06	4.23772e+06	2.80842e+06	2.28331e+07	18627258	2.04404e+07	1.35545	0.00236924	0.169065	-2.56435	down
MWSmce625	2,3,5,6-Tetramethylpyrazine; Ligustrazine	Alkaloids	Alkaloids	C8H12N2	3	1124-11-4	1.4402e+06	1346340	1.89307e+06	2.96981e+06	2.30786e+06	2.1409e+06	1.16253	0.0475912	0.630797	-0.664753	insig
MWSHC20100	lycopodone	Flavonoids	Flavones	C27H26O11	1	851385-04-1	1.24543e+06	1.61518e+06	1.06959e+06	1.39843e+06	1.5531e+06	1.19482e+06	0.291093	0.728692	0.947871	-0.0772376	insig
Hmcn000192	Sedoheptulose	Others	Saccharides	C7H14O7	2	3019-74-7	906083	837163	688449	894808	901816	860807	0.68203	0.361861	0.915055	-0.12807	insig
Cmyp007180	Dihydroactinidiolide	Others	Lactones	C11H16O2	2	17092-92-1	526376	657955	803155	916523	1.05393e+06	895449	1.12203	0.0456447	0.693493	-0.528047	insig
Cmmn012461	Dehydroabietic acid	Terpenoids	Ditepenoids	C20H28O2	2	1740-19-8	2.58803e+06	1.1434e+06	2.14487e+06	1.18861e+06	1.33277e+06	1.60883e+06	0.684872	0.304722	1.42276	0.508693	insig
Hmgp002121	Hispidulin-7-O-(6''-O-p-Coumaroyl)Glucoside	Flavonoids	Flavones	C31H28O13	3	-	4.00861e+06	3.82961e+06	3.10414e+06	1.0512e+07	8.25306e+06	9.39504e+06	1.33775	0.00574286	0.388576	-1.36373	down
Lmqp000427	N-Methyl-Trans-4-Hydroxy-L-Proline	Amino acids and derivatives	Amino acids and derivatives	C6H11NO3	3	4252-82-8	228114	877138	862464	1.01602e+06	1.03295e+06	928100	0.740846	0.254875	0.660957	-0.597371	insig
Lmtn000940	1-O-(3,4-Dihydroxy-5-methoxy-benzoyl)-glucoside	Phenolic acids	Phenolic acids	C14H18O10	3	-	1.19014e+06	1.16299e+06	1.04133e+06	379402	409527	400085	1.36484	0.00291574	2.85485	1.51341	up
mws0919	Kaempferol-3-O-rhamnoside (Afzelin)(Kaempferin)	Flavonoids	Flavonols	C21H20O10	3	482-39-3	16469.5	11528.7	11066.8	4148.76	4590.06	8340	1.18085	0.031205	2.28734	1.19367	up
MWS201478	Phe-Ser	Amino acids and derivatives	Amino acids and derivatives	C12H16N2O4	1	16053-39-7	2.21919e+06	5.97293e+06	1.65319e+06	3.78088e+06	2.99069e+06	4.73597e+06	0.467058	0.731371	0.855554	-0.22507	insig
Lmbn005443	13-KODE; (9Z,11E)-13-Oxooctadeca-9,11-dienoic acid*	Lipids	Free fatty acids	C18H30O3	3	54739-30-9	318448	330902	253938	153802	180331	159571	1.3058	0.0203534	1.82962	0.871541	insig
Zbqn003921	N-carboxy-N-(2-oxo-2-phenylethyl)-L-alanine	Amino acids and derivatives	Amino acids and derivatives	C12H13NO5	1	-	3705945	1.85844e+06	575001	266875	315843	599600	1.05739	0.209351	5.19267	2.37648	up
Zmgn000447	3-Phospho-D-glyceric acid	Others	Saccharides	C3H7O7P	3	820-11-1	2.48367e+06	2.03369e+06	1.44338e+06	2.49429e+06	2.82292e+06	2.40991e+06	0.887954	0.180014	0.771404	-0.374441	insig
Lmhp009769	LysoPE 17:1*	Lipids	LPE	C22H44NO7P	3	-	166545	95381.1	176165	95231.8	97183	138369	0.671966	0.303701	1.3244	0.405344	insig
MWS201381	Ser-Trp	Amino acids and derivatives	Amino acids and derivatives	C14H17N3O4	2	94421-70-2	324560	885003	383805	1.83059e+06	1.19022e+06	1.46109e+06	1.17612	0.0200721	0.355512	-1.49203	down
Lmgp010081	5-Hydroxy-7,4'-dimethoxyflavanone	Flavonoids	Flavanones	C17H16O5	3	-	25673.2	19690.7	32233	80870.3	97996.5	100457	1.33185	0.00185583	0.277802	-1.84787	down
pme3351	Allysine(6-Oxo DL-Norleucine)	Amino acids and derivatives	Amino acids and derivatives	C6H11NO3	3	1962-83-0	151552	166787	116414	395171	296511	298980	1.29434	0.0163903	0.438851	-1.1882	down
pmb0508	p-Coumaroylagmatine	Alkaloids	Phenolamine	C14H20N4O2	3	7295-86-5	94182.8	161190	251989	51673	82201.1	69236	1.1036	0.152446	2.49796	1.32075	up
Cmsp002787	3,4'-Dihydroxy-3',5'-dimethoxypropiophenone	Others	Ketone compounds	C11H14O5	3	136196-47-9	0	0	0	206795	191274	203860	1.37039	0.000562414	0	#DIV/0!	down
Cmxp003975	Okanin-4'-O-glucoside(Marein)*	Flavonoids	Chalcones	C21H22O11	2	535-96-6	4.56301e+07	5.74299e+07	4.92104e+07	1.11914e+07	1.14848e+07	1.19658e+07	1.3643	0.00764545	4.39554	2.13604	up
Lmcp000282	L-Carnitine	Alkaloids	Alkaloids	C7H15NO3	1	541-15-1	823426	768139	681863	510744	590642	556316	1.25338	0.0203889	1.37143	0.455685	insig
WaYp006462	2-Aminohexadecane-1,5,15-triol	Lipids	Sphingolipids	C16H35NO3	1	-	2.60247e+06	2.85201e+06	4.02167e+06	2.65126e+06	3.00202e+06	2.79127e+06	0.463061	0.517069	1.12216	0.16628	insig
Zmmp001429	Glycyl-L-leucine	Amino acids and derivatives	Amino acids and derivatives	C8H16N2O3	1	-	1.07454e+06	5.15357e+06	1.24144e+06	2.40248e+06	2.16193e+06	2.97233e+06	0.349954	0.988226	0.991086	-0.0129176	insig
Lcsp001751	Val-Ile-Asp	Amino acids and derivatives	Amino acids and derivatives	C15H27N3O6	2	-	112019	619894	202966	160105	134439	177446	0.540943	0.427852	1.98072	0.986022	insig
MWSHY0021	Apigenin-7,4'-dimethyl ether	Flavonoids	Flavones	C17H14O5	1	5128-44-9	735512	630419	997466	1.27059e+06	1.34237e+06	1.9096e+06	1.19163	0.050219	0.522579	-0.936278	insig
MWS201483	Phe-Hyp	Amino acids and derivatives	Amino acids and derivatives	C14H18N2O4	3	90965-82-5	165748	208900	104337	249545	238489	291088	1.06292	0.0608318	0.614776	-0.701867	insig
pmn001606	Eicosenoic acid	Lipids	Free fatty acids	C20H38O2	3	26764-41-0	598971	522412	766762	556922	445859	510372	0.86927	0.219338	1.24782	0.319412	insig
Zmmp001941	2-amino-4-hydroxy-3-((3,4,5-trihydroxytetrahydro-2H-pyran-2-yl)oxy)butanoic acid	Amino acids and derivatives	Amino acids and derivatives	C9H17NO8	1	-	5.41436e+06	7.26148e+06	3.41938e+06	1.25403e+07	9.52767e+06	1.35844e+07	1.1816	0.016948	0.451449	-1.14736	down
pme0230	Adenosine*	Nucleotides and derivatives	Nucleotides and derivatives	C10H13N5O4	1	58-61-7	5.41436e+06	7.26148e+06	3.41938e+06	1.25403e+07	9.52767e+06	1.35844e+07	1.1816	0.016948	0.451449	-1.14736	down
Cmqp003383	Gentianamine	Alkaloids	Pyridine alkaloids	C11H11NO3	2	22952-54-1	178331	192870	194938	2.95017e+06	2.05971e+06	1.44726e+06	1.34966	0.0459739	0.0876764	-3.51167	down
Zmcp102205	Spathulenol	Terpenoids	Sesquiterpenoids	C15H24O	3	6750-60-3	201877	91657.4	476993	37114.8	56629.3	41908.1	1.15317	0.20575	5.68017	2.50593	up
Zmap009745	Ayanin (3',5-Dihydroxy-3,4',7-Trimethoxyflavone)*	Flavonoids	Flavones	C18H16O7	2	572-32-7	416543	370498	452628	989199	883434	1.13659e+06	1.3416	0.0095372	0.411956	-1.27944	down
Zmyn000155	N-α-Acetyl-L-ornithine	Amino acids and derivatives	Amino acids and derivatives	C7H14N2O3	2	6205-08-9	678044	544076	188512	583262	480986	485526	0.369771	0.783692	0.910217	-0.135717	insig
Zbzp007301	2-Methoxy-6-undecyl-1,4-benzoquinone	Quinones	Quinones	C18H28O3	3	-	11101	46885.2	10708	86961.7	61379.9	96587.5	1.13819	0.0217702	0.280466	-1.8341	down
pmb0952	Thiamine (Vitamin B1)	Others	Vitamin	C12H17N4OS+	3	70-16-6	451900	702740	713711	1.51125e+06	1.62058e+06	1.47905e+06	1.3008	0.00262252	0.405205	-1.30328	down
Zmdn006929	Aloe-Emodin-9-Anthrone	Quinones	Anthraquinone	C15H12O4	1	6247-99-0	1.50522e+06	122682	1.40762e+06	1.25608e+06	1.77036e+06	1.89767e+06	0.668216	0.293895	0.616459	-0.697923	insig
MWS80006	9-Hydroperoxy-9Z,11E-Octadecadienoic Acid	Lipids	Free fatty acids	C18H32O4	1	-	37202.4	38272.4	52175.7	43334.9	49956.4	53121.2	0.695049	0.340798	0.871855	-0.19784	insig
Lmhp001430	Cyclo(Pro-Glu)	Amino acids and derivatives	Amino acids and derivatives	C10H14N2O4	3	-	1.01005e+06	934009	750991	1.35756e+06	1.37982e+06	1.17601e+06	1.20509	0.0164751	0.688675	-0.538105	insig
pme0122	N6-Acetyl-L-lysine	Amino acids and derivatives	Amino acids and derivatives	C8H16N2O3	3	692-04-6	5.14376e+06	4.48073e+06	6.67278e+06	7.32629e+06	4.90765e+06	6.20478e+06	0.482817	0.496009	0.883861	-0.178109	insig
Zbbp005255	Aureusidin*	Flavonoids	Aurones	C15H10O6	1	38216-54-5	1.06198e+07	1.34414e+07	8.63418e+06	1.37057e+07	1.65429e+07	1.6735e+07	1.08885	0.0555592	0.695888	-0.523073	insig
pmp000579	Diosmetin-7-O-galactoside*	Flavonoids	Flavones	C22H22O11	1	-	74262.5	149810	91838.3	332320	365918	552985	1.28447	0.0346352	0.252482	-1.98575	down
pme1178	Guanosine	Nucleotides and derivatives	Nucleotides and derivatives	C10H13N5O5	1	118-00-3	5.77908e+06	1.14137e+07	5.90594e+06	1.68819e+07	1.39159e+07	1.8344e+07	1.17801	0.0228477	0.470042	-1.08914	down
Lmsn002288	1-O-Caffeoyl-(6-O-glucosyl)-β-D-glucose	Phenolic acids	Phenolic acids	C21H28O14	2	-	5925.63	11763.2	9629.15	11926.6	19165.3	21558.7	1.06009	0.0805313	0.518854	-0.946599	insig
Lacn004858	Phellavin*	Flavonoids	Flavanonols	C26H32O12	1	-	97685.8	143410	515940	534340	433867	297656	0.790105	0.338089	0.598039	-0.741688	insig
pmn001375	1-Hydroxypinoresinol-1-O-Glucoside*	Lignans and Coumarins	Lignans	C26H32O12	1	81495-71-8	97685.8	143410	515940	534340	433867	297656	0.790105	0.338089	0.598039	-0.741688	insig
Ymjm000067	14-Hydroxyvibsanin F	Terpenoids	Ditepenoids	C20H32O3	2	-	1.42562e+06	854099	426038	4.25243e+06	4.12079e+06	3.33265e+06	1.24744	0.00181922	0.231145	-2.11313	down
pma0253	O-MethylChrysoeriol-5-O-glucoside	Flavonoids	Flavones	C23H24O11	3	-	3.86843e+06	4.14093e+06	6.38979e+06	8.77714e+06	1.09631e+07	1.27051e+07	1.24529	0.0156093	0.443798	-1.17203	down
Lmhp001461	L-Prolyl-L-Leucine	Amino acids and derivatives	Amino acids and derivatives	C11H20N2O3	2	52899-07-7	1.66717e+06	5.82545e+06	2.01214e+06	7.62124e+06	5.87859e+06	6.71374e+06	1.03249	0.101717	0.470216	-1.0886	down
Zmsp000494	2-O-α-D-glucosyl-1-deoxynojirimycin	Alkaloids	Piperidine alkaloids	C12H23NO9	3	-	241415	121349	55363.3	91734.8	194662	122507	0.143095	0.963684	1.02255	0.0321778	insig
MWSHY0089	5,4'-Dihydroxy-7-methoxyflavanone (Sakuranetin)*	Flavonoids	Flavanones	C16H14O5	3	2957-21-3	381916	278456	613262	997295	1.11561e+06	1.06284e+06	1.23584	0.0154181	0.401051	-1.31814	down
Cmsp008121	7-O-Methylnaringenin*	Flavonoids	Flavanones	C16H14O5	3	-	381916	278456	613262	997295	1.11561e+06	1.06284e+06	1.23584	0.0154181	0.401051	-1.31814	down
Lmsp013116	Ent-16α,17-Dihydroxykauran-2-one	Terpenoids	Ditepenoids	C20H32O3	2	-	175880	142716	61505.3	430366	422352	346932	1.21021	0.00384148	0.316843	-1.65816	down
pmd0147	LysoPC 20:2	Lipids	LPC	C28H54NO7P	3	-	309184	213616	224800	475340	551233	322440	1.13183	0.0791742	0.554183	-0.851565	insig
Zasp102439	m-Aminophenylacetylene	Alkaloids	Alkaloids	C8H7N	1	54060-30-9	13392377	1.13754e+07	2.54594e+07	9.80128e+06	5608340	9.84134e+06	0.997653	0.191392	1.98912	0.99213	insig
pmb1096	Indole	Alkaloids	Plumerane	C8H7N	1	120-72-9	1.33796e+07	1.66395e+07	3.01027e+07	1.35442e+07	1.23473e+07	1.30686e+07	0.834032	0.301861	1.54316	0.625891	insig
zjgp122007	Maritimetin	Flavonoids	Aurones	C15H10O6	2	576-02-3	1.14274e+07	1.29008e+07	7.92763e+06	1.45488e+07	1.75031e+07	1.75078e+07	1.11693	0.0381833	0.650848	-0.619607	insig
Smcp000882	N-benzoyl-2-aminoethyl-β-D-glucopyranoside	Alkaloids	Alkaloids	C15H21NO7	1	-	499008	920013	446577	1.06866e+06	1.12121e+06	862292	1.0242	0.100759	0.611238	-0.710193	insig
MWStz040	Pterolactam*	Alkaloids	Pyrrole alkaloids	C5H9NO2	1	38072-88-7	894226	759360	341778	1.66111e+06	1.61271e+06	1.29392e+06	1.13189	0.0169664	0.436839	-1.19483	down
Lmjp004941	3,5,4'-Trihydroxy-7-methoxyflavone (Rhamnocitrin)*	Flavonoids	Flavonols	C16H12O6	1	569-92-6	5.70687e+06	6.55942e+06	4.66563e+06	2.26884e+07	2.25932e+07	2.48211e+07	1.35634	7.07177e-05	0.24153	-2.04973	down
pme3968	7-Methylguanine	Nucleotides and derivatives	Nucleotides and derivatives	C6H7N5O	3	578-76-7	134338	177291	106425	257160	148556	170344	0.79218	0.261529	0.725713	-0.46253	insig
Zbnn005416	Eriodictyol-7-O-(6''-acetyl)glucoside	Flavonoids	Flavanones	C23H24O12	3	-	28051.4	37758.3	26805.4	0	0	0	1.36898	0.0123437	#DIV/0!	#DIV/0!	up
mws1587	L-Norleucine*	Amino acids and derivatives	Amino acids and derivatives	C6H13NO2	1	327-57-1	829890	1.04283e+06	462737	1.37609e+06	1.08963e+06	1.02172e+06	0.896041	0.141347	0.66968	-0.578456	insig
Hmqp005411	9-Oxo-12Z-Octadecenoic acid	Lipids	Free fatty acids	C18H32O3	2	112543-32-5	420601	439767	216006	287337	275182	304487	0.46851	0.432829	1.24148	0.312065	insig
Zmsn003194	Secologaoside	Others	Others	C16H22O10	1	-	758093	1.0001e+06	825658	1.25834e+07	8.12777e+06	1.17991e+07	1.35963	0.0182049	0.0794781	-3.6533	down
pme3732	Cytidine	Nucleotides and derivatives	Nucleotides and derivatives	C9H13N3O5	1	65-46-3	5.21704e+06	2.19861e+07	6.87971e+06	2.05503e+07	2.02174e+07	3.22922e+07	0.974457	0.128242	0.466506	-1.10003	insig
Zmjp003163	Jasmonic acid	Organic acids	Organic acids	C12H18O3	1	77026-92-7	3.66201e+06	4.09394e+06	2.40591e+06	9.09987e+06	8.28675e+06	9.31226e+06	1.29956	0.00172179	0.38061	-1.39361	down
Waln011009	2-(2,3-dihydroxypropoxy)-3-(((2-(dimethylamino)ethoxy)(hydroxy)phosphoryl)oxy)propyl (11Z,14Z)-octadeca-11,14-dienoate	Lipids	LPE	C28H54NO9P	1	-	9.28001e+06	7.23968e+06	4.75709e+06	7.85277e+06	8.51561e+06	7.44019e+06	0.476894	0.588539	0.89366	-0.162202	insig
MWS04555g	D-Allo-Isoleucine*	Amino acids and derivatives	Amino acids and derivatives	C6H13NO2	1	1509-35-9	6.24227e+06	7.02557e+06	3.11737e+06	2.89163e+06	3.24649e+06	3.18645e+06	0.963656	0.186485	1.75721	0.813284	insig
mws0258	L-Isoleucine*	Amino acids and derivatives	Amino acids and derivatives	C6H13NO2	1	73-32-5	6.24227e+06	7.02557e+06	3.11737e+06	2.89163e+06	3.24649e+06	3.18645e+06	0.963656	0.186485	1.75721	0.813284	insig
mws0227	L-Leucine*	Amino acids and derivatives	Amino acids and derivatives	C6H13NO2	1	61-90-5	6.24227e+06	7.02557e+06	3.11737e+06	2.89163e+06	3.24649e+06	3.18645e+06	0.963656	0.186485	1.75721	0.813284	insig
pmp001048	Ixoroside	Terpenoids	Monoterpenoids	C16H24O9	2	58514-30-0	87120.5	133675	82230.6	69113.8	57263.1	64083.7	1.1052	0.144122	1.59102	0.669948	insig
Zmhn000892	4-O-Glucosyl-3,4-dihydroxybenzyl alcohol	Phenolic acids	Phenolic acids	C13H18O8	1	-	617862	561136	498234	429393	484372	529358	0.893553	0.160471	1.16222	0.216888	insig
Ladp002935	3-quinolinecarboxylic acid	Alkaloids	Quinoline alkaloids	C10H7NO3	1	-	6.23401e+06	6.35764e+06	9.71985e+06	2.29844e+06	1.8046e+06	2.24615e+06	1.3248	0.0408742	3.51407	1.81314	up
Wccp002543	γ-Glutamylphenylalanine	Amino acids and derivatives	Amino acids and derivatives	C14H18N2O5	2	7432-24-8	545365	3.10318e+06	977156	3.33367e+06	2.18816e+06	3.08596e+06	0.871283	0.230046	0.537386	-0.89597	insig
Yajn002315	4-O-(3'-O-alpha-D-Glucopyranosyl)caffeoylquinic acid	Phenolic acids	Phenolic acids	C22H28O14	1	1401352-63-3	724254	707461	816054	419632	499433	452785	1.32258	0.00320074	1.6385	0.712372	insig
MWS0933	1-Methylhistidine	Amino acids and derivatives	Amino acids and derivatives	C7H11N3O2	3	332-80-9	335530	335627	217549	579955	664732	630945	1.27622	0.00393811	0.473817	-1.0776	down
Wbmp007855	Oxoflaccidin*	Quinones	PhenAnthraquinones	C16H12O5	1	-	1.56583e+06	1.24175e+06	2.18443e+06	983918	915007	1.3641e+06	0.971932	0.161072	1.52987	0.613407	insig
Zmhn001926	1-O-Salicyloyl-β-D-glucose*	Phenolic acids	Phenolic acids	C13H16O8	1	60517-74-0	7.26714e+06	7.96357e+06	9.1351e+06	3.2846e+06	4.46344e+06	4.30804e+06	1.30039	0.00512052	2.02104	1.0151	up
Hmtn001302	Glucosyloxybenzoic acid*	Phenolic acids	Phenolic acids	C13H16O8	1	-	7.26714e+06	7.96357e+06	9.1351e+06	3.2846e+06	4.46344e+06	4.30804e+06	1.30039	0.00512052	2.02104	1.0151	up
pme0033	Hypoxanthine	Nucleotides and derivatives	Nucleotides and derivatives	C5H4N4O	3	68-94-0	475413	542671	1.21439e+06	628345	640521	651272	0.138629	0.702162	1.16266	0.217433	insig
Lmjp003655	6-C-MethylKaempferol-3-glucoside*	Flavonoids	Flavones	C22H22O11	1	-	993464	1.02174e+06	1.01174e+06	3.19658e+06	5.34518e+06	6.38423e+06	1.32478	0.0516841	0.202797	-2.30189	down
pme2237	Dulcitol*	Others	Saccharides	C6H14O6	3	608-66-2	227746	280278	128787	308448	277163	266888	0.799723	0.242691	0.746993	-0.420833	insig
mws1333	Melibiose	Others	Saccharides	C12H22O11	1	585-99-9	6.74651e+06	6.1755e+06	7.97826e+06	6.65559e+06	6.45218e+06	7.33077e+06	0.144482	0.812801	1.02259	0.0322294	insig
Zblp002396	Peonidin-3-O-glucoside	Flavonoids	Anthocyanidins	C22H23O11+	3	68795-37-9	6.29766e+07	1.01236e+08	135575565	262104	285765	293341	1.36639	0.0415358	356.376	8.47726	up
Lmmn004951	2-Hydroxy-4-methyl-3-undecanoyloxypentanoic acid methyl ester*	Lipids	Free fatty acids	C18H34O5	2	-	304375	501948	174742	435861	497568	473204	0.807997	0.27257	0.697456	-0.519825	insig
Lmln007483	Sanleng acid*	Lipids	Free fatty acids	C18H34O5	2	-	304375	501948	174742	435861	497568	473204	0.807997	0.27257	0.697456	-0.519825	insig
MWS5164	N,N'-Dimethylarginine;SDMA	Amino acids and derivatives	Amino acids and derivatives	C8H18N4O2	3	30344-00-4	2.33432e+06	2.34975e+06	1.67618e+06	3.60809e+06	3.28071e+06	3.44435e+06	1.2438	0.0155651	0.615519	-0.700125	insig
ZbWp000360	N-(1-deoxy-1-xylosyl)valine	Amino acids and derivatives	Amino acids and derivatives	C10H19NO7	1	-	110289	136514	98484.6	63205.2	117422	61363.2	0.887221	0.199829	1.42687	0.51285	insig
Lcsp012679	linolenoylethanolamine	Lipids	LPE	C20H35NO2	2	-	444747	571179	540709	759517	829209	995367	1.25722	0.0217929	0.602391	-0.731227	insig
MWS0552	Cis-10-Pentadecenoic Acid(C15:1)	Lipids	Free fatty acids	C15H28O2	2	84743-29-3	89046.4	94479.2	95863.2	96278	98623	112082	0.909578	0.194131	0.910113	-0.135883	insig
Lahp002857	Epicatechin-(4β->8)-epigallocatechin	Flavonoids	Flavanols	C30H26O13	2	-	2.41548e+06	2.64975e+06	2.5332e+06	1.10922e+06	1.18063e+06	1.7685e+06	1.2445	0.02151	1.8723	0.90481	insig
mws0889	D-Threonic Acid	Others	Saccharides	C4H8O5	3	3909-12-4	482946	450624	750310	511185	491008	484731	0.400822	0.561215	1.13246	0.179458	insig
MWSHY0033	[6]-Shogaol	Phenolic acids	Phenolic acids	C17H24O3	3	555-66-8	528125	623045	667430	583419	723131	696735	0.619022	0.358429	0.907809	-0.139539	insig
pme0534	Gluconic acid	Others	Saccharides	C6H12O7	1	526-95-4	2.93293e+06	3.00258e+06	4.80764e+06	2.9838e+06	2.81163e+06	3.29442e+06	0.534942	0.466048	1.18188	0.241089	insig
pme3033	N,N-Dimethylglycine*	Amino acids and derivatives	Amino acids and derivatives	C4H9NO2	2	1118-68-9	191301	198919	211653	137574	134468	133782	1.35432	0.00649426	1.48309	0.568606	insig
Zmmp000635	(2S)-2-amino-4-methyl-4-pentenoic acid*	Amino acids and derivatives	Amino acids and derivatives	C6H11NO2	2	-	640760	672307	489288	628004	477657	631691	0.177427	0.789686	1.03742	0.0529937	insig
Yalp000545	N-Methyl-L-proline*	Amino acids and derivatives	Amino acids and derivatives	C6H11NO2	2	475-11-6	640760	672307	489288	628004	477657	631691	0.177427	0.789686	1.03742	0.0529937	insig
Hmsp000364	L-Cyclopentylglycine	Amino acids and derivatives	Amino acids and derivatives	C7H13NO2	3	2521-84-8	2.20781e+06	2.47513e+06	2.03629e+06	3.35597e+06	4.01088e+06	3.53352e+06	1.30487	0.00629662	0.616422	-0.698011	insig
Lazp005033	Divanillyltetrahydrofuran	Lignans and Coumarins	Lignans	C20H24O5	3	-	1.10696e+06	1.12664e+06	1.09981e+06	553399	596950	487120	1.35217	0.00196185	2.03571	1.02553	up
mws1337	D-Pantothenic Acid	Others	Vitamin	C9H17NO5	1	79-83-4	271307	280388	277835	336106	391340	333182	1.2549	0.0527223	0.782111	-0.354554	insig
mws0366	γ-Linolenic Acid*	Lipids	Free fatty acids	C18H30O2	1	506-26-3	2.18394e+07	2.20746e+07	1.7676e+07	1.71776e+07	1.65054e+07	1.43823e+07	1.10597	0.0667602	1.28138	0.357697	insig
Wbmn009702	2,3,23-Trihydroxyurs-12-en-28-oic acid*	Terpenoids	Triterpene	C30H48O5	2	-	1.69123e+06	1.87803e+06	1.27662e+06	181935	232956	163938	1.35622	0.0143011	8.37186	3.06555	up
MWS4296	Glycylphenylalanine*	Amino acids and derivatives	Amino acids and derivatives	C11H14N2O3	1	3321-03-7	2.73297e+06	1.02123e+07	3.64049e+06	7.98035e+06	6.53829e+06	9.79028e+06	0.74258	0.394604	0.682291	-0.551542	insig
pmb0374	2-Aminopurine	Nucleotides and derivatives	Nucleotides and derivatives	C5H5N5	1	452-06-2	2.74973e+06	3.95433e+06	1.50971e+06	6.17089e+06	5.21864e+06	7.37463e+06	1.13926	0.020779	0.437737	-1.19186	down
pmp001270	LysoPC 16:1*	Lipids	LPC	C24H48NO7P	1	76790-27-7	3.89483e+06	2.37745e+06	2.11414e+06	1.27414e+07	1.27206e+07	3.61032e+06	1.06213	0.147418	0.288467	-1.79352	down
Lajp005753	5,3'-dihydroxy-6,7,4'-trimethoxyflavone-8-O-β-D-glucoside*	Flavonoids	Flavones	C23H24O12	3	-	1.99836e+06	2.10515e+06	1.57635e+06	1.81752e+06	2.42881e+06	2.14795e+06	0.600344	0.376431	0.888271	-0.170928	insig
mws0254	L-Histidine	Amino acids and derivatives	Amino acids and derivatives	C6H9N3O2	3	71-00-1	7.43861e+06	8.26249e+06	1.34278e+07	7.63861e+06	7.00739e+06	8.00052e+06	0.694508	0.368016	1.28624	0.363161	insig
Zbqn001255	propyl-L-alanine	Amino acids and derivatives	Amino acids and derivatives	C6H13NO2	2	-	120883	320561	129938	285169	236968	226204	0.681639	0.463987	0.763533	-0.389238	insig
mws0154	Shikimic acid	Organic acids	Organic acids	C7H10O5	2	138-59-0	1.93822e+06	2.19013e+06	1.33487e+06	3.01603e+06	3.08184e+06	3.16349e+06	1.20339	0.0348033	0.589894	-0.761472	insig
Wdtp003420	3,4,5-Trihydroxy-6-[[3-(4-methoxyphenyl)oxiran-2-yl]methoxy]oxane-2-carboxylic acid	Phenolic acids	Phenolic acids	C16H20O9	2	-	181407	229871	173318	2.37895e+06	1.96866e+06	2.70822e+06	1.3634	0.0093243	0.0828528	-3.59331	down
MWS201461	Leu-Arg	Amino acids and derivatives	Amino acids and derivatives	C12H25N5O3	2	26607-15-8	842381	2.89583e+06	1.14497e+06	2.29408e+06	1.69297e+06	2.66835e+06	0.663205	0.46574	0.733717	-0.446704	insig
Cmyp003257	Icariside B1	Terpenoids	Terpene	C19H30O8	3	109062-00-2	661364	527645	410664	650555	576489	555687	0.539994	0.498326	0.897316	-0.156311	insig
Lmhp012042	2-Linoleoylglycerol*	Lipids	Glycerol ester	C21H38O4	1	3443-82-1	246062	243964	81514.5	447513	352155	365726	1.01319	0.0476768	0.490427	-1.02789	down
pmb0889	Punicic acid (9Z,11E,13Z-octadecatrienoic acid)	Lipids	Free fatty acids	C18H30O2	3	544-72-9	137248	210882	123646	248509	263850	306501	1.17099	0.029954	0.576137	-0.795515	insig
Lakn002075	4-Hydroxybenzoic acid glucosyl xyloside*	Phenolic acids	Phenolic acids	C18H24O12	2	-	10333.2	6338.76	10640.7	54702.1	55081.1	59607.8	1.34817	2.60415e-05	0.161241	-2.63271	down
MWSmce548	Betaine	Alkaloids	Alkaloids	C5H11NO2	1	107-43-7	9.47702e+06	7.88558e+06	4.92272e+06	3.66676e+06	3.08101e+06	3.83033e+06	1.18595	0.0957693	2.10674	1.07501	up
mws5042	L-Glycyl-L-phenylalanine*	Amino acids and derivatives	Amino acids and derivatives	C11H14N2O3	1	721-66-4	2.55227e+06	9.31314e+06	3.14173e+06	7.38433e+06	5.5343e+06	9.06796e+06	0.726958	0.405705	0.682558	-0.550976	insig
Li512115	Isochlorogenic acid B	Phenolic acids	Phenolic acids	C25H24O12	1	14534-61-3	6.17653e+06	1.13375e+07	6.68632e+06	1.13751e+07	1.46877e+07	1.10291e+07	1.0047	0.107252	0.652445	-0.616071	insig
pmb2406	LysoPC 17:0*	Lipids	LPC	C25H52NO7P	2	50930-23-9	54859.2	47785.4	64207	62564.6	67126.4	50933.8	0.434688	0.534978	0.923747	-0.114431	insig
Wcdp010162	1-Monolinolenoyl-Rac-Glycerol*	Lipids	Glycerol ester	C21H36O4	1	18465-99-1	1.87286e+07	1.58181e+07	8.40219e+06	1.89423e+07	1.68802e+07	1.77189e+07	0.667031	0.369557	0.802163	-0.318033	insig
Lmhp011388	2-α-Linolenoyl-glycerol*	Lipids	Glycerol ester	C21H36O4	1	55268-58-1	1.87286e+07	1.58181e+07	8.40219e+06	1.89423e+07	1.68802e+07	1.77189e+07	0.667031	0.369557	0.802163	-0.318033	insig
Zmjp008503	5-Hydroxy-4',6,7-trimethoxyflavone (Salvigenin)	Flavonoids	Flavones	C18H16O6	3	19103-54-9	504199	489741	636466	2.34071e+06	2.55517e+06	2.93546e+06	1.35843	0.00453391	0.20819	-2.26403	down
Zmdp001647	γ-Glutamyl-L-valine	Amino acids and derivatives	Amino acids and derivatives	C10H18N2O5	3	-	927001	982182	570131	657754	597722	611528	0.810729	0.253407	1.32796	0.409216	insig
Zmgn000503	2,3-Dihydroxy-3-Methylbutanoic Acid	Organic acids	Organic acids	C5H10O4	1	1756-18-9	464124	368636	707990	527351	504125	570207	0.259709	0.86062	0.961957	-0.0559552	insig
MWSCX015	Caffeic aldehyde	Phenolic acids	Phenolic acids	C9H8O3	3	141632-15-7	9.95533e+06	1.45356e+07	7.0626e+06	1.00275e+08	1.04104e+08	9.58768e+07	1.34789	1.06828e-05	0.105089	-3.25032	down
Lcsp013328	linoleoyl ethanolamine	Lipids	LPE	C20H37NO2	1	68171-52-8	2.02222e+06	1.47211e+06	2.38992e+06	8.68706e+06	7.20698e+06	9.32777e+06	1.33885	0.00382752	0.233301	-2.09974	down
MWSN0003	Chrysin	Flavonoids	Flavones	C15H10O4	3	480-40-0	22363.4	18004.2	14249	9828.57	9950.39	13040.4	1.15445	0.0726776	1.66415	0.734789	insig
mws0704	O-Phosphorylethanolamine	Alkaloids	Alkaloids	C2H8NO4P	3	1071-23-4	385260	330421	257000	607876	773334	733451	1.29261	0.00464164	0.45997	-1.12039	down
Zmdp001857	γ-Glutamyltyrosine	Amino acids and derivatives	Amino acids and derivatives	C14H18N2O6	1	7432-23-7	681941	683918	442360	558831	415594	447909	0.764708	0.25093	1.2713	0.346309	insig
Hmbp002730	Isoscutellarein*	Flavonoids	Flavones	C15H10O6	1	41440-05-5	1.18584e+07	1.31088e+07	8.94059e+06	1.56782e+07	1.81723e+07	1.86736e+07	1.19272	0.0184105	0.645567	-0.631361	insig
Zahp012577	Octadecadienamide	Alkaloids	Alkaloids	C18H33NO	1	-	4.95167e+06	5.22469e+06	5.57656e+06	6.03102e+06	5.55188e+06	5.3882e+06	0.836656	0.199694	0.92822	-0.107461	insig
Lmhp008718	LysoPC 17:2	Lipids	LPC	C25H48NO7P	1	-	3.60123e+06	2.16411e+06	2.09355e+06	3.45138e+06	3.66678e+06	2.85236e+06	0.780323	0.291416	0.788214	-0.343341	insig
pme3705	D-Glucoronic acid*	Others	Saccharides	C6H10O7	3	6556-12-3	2.03677e+06	2.34556e+06	2.03304e+06	1.95962e+06	1.64292e+06	2.01537e+06	0.884064	0.163422	1.14195	0.191499	insig
Wbmp003302	Frambinone	Others	Ketone compounds	C10H12O2	2	-	7.03138e+06	6.52805e+06	7.24088e+06	4.30031e+06	4.33127e+06	5.32943e+06	1.27911	0.0077509	1.48988	0.5752	insig
mws4516	Pyroglutamic acid	Amino acids and derivatives	Amino acids and derivatives	C5H7NO3	1	4042-36-8	180099	137703	162748	265742	322908	340696	1.30263	0.00934828	0.517083	-0.951531	insig
MWS1777	3-Chloroaniline	Alkaloids	Alkaloids	C6H6ClN	1	108-42-9	753850	1.1444e+06	2.71885e+06	1.11686e+06	1.13742e+06	1.02194e+06	0.34597	0.534477	1.40928	0.494957	insig
pmp000587	Luteolin-7-O-(6''-malonyl)glucoside*	Flavonoids	Flavones	C24H22O14	1	-	2.2201e+07	2.15826e+07	2.58406e+07	2.02588e+07	2.44568e+07	2.42188e+07	0.0845971	0.909617	1.01001	0.0143643	insig
Lmdp004892	Kaempferol-3-O-(6''-malonyl)galactoside*	Flavonoids	Flavonols	C24H22O14	1	-	2.2201e+07	2.15826e+07	2.58406e+07	2.02588e+07	2.44568e+07	2.42188e+07	0.0845971	0.909617	1.01001	0.0143643	insig
MWS1962	cis-Citral	Terpenoids	Monoterpenoids	C10H16O	3	5392-40-5	2.99444e+06	3.35162e+06	3.32406e+06	2.83492e+06	2.77864e+06	2.90091e+06	1.17143	0.0675644	1.13573	0.183617	insig
pme0008	L-Citrulline	Amino acids and derivatives	Amino acids and derivatives	C6H13N3O3	3	372-75-8	1.99756e+06	1.69248e+06	1.29846e+06	1.60263e+06	1.48e+06	1.90251e+06	0.045687	0.996527	1.00067	0.000968354	insig
Zmzp005934	Stearamide	Alkaloids	Alkaloids	C18H37NO	1	124-26-5	8.44131e+06	8.40196e+06	8.41583e+06	7.44204e+06	8.31057e+06	6.82494e+06	0.97706	0.173664	1.11877	0.161914	insig
MWSHC2099	Salcolin A*	Flavonoids	Flavones	C27H26O11	2	369390-51-2	1.74338e+06	2.07466e+06	1.61086e+06	1.56473e+06	1.92931e+06	1.55919e+06	0.450064	0.534947	1.07434	0.10345	insig
Wajp004095	Apigenin-7-O-Gentiobioside	Flavonoids	Flavones	C27H30O15	3	-	6.31629e+06	7.26094e+06	5.62901e+06	120871	85030	148006	1.36491	0.00556259	54.2692	5.76206	up
MWS2442	D-Fructose 6-Phosphate*	Others	Saccharides	C6H13O9P	1	643-13-0	1.49544e+07	1.75665e+07	1.31354e+07	1.02104e+07	1.13159e+07	1.3017e+07	1.07322	0.0833908	1.32171	0.402408	insig
Lmqn008288	3-Hydroxyoctadecanoic Acid	Lipids	Free fatty acids	C18H36O3	1	45261-96-9	217687	158543	329740	101475	93219.3	101260	1.21628	0.11216	2.3854	1.25423	up
MWS0618	Pantothenol	Others	Alcohol compounds	C9H19NO4	3	16485-10-2	34089.5	24026.1	27103.3	10680.4	14763.4	16626	1.23872	0.0216798	2.02566	1.01839	up
Zmyn000108	D-Saccharic acid	Others	Saccharides	C6H10O8	1	87-73-0	1.79308e+06	1.84022e+06	1.34152e+06	2.01477e+06	2.06224e+06	1.91695e+06	0.940954	0.158817	0.82997	-0.268868	insig
Zmhp003514	6,7,8-Tetrahydroxy-5-methoxyflavone	Flavonoids	Flavones	C16H12O6	3	-	5.99672e+06	6.83166e+06	5.16861e+06	2.46921e+07	2.65925e+07	2.69389e+07	1.36143	4.94609e-05	0.230071	-2.11985	down
MWS5231	Tridecanedioic acid	Lipids	Free fatty acids	C13H24O4	1	505-52-2	86384.3	86976.2	123029	68063.9	68539.2	81234.9	1.02958	0.152678	1.36059	0.444237	insig
Lmhp001732	L-Prolyl-L-Phenylalanine	Amino acids and derivatives	Amino acids and derivatives	C14H18N2O3	2	13589-02-1	154456	314944	168293	353836	315425	477332	1.05928	0.0750237	0.556162	-0.846422	insig
pmb0863	LysoPC 16:2(2n isomer)*	Lipids	LPC	C24H46NO7P	1	-	1.39601e+06	799623	586582	1.15576e+06	1.15327e+06	900996	0.485805	0.624458	0.866727	-0.20635	insig
Lmgn001670	Salicylic acid	Phenolic acids	Phenolic acids	C7H6O3	2	69-72-7	3.83004e+06	3.94713e+06	3.65789e+06	3.12029e+06	3.07629e+06	2.83332e+06	1.30783	0.00285766	1.26635	0.340682	insig
Lmsn001014	1-O-Galloyl-β-D-glucose*	Phenolic acids	Phenolic acids	C13H16O10	2	58511-73-2	515193	370629	283619	49372.5	111456	130283	1.23361	0.0369863	4.01716	2.00617	up
Hmln000659	3-O-Galloyl-D-glucose*	Phenolic acids	Phenolic acids	C13H16O10	2	-	515193	370629	283619	49372.5	111456	130283	1.23361	0.0369863	4.01716	2.00617	up
Lmfn000604	6-O-Galloyl-β-D-glucose*	Phenolic acids	Phenolic acids	C13H16O10	2	13186-19-1	515193	370629	283619	49372.5	111456	130283	1.23361	0.0369863	4.01716	2.00617	up
Wayp001024	N-(1-Deoxy-1-fructosyl)Valine	Nucleotides and derivatives	Nucleotides and derivatives	C11H21NO7	1	-	979212	1.36994e+06	1.15481e+06	933429	1.18874e+06	846504	0.704079	0.308009	1.18031	0.23917	insig
Zmyn004548	12-Oxo-phytodienoic acid	Lipids	Free fatty acids	C18H28O3	3	85551-10-6	112565	111294	72388	80301.9	96347.6	72645.5	0.590808	0.370343	1.18834	0.248949	insig
Lmhp001670	L-Valyl-L-Leucine	Amino acids and derivatives	Amino acids and derivatives	C11H22N2O3	1	3989-97-7	1.84699e+06	8.47019e+06	2.54998e+06	4.50043e+06	3.46612e+06	5.58983e+06	0.355775	0.924707	0.949159	-0.0752786	insig
MWS4471	N-Alpha-Acetyl-L-Asparagine	Amino acids and derivatives	Amino acids and derivatives	C6H10N2O4	3	4033-40-3	61541.5	63115.3	33009.6	90583.9	74850.6	89168.7	1.04267	0.0609495	0.619263	-0.691376	insig
pme3388	Homoarginine	Amino acids and derivatives	Amino acids and derivatives	C7H16N4O2	3	156-86-5	1.67985e+06	1.45225e+06	1.15334e+06	2.39208e+06	1.99909e+06	1.93618e+06	1.1522	0.0312786	0.677287	-0.56216	insig
Zmgn001448	2-Propylmalic Acid*	Organic acids	Organic acids	C7H12O5	1	-	838894	585312	2.23966e+06	298626	232090	305551	1.1625	0.208166	4.38122	2.13133	up
Wafn011571	alpha-Hydroxylinoleic acid*	Lipids	Free fatty acids	C18H32O3	2	57818-44-7	4.11635e+06	5.84378e+06	3.45374e+06	6.46731e+06	7.08167e+06	7.93212e+06	1.13706	0.0423959	0.62445	-0.679342	insig
Wbsp000408	3β,14α,15α,21α-tetrahydroxyserrat-14-en-21-acetyl-3-(4'-hydroxybenzoate)	Terpenoids	Terpene	C39H58O7	2	-	4.56154e+06	3.23106e+06	4.06214e+06	9.09604e+06	8.69631e+06	1.01334e+07	1.32813	0.000788237	0.424509	-1.23613	down
mws0572	5-Methylcytosine	Nucleotides and derivatives	Nucleotides and derivatives	C5H7N3O	1	554-01-8	49433.7	126396	105147	155246	168998	169051	1.01408	0.0856822	0.569593	-0.811997	insig
Xmyp004678	Kaempferol-3-O-(2''-O-xylosyl-6''-O-rhamnosyl)glucoside	Flavonoids	Flavonols	C32H38O19	1	-	0	0	0	491914	530508	524427	1.37041	0.000539445	0	#DIV/0!	down
Zmap007870	Blumeatin	Flavonoids	Flavanones	C16H14O6	3	118024-26-3	209123	165649	272729	605772	936278	845430	1.31381	0.0199178	0.271207	-1.88254	down
Lmhp010190	LysoPC 18:1(2n isomer)	Lipids	LPC	C26H52NO7P	1	-	1.53533e+06	1.09741e+06	1.38588e+06	1.65515e+06	1.75823e+06	1.43244e+06	0.874641	0.166614	0.829295	-0.270043	insig
Lmdp006732	Scutellarein-4'-methyl ether (5,6,7-Trihydroxy-4'-methoxyflavone)	Flavonoids	Flavones	C16H12O6	1	6563-66-2	717071	796839	562000	2.85994e+06	2.96445e+06	3.17445e+06	1.35613	6.62092e-05	0.230686	-2.116	down
Lcsp002417	Ser-Val-Leu	Amino acids and derivatives	Amino acids and derivatives	C14H27N3O5	1	-	163113	475288	200614	276589	219877	419067	0.291669	0.837386	0.916422	-0.125916	insig
Xmmn006031	Borneol 7-O-[β-D-apiofuranosyl-(1→6)]-β-D-glucopyranoside*	Terpenoids	Monoterpenoids	C21H36O10	2	88700-35-0	173150	349933	910591	505306	536709	569511	0.458566	0.814997	0.889637	-0.168711	insig
mws0256	L-Valine*	Amino acids and derivatives	Amino acids and derivatives	C5H11NO2	3	72-18-4	4.2144e+06	4.26838e+06	2.23217e+06	5.11074e+06	5.07162e+06	4.661e+06	0.887257	0.171516	0.721868	-0.470193	insig
Hmbp001276	Gallacetophenone	Phenolic acids	Phenolic acids	C8H8O4	3	528-21-2	114146	144249	146807	138163	121826	23340	0.638813	0.376139	1.43015	0.516162	insig
pme3207	Muconic acid	Organic acids	Organic acids	C6H6O4	1	1119-72-8	3.77538e+06	3.49849e+06	3.7133e+06	3.60672e+06	3.07806e+06	2.9949e+06	0.988427	0.137125	1.13507	0.182787	insig
Cmmn012997	Abietic acid	Terpenoids	Ditepenoids	C20H30O2	3	514-10-3	205836	54139.6	210458	69881.7	93583.5	129054	0.453604	0.36959	1.60822	0.685462	insig
HX1341	7-hydroxy-2H-1-benzopyran-2-one	Lignans and Coumarins	Coumarins	C9H6O3	1	-	3.41699e+06	3723916	4.15973e+06	3.64916e+06	4.29601e+06	3.52602e+06	0.116272	0.868376	0.985132	-0.0216116	insig
Lmdn001560	6-DeoxyCatalpol	Terpenoids	Monoterpenoids	C15H22O9	1	99499-99-7	25520	23291.6	19229.8	84797	89806.8	68895.2	1.34802	0.00743415	0.279432	-1.83943	down
Zbqp000710	3-(1H-imidazol-5-yl)-2-(trimethylammonio)propanoate	Alkaloids	Alkaloids	C9H15N3O2	1	-	2.92905e+06	2.66459e+06	1.6606e+06	2.93877e+06	2.76688e+06	2.7039e+06	0.609904	0.424628	0.862621	-0.213202	insig
Waln013577	22-HydroxydocoSanoic Acid	Lipids	Free fatty acids	C22H44O3	1	-	8191.49	6171.37	8004.42	4574.44	6636.16	6929.46	0.769073	0.225958	1.23303	0.302211	insig
pme0075	N-Acetyl-L-glutamic acid	Amino acids and derivatives	Amino acids and derivatives	C7H11NO5	2	1188-37-0	605044	670546	377197	972508	861947	889649	1.13043	0.0433035	0.606727	-0.720881	insig
Lmhp011562	1-α-Linolenoyl-glycerol*	Lipids	Glycerol ester	C21H36O4	1	-	1.20896e+07	1.14139e+07	5.52726e+06	9.90297e+06	8.09694e+06	8.12405e+06	0.137783	0.693142	1.11127	0.152208	insig
Lmjp007279	Penduletin 4'-Methyl Ether (5-Hydroxy-3,6,7,4'-Tetramethoxyflavone)	Flavonoids	Flavones	C19H18O7	2	14787-34-9	715683	658655	941914	8.14027e+06	8.0687e+06	1.04095e+07	1.36222	0.00825099	0.0870167	-3.52256	down
pmd0130	LysoPC 14:0	Lipids	LPC	C22H46NO7P	2	20559-16-4	182903	141152	108356	181326	189230	159844	0.788888	0.266658	0.815256	-0.294675	insig
MWS04447	Homoproline	Amino acids and derivatives	Amino acids and derivatives	C6H11NO2	2	56879-46-0	2.34568e+07	1.83163e+07	7.24308e+06	2.40919e+07	2.39256e+07	2.43392e+07	0.78768	0.245342	0.677426	-0.561866	insig
pmn001426	2,3,19-trihydroxyurs-12-en-28-oic acid (Euscaphic acid)*	Terpenoids	Triterpene	C30H48O5	2	53155-25-2	34310.4	7781.3	27451.9	4247.72	7899.48	2374.88	1.08778	0.142478	4.78881	2.25967	up
MWSmce394	2,3,19-Trihydroxyurs-12-en-28-oic acid (Tormentic acid)*	Terpenoids	Triterpene	C30H48O5	2	13850-16-3	34310.4	7781.3	27451.9	4247.72	7899.48	2374.88	1.08778	0.142478	4.78881	2.25967	up
Lmhp010757	LysoPE 20:2	Lipids	LPE	C25H48NO7P	2	-	154182	83936.2	71143.9	244588	236470	110427	0.927534	0.152227	0.522858	-0.93551	insig
Zmzp000145	Trimethyllysine	Amino acids and derivatives	Amino acids and derivatives	C9H20N2O2	3	23284-33-5	4.60067e+06	4.50881e+06	3.76152e+06	5.55984e+06	5.27426e+06	5.27694e+06	1.18452	0.0430012	0.798893	-0.323926	insig
MWSmce585	Methyl 3-aminopropanoate	Amino acids and derivatives	Amino acids and derivatives	C4H9NO2	3	4138-35-6	2.10765e+07	2.04747e+07	1.20082e+07	1.96151e+07	1.90325e+07	2.01093e+07	0.437669	0.61467	0.911543	-0.133618	insig
Lmfn004065	Morin-3-O-arabinoside	Flavonoids	Flavonols	C20H18O11	1	-	1.56799e+06	4572260	5540770	4141025	3813740	2.7382e+06	0.044277	0.815099	1.0924	0.127504	insig
Zmcn005156	4,5-O-Dicaffeoylquinic Acid Methyl Ester	Phenolic acids	Phenolic acids	C26H26O12	1	-	645401	663555	554839	1.86921e+06	2.46258e+06	1.88625e+06	1.34927	0.0154042	0.29974	-1.73822	down
pmb0885	4-Oxo-9Z,11Z,13E,15E-Octadecatetraenoic Acid	Lipids	Free fatty acids	C18H26O3	3	-	77672.7	114780	82896.7	177327	201644	181079	1.29221	0.00404086	0.491651	-1.02429	down
Zahp011321	N-Isobutyl Decanamide	Alkaloids	Alkaloids	C14H29NO	1	73785-31-6	1.57294e+06	1.90511e+06	2.06265e+06	1.94664e+06	2.10196e+06	1.80745e+06	0.423209	0.571817	0.946149	-0.0798614	insig
Zbnn003132	Eriodictyol-8-C-glucoside-4'-O-glucoside	Flavonoids	Flavanones	C27H32O16	3	-	113827	104868	77012	75188.4	50246.5	59335.6	1.11793	0.0583305	1.60041	0.678438	insig
MWS4354	N6-methyladenosine	Nucleotides and derivatives	Nucleotides and derivatives	C11H15N5O4	3	1867-73-8	191110	581799	318175	741910	588475	816425	1.03159	0.0719871	0.508235	-0.976432	insig
Lmgp008448	5,4'-Dihydroxy-7,3'-dimethoxyflavanone	Flavonoids	Flavanones	C17H16O6	1	66568-98-7	1.5028e+06	1.35304e+06	1.43017e+06	5.51293e+06	7.56288e+06	6.27831e+06	1.35929	0.0135261	0.221452	-2.17493	down
Lmjp101401	Bismurrangatin	Lignans and Coumarins	Coumarins	C30H30O9	2	-	2.43296e+07	3.29234e+07	3.00143e+07	2.24496e+07	3.15198e+07	3.05133e+07	0.173236	0.820243	1.03296	0.0467864	insig
pmb3101	2-Isopropylmalic Acid	Organic acids	Organic acids	C7H12O5	1	49601-06-1	75218	28115.3	253558	65120.4	67208.3	83542.3	0.134737	0.564644	1.65326	0.725314	insig
mws0341	2-Hydroxyisocaproic acid	Organic acids	Organic acids	C6H12O3	1	20312-37-2	125693	107159	116891	32031.7	36955.5	36008.7	1.36252	0.00245996	3.33103	1.73597	up
pmn001739	6'-Trans-Cinnamoyl-8-epikingisidic acid	Phenolic acids	Phenolic acids	C25H28O12	3	-	54151.7	60288.1	62462.9	226760	263432	264648	1.36477	0.00309994	0.234358	-2.09321	down
MWSmce096	Nootkatone	Terpenoids	Sesquiterpenoids	C15H22O	3	4674-50-4	318386	313551	185678	279656	297429	258827	0.185965	0.903008	0.978111	-0.0319302	insig
MWSHC20110	8-Methoxyapigenin*	Flavonoids	Flavones	C16H12O6	1	57096-02-3	5.97228e+06	6.60312e+06	4.86592e+06	2.42841e+07	2.52758e+07	2.73171e+07	1.35925	0.000214721	0.226873	-2.14004	down
pmf0070	Stigmast-5-en-3-ol (β-Sitosterol)	Steroids	Steroid	C29H50O	3	83-46-5	4.77255e+07	4.20285e+07	5.41316e+07	4.30925e+07	2.82871e+07	4.21894e+07	0.856695	0.170264	1.26694	0.341354	insig
MWS201449	Asn-Leu	Amino acids and derivatives	Amino acids and derivatives	C10H19N3O4	2	22601-71-4	219287	1.47876e+06	402207	488399	273213	392043	0.345288	0.507356	1.82052	0.864354	insig
Lhmp120915	Secologanoside	Terpenoids	Monoterpenoids	C16H22O11	1	59472-23-0	18639.9	23765.3	9450.39	273757	329469	251849	1.34355	0.0060254	0.0606445	-4.04348	down
pmb0168	PC(16:1/14:1)	Lipids	PC	C38H70NO8P	3	-	94339.9	146756	259352	170789	207534	162182	0.3428	0.813565	0.92589	-0.111087	insig
Wcdp009119	Elaidolinolenic acid	Phenolic acids	Phenolic acids	C18H30O2	1	28290-79-1	2.02796e+06	2.84771e+06	1.60137e+06	3.33321e+06	3.60329e+06	3.97417e+06	1.15513	0.0373361	0.593642	-0.752334	insig
MWS20192	Gallic acid	Phenolic acids	Phenolic acids	C7H6O5	3	149-91-7	48974.5	146273	95964.9	303912	97601.7	118118	0.67852	0.371823	0.560421	-0.835418	insig
Zbnp004766	Limocitrin-7-O-glucoside*	Flavonoids	Flavonols	C23H24O13	3	-	376610	259931	487505	150085	49662.8	141740	1.1562	0.0396223	3.29161	1.71879	up
pme0278	2,6-Diaminooimelic acid	Organic acids	Organic acids	C7H14N2O4	3	583-93-7	5.34986e+06	4.89166e+06	2.80713e+06	2.35816e+06	2.67782e+06	3.06342e+06	0.983244	0.162739	1.61106	0.688012	insig
Lmhp010908	LysoPC 19:1	Lipids	LPC	C27H54NO7P	1	-	783682	375203	770070	447659	410381	322954	0.889555	0.197761	1.63333	0.707817	insig
zjgp122313	Trideca-3,11-diene-5,7,9-triyne-1,2-diol*	Others	Others	C13H12O2	3	-	74877.4	76139.8	79510	378326	500737	417311	1.3639	0.0100868	0.177825	-2.49147	down
mws0208	Adipic Acid*	Organic acids	Organic acids	C6H10O4	3	124-04-9	122983	114615	138024	235069	228555	188304	1.30393	0.0124222	0.57617	-0.795433	insig
Hmln000873	2-O-Galloyl-D-glucose	Phenolic acids	Phenolic acids	C13H16O10	2	-	870931	916716	745851	195783	356244	333996	1.28486	0.00155554	2.85941	1.51572	up
MWS1983	Maltitol	Others	Saccharides	C12H24O11	3	585-88-6	547750	493048	569002	444613	420790	553918	0.780313	0.264959	1.1342	0.18168	insig
Lmgn000219	Succinic semialdehyde	Organic acids	Organic acids	C4H6O3	3	692-29-5	13518.9	22456.7	23658.7	13962.8	7182.59	39991.5	0.244359	0.965623	0.975422	-0.0359017	insig
pmp000172	5,2'-Dihydroxy-7,8-dimethoxyflavone glycoside*	Flavonoids	Flavones	C23H24O11	2	-	94007.3	58005.8	126410	882303	834129	1.38036e+06	1.33673	0.031477	0.0899069	-3.47542	down
Cmyn001336	Linustatin	Alkaloids	Alkaloids	C16H27NO11	3	72229-40-4	6133.05	6782.62	5534.91	8561.54	6302	10856.4	0.932919	0.200828	0.717365	-0.479221	insig
Zmxn110201	2,6-Dimethoxy-4-hydroxyphenol-1-O-ß-D-glucopyranoside	Others	Others	C14H20O9	3	-	145274	105616	107992	112574	108778	101044	0.564153	0.446188	1.11317	0.154675	insig
pmd0146	LysoPC 20:2(2n isomer)	Lipids	LPC	C28H54NO7P	3	-	845232	512863	983902	653030	929657	466841	0.325268	0.641627	1.1427	0.192447	insig
Wbtp003341	(3,5-dihydroxyphenyl)-(4-hydroxy-2,6-dimethoxyphenyl)methanone	Others	Ketone compounds	C15H14O6	3	-	1.31116e+06	2.24019e+06	2.25835e+06	576170	300921	283986	1.29279	0.0298167	5.00372	2.323	up
Lmbn005369	13(S)-HODE;13(S)-Hydroxyoctadeca-9Z,11E-dienoic acid*	Lipids	Free fatty acids	C18H32O3	2	10219-69-9	4.33853e+06	6.01692e+06	3.56996e+06	6.39826e+06	7.6714e+06	8.4635e+06	1.12608	0.0395976	0.617996	-0.69433	insig
MWSmce265	Decursinol	Lignans and Coumarins	Coumarins	C14H14O4	3	23458-02-8	318779	296223	436293	364570	237040	275745	0.639466	0.371632	1.19826	0.260936	insig
Wcsn010254	4-[3-(4,8-dimethylnona-3,7-dienyl)-3-methyloxiran-2-yl]butan-2-one*	Others	Others	C18H30O2	1	-	2.22049e+07	2.1998e+07	1.68848e+07	1.62839e+07	1.50209e+07	1.35125e+07	1.13015	0.0713078	1.36304	0.446824	insig
Yacp000453	3-hydroxy-1-methylpyrrolidin-2-one*	Alkaloids	Pyrrole alkaloids	C5H9NO2	1	132996-63-5	942933	828391	448581	1.73301e+06	1.62652e+06	1.41419e+06	1.18298	0.0129688	0.465027	-1.10461	down
MWS1882	Iminodiacetic acid*	Organic acids	Organic acids	C4H7NO4	1	142-73-4	784498	823550	275068	629060	401114	594599	0.0997566	0.685721	1.159	0.212884	insig
WaYn004639	Salirepin 6'-O-p-Coumarate	Phenolic acids	Phenolic acids	C22H24O10	3	-	20005	21622.2	23340	369923	306138	259401	1.36531	0.0119104	0.0694493	-3.8479	down
Lmrj002087	L-Isoleucyl-L-Aspartate	Amino acids and derivatives	Amino acids and derivatives	C10H18N2O5	2	-	728477	2.45175e+06	941676	3.68143e+06	2.60463e+06	3.20305e+06	1.07402	0.0600289	0.434382	-1.20296	down
Rfmb091	9S-Hydroxy-10E,12Z-octadecadienoic acid*	Lipids	Free fatty acids	C18H32O3	2	15514-85-9	3.72352e+06	5.80015e+06	3.23059e+06	5.98177e+06	6.98225e+06	8.04386e+06	1.09771	0.0536244	0.607118	-0.719951	insig
Cmmn012850	Communic Acid	Terpenoids	Ditepenoids	C20H30O2	3	2761-77-5	17738.3	1957.96	19794.3	4200.19	8271.2	10338.7	0.181176	0.431759	1.73128	0.791839	insig
Lahp004989	3,7,3'-Tri-O-methylquercetin-4'-O-β-D-apiofuranosyl-(1→2)-O-β-d-glucopyranoside	Flavonoids	Flavonols	C29H34O16	3	-	314947	234919	513713	14903.9	19936.2	25017.5	1.34547	0.0560674	17.7685	4.15125	up
MWSmce632	Vanillin acetate	Phenolic acids	Phenolic acids	C10H10O4	3	881-68-5	300805	837202	726645	503381	543694	515467	0.185312	0.601053	1.19334	0.255011	insig
MWS3270	Quinolinic Acid	Alkaloids	Pyridine alkaloids	C7H5NO4	3	89-00-9	1.27311e+06	1.13837e+06	1.02693e+06	2.06473e+06	1.64403e+06	1.75413e+06	1.27335	0.0165732	0.629413	-0.667922	insig
mws1346	DL-2-Aminoadipic acid	Alkaloids	Alkaloids	C6H11NO4	3	542-32-5	2.23327e+06	2.54359e+06	2.57658e+06	2.48091e+06	2.22223e+06	2.45367e+06	0.305629	0.658532	1.02747	0.0391028	insig
Lasp003359	Sarracenin	Terpenoids	Monoterpenoids	C11H14O5	1	59653-37-1	464095	250742	484160	3.20737e+06	2.83646e+06	3.20978e+06	1.34208	0.000195347	0.129571	-2.94819	down
pmb0865	LysoPC 18:3(2n isomer)	Lipids	LPC	C26H48NO7P	1	-	8.3102e+06	5.42641e+06	9.55452e+06	7.25755e+06	7.80989e+06	6.48075e+06	0.201536	0.68824	1.08089	0.112213	insig
pmf0138	D-Mannose*	Others	Saccharides	C6H12O6	1	3458-28-4	5.63203e+06	7.60134e+06	7.43257e+06	6.5535e+06	5.58662e+06	5.75453e+06	0.736887	0.281309	1.15487	0.207726	insig
Zmyn004732	2R-hydroxy-9Z,12Z,15Z-octadecatrienoic acid	Lipids	Free fatty acids	C18H30O3	3	-	196506	310779	130064	151142	196882	190004	0.286819	0.599364	1.1846	0.244404	insig
mws0224	DL-Methionine	Amino acids and derivatives	Amino acids and derivatives	C5H11NO2S	3	59-51-8	6.36408e+06	9.80464e+06	3.44688e+06	7.75907e+06	5.96055e+06	6.36627e+06	0.22479	0.941257	0.976587	-0.0341802	insig
MWSmce331	Azetidine-2-carboxylic acid*	Alkaloids	Alkaloids	C4H7NO2	3	2517-04-6	508075	513245	588831	561080	568452	496756	0.108762	0.884248	0.990078	-0.0143856	insig
mws0944	5(Z),8(Z),11(Z)-Eicosatrienoic acid	Lipids	Free fatty acids	C20H34O2	3	20590-32-3	524423	561309	572443	239856	445677	448527	0.968037	0.12166	1.46216	0.548099	insig
Wcdp006741	1-(9Z,12Z-Octadecadienoyl)-Sn-Glycero-3-Phosphocholine	Others	Others	C26H50NO7P	1	22252-07-9	8.99759e+06	6.84125e+06	5.07693e+06	7.81788e+06	8.90402e+06	6.93872e+06	0.511744	0.523649	0.883991	-0.177896	insig
pmp000004	4',5,7-Trihydroxy-3',6-dimethoxyflavone (Jaceosidin)*	Flavonoids	Flavones	C17H14O7	2	18085-97-7	451309	539917	390734	641331	831144	936319	1.21287	0.0393476	0.573714	-0.801596	insig
Lmfp009701	Glycerol 9(E),11(Z),13(E)-octadecatrienoyl ester*	Lipids	Glycerol ester	C21H36O4	1	-	1.20873e+07	1.22901e+07	5.36543e+06	1.01983e+07	8.08884e+06	8.50467e+06	0.103081	0.712829	1.11015	0.150749	insig
Hmgn001653	Protocatechualdehyde*	Others	Aldehyde compounds	C7H6O3	2	139-85-5	942382	1.26848e+06	871614	1.08812e+06	957316	1.06126e+06	0.110575	0.954733	0.992203	-0.0112924	insig
Lmqn000780	Uridine 5'-diphospho-N-acetylglucosamine	Nucleotides and derivatives	Nucleotides and derivatives	C17H27N3O17P2	1	528-04-1	413389	321758	290528	406519	383507	426671	0.876199	0.220167	0.842999	-0.246397	insig
MWSslk225	1-Indanone	Others	Ketone compounds	C9H8O	3	83-33-0	712291	758982	673687	764773	893813	1.09384e+06	1.0153	0.16199	0.779298	-0.359753	insig
mws0567	4-Guanidinobutyric acid	Organic acids	Organic acids	C5H11N3O2	3	463-00-3	1.54027e+06	1.65461e+06	1.53154e+06	1.27117e+06	1.24426e+06	1.29053e+06	1.32952	0.0100395	1.24185	0.312489	insig
Zmbp002538	1-Methoxy-indole-3-acetamide*	Alkaloids	Plumerane	C11H12N2O2	1	-	1.31122e+06	867986	4.29463e+06	687604	459840	648933	0.999445	0.284094	3.60383	1.84953	insig
MWSmce697	4-Ethoxyphenol	Phenolic acids	Phenolic acids	C8H10O2	3	622-62-8	183424	174158	116191	103750	157403	113001	0.709932	0.286098	1.26625	0.340562	insig
Wcjp002598	8-hydroxyquinoline	Alkaloids	Quinoline alkaloids	C9H7NO	1	148-24-3	2.12236e+07	1.59386e+07	5.36032e+07	1.20551e+07	1.0139e+07	1.05902e+07	1.0492	0.242169	2.76857	1.46914	up
Lmbn004240	9,10-Dihydroxy-12,13-epoxyoctadecanoic acid	Lipids	Free fatty acids	C18H34O5	2	-	6857.13	13145.6	11169.6	10039.7	11646	18081.7	0.583011	0.408517	0.783865	-0.351322	insig
Lcsn000415	Keto-Deoxy-Nonulonic acid	Organic acids	Organic acids	C9H16O9	1	153666-19-4	560955	675496	366968	1.04115e+06	892579	852275	1.14479	0.0279234	0.575525	-0.797048	insig
Lmqp002115	Methyl Syringate	Phenolic acids	Phenolic acids	C10H12O5	2	884-35-5	310768	266978	467580	740879	827686	699224	1.25615	0.00799017	0.460945	-1.11733	down
Yshs000058	Vibsanin U	Terpenoids	Ditepenoids	C25H38O7	3	-	55632.1	38842.3	45091.5	146587	137843	170808	1.34306	0.00267353	0.306578	-1.70567	down
pmb0789	Pyridoxine-5'-O-glucoside	Others	Vitamin	C14H21NO8	3	-	3.55291e+06	3.16721e+06	4.35588e+06	2.76104e+06	2.38021e+06	2.57752e+06	1.18574	0.0742588	1.43494	0.520992	insig
pmb0494	Sinapoylputrescine	Alkaloids	Phenolamine	C15H22N2O4	3	70185-57-8	200809	152968	28740.8	2.31011e+06	1.74073e+06	1.44187e+06	1.26104	0.0183877	0.069641	-3.84392	down
mws0367	α-Linolenic Acid*	Lipids	Free fatty acids	C18H30O2	1	463-40-1	2.09521e+07	1.87804e+07	1.67687e+07	1.68496e+07	1.56614e+07	1.51781e+07	1.04036	0.121434	1.18478	0.24462	insig
Wafn002874	4-O-(4'-O-alpha-D-Glucopyranosyl)caffeoylquinic acid	Phenolic acids	Phenolic acids	C22H28O14	2	1401352-62-2	3.10832e+06	2.77882e+06	3.79855e+06	1.71703e+06	1.53914e+06	1.71249e+06	1.31322	0.0307289	1.94936	0.962998	insig
mws0180	2,5-Dihydroxybenzoic acid; Gentisic Acid*	Phenolic acids	Phenolic acids	C7H6O4	3	490-79-9	1.34555e+06	1736020	1.89756e+06	155069	140090	135532	1.36504	0.0113998	11.5608	3.53117	up
Lmjp006533	4',5-Dihydroxy-3,3',7-Trimethoxyflavone; Pachypodol*	Flavonoids	Flavones	C18H16O7	2	33708-72-4	423278	372687	454989	996578	876751	1.2006e+06	1.33262	0.0183361	0.406956	-1.29705	down
Qmjp080402	15,16-Bisnor-13-oxo-8(17),11-labdadien-19-ol	Terpenoids	Sesquiterpenoids	C18H28O2	2	-	164488	253882	312838	135350	175481	173638	0.931579	0.189629	1.5093	0.593878	insig
Wmzn006263	β,β-dimethyl-acry-lalkannin	Quinones	Quinones	C21H22O6	2	34539-65-6	68140.8	77531.2	76914.5	222339	348175	173854	1.29023	0.0783108	0.299027	-1.74165	down
Lmgn009690	3,5-Dihydroxy-7,4'-dimethoxyflavone	Flavonoids	Flavonols	C17H14O6	1	15486-33-6	550446	514051	519873	1.95478e+06	2.18867e+06	2.5585e+06	1.36225	0.0102117	0.236404	-2.08067	down
MWSslk100	Diphenylamine	Alkaloids	Alkaloids	C12H11N	3	122-39-4	140261	30762.3	169926	66496.4	106509	118593	0.0567116	0.743752	1.16924	0.22557	insig
mws0281	Citric Acid	Organic acids	Organic acids	C6H8O7	1	77-92-9	3.09225e+06	3.38621e+06	2.81896e+06	2.73909e+06	2.6954e+06	2.61029e+06	1.08628	0.118976	1.15571	0.208777	insig
mws1167	Oxalacetic acid	Organic acids	Organic acids	C4H4O5	3	328-42-7	69008.5	74514.7	43300.8	103062	104492	101931	1.15503	0.0503674	0.603661	-0.72819	insig
Lskp211459	Olean-12-ene-3,16-dione (Maniladione)	Terpenoids	Triterpene	C30H46O2	2	-	2.43321e+06	2.83148e+06	2.12938e+06	0	0	0	1.37021	0.00673427	#DIV/0!	#DIV/0!	up
Wcdp007645	9-Oxo-10,12-Octadecadienoic Acid	Lipids	Free fatty acids	C18H30O3	1	54665-32-6	955840	1.25912e+06	607884	2.32499e+06	2.27724e+06	2.58014e+06	1.25338	0.00662829	0.393024	-1.34731	down
Lmyp003934	Anacardic acid	Organic acids	Organic acids	C22H36O3	1	16611-84-0	861492	657506	617496	1.22182e+06	1.37882e+06	1.38599e+06	1.29504	0.00379081	0.535914	-0.899927	insig
Hmhp005160	Rehderianin I*	Flavonoids	Flavonols	C17H14O7	2	90965-30-3	438567	696860	710870	4.29796e+06	881127	843445	0.855435	0.348059	0.306565	-1.70574	insig
Hmhp001812	2'-O-Methyladenosine	Nucleotides and derivatives	Nucleotides and derivatives	C11H15N5O4	1	2140-79-6	1.17319e+06	3.59221e+06	1.40061e+06	2.09204e+06	2.37205e+06	3.23417e+06	0.561874	0.591263	0.800962	-0.320194	insig
MWSmce709	Isoquinoline	Alkaloids	Isoquinoline alkaloids	C9H7N	3	119-65-3	1.01224e+06	1.50959e+06	1.29384e+06	357196	422215	433721	1.33536	0.0239265	3.1453	1.6532	up
pmp000324	Cyclohexanondientriterpenic acid	Terpenoids	Triterpene	C31H46O5	2	-	229469	249167	264303	36561.2	38204.3	36871.2	1.36907	0.00224017	6.65497	2.73443	up
ZBN0166	Quercetin 3-O-glucoside 7-O-xyloside*	Flavonoids	Flavonols	C26H28O16	2	-	2.92252e+06	3.71344e+06	3.81882e+06	65078.4	91229.1	130090	1.36042	0.00669915	36.5045	5.19	up
Zmpp001726	Epinephrine	Alkaloids	Alkaloids	C9H13NO3	2	51-43-4	1.35549e+06	1.33981e+06	1.41946e+06	2.02143e+06	1.99743e+06	2.03062e+06	1.36435	0.000342404	0.680182	-0.556007	insig
Zmdp002216	L-γ-Glutamyl-L-leucine	Amino acids and derivatives	Amino acids and derivatives	C11H20N2O5	1	2566-39-4	985928	5.17839e+06	1.69141e+06	5.05993e+06	3.3808e+06	4.16742e+06	0.784803	0.348331	0.623067	-0.68254	insig
mws0847	1-Methyladenine	Nucleotides and derivatives	Nucleotides and derivatives	C6H7N5	2	5142-22-3	2.24179e+06	2.02326e+06	1.93298e+06	2.39988e+06	2.4863e+06	2.45987e+06	1.21436	0.044348	0.843723	-0.245159	insig
Zbqp002380	Tyrosylleucine	Amino acids and derivatives	Amino acids and derivatives	C15H22N2O4	2	17355-10-1	1.32512e+06	4.92436e+06	1.54629e+06	4.36814e+06	3.11017e+06	4.69494e+06	0.792011	0.340186	0.640401	-0.642952	insig
Hamp011640	Hexadecanamide	Alkaloids	Alkaloids	C16H33NO	1	629-54-9	2.09136e+07	2.36672e+07	2.50112e+07	2.237e+07	2.18123e+07	2.0025e+07	0.733081	0.283544	1.08386	0.116184	insig
Lmhp008924	LysoPC 19:3	Lipids	LPC	C27H50NO7P	3	-	65730	44353.7	125538	53182	61291.5	52631.4	0.520737	0.446761	1.41002	0.495716	insig
Wbmn011269	Vitexilactone	Terpenoids	Ditepenoids	C22H34O5	1	61263-49-8	5.78077e+06	1.17251e+07	6.64558e+06	1.00548e+07	1.15322e+07	1.21545e+07	0.887114	0.220787	0.71578	-0.482412	insig
pme2165	Orotic acid (Vitamin B13)	Others	Vitamin	C5H4N2O4	3	65-86-1	2.41424e+06	2.49161e+06	2.63641e+06	1.62133e+06	1.17241e+06	1.59935e+06	1.27393	0.00922288	1.71685	0.77976	insig
WaYn005089	Neosakuranin	Flavonoids	Flavanones	C22H24O10	2	-	975625	1.20334e+06	1.29042e+06	345582	489040	315368	1.31933	0.00462975	3.01688	1.59306	up
MWS4525	6-O-methylguanine	Nucleotides and derivatives	Nucleotides and derivatives	C6H7N5O	3	20535-83-5	275534	276436	207334	462479	342904	332918	1.11907	0.0735506	0.667049	-0.584135	insig
Lmln001195	Picein (4-Acetylphenyl-glucoside)	Phenolic acids	Phenolic acids	C14H18O7	3	530-14-3	24831.4	32112.8	21960.2	23032.5	21739.8	27053.5	0.428708	0.539121	1.09855	0.135601	insig
Lamp000484	4-Methylazetidine-2-Carboxylic acid*	Alkaloids	Alkaloids	C5H9NO2	1	1779725-63-1	870662	784337	385744	1.73319e+06	1.65296e+06	1.46562e+06	1.19323	0.0111422	0.420618	-1.24942	down
Lhlp120627	Carvylacetate	Terpenoids	Monoterpenoids	C12H18O2	3	97-42-7	338228	383203	336614	280561	324277	342591	0.832347	0.200283	1.11675	0.159311	insig
pmn001573	Desmethylagrimonolide-6-O-glucoside*	Phenolic acids	Phenolic acids	C23H26O10	3	1257408-55-1	2.8171e+06	2.93005e+06	3.07681e+06	348552	348066	361642	1.36991	0.00081205	8.33818	3.05973	up
mws1383	Lumichrome	Alkaloids	Alkaloids	C12H10N4O2	3	1086-80-2	92877.1	90434.2	108064	66413.2	71587.9	90407.7	1.03276	0.0882024	1.27567	0.35126	insig
mws1034	Isosakuranetin (5,7-Dihydroxy-4'-methoxyflavanone)	Flavonoids	Flavanones	C16H14O5	3	480-43-3	49142	48856.9	76491.4	73888.9	124040	66268.8	0.86622	0.23845	0.660453	-0.598473	insig
pme2828	4-Nitrophenol	Phenolic acids	Phenolic acids	C6H5NO3	3	100-02-7	5.47568e+07	4.96683e+07	4.57885e+07	6.16038e+07	6.70383e+07	6.52281e+07	1.25214	0.0137837	0.774815	-0.368076	insig
Zbsp005521	Chrysin-5-O-glucoside (Toringin)*	Flavonoids	Flavones	C21H20O9	1	1329-10-8	4.32792e+07	4.49472e+07	4.06935e+07	235623	290817	313130	1.36946	0.000835943	153.555	7.26261	up
MWSslk237	Hispidulin-7-O-glucoside(Homoplantaginin)*	Flavonoids	Flavones	C22H22O11	1	17680-84-1	1.0589e+06	1.20751e+06	1.0515e+06	3.6636e+06	5.82792e+06	5.459e+06	1.34298	0.0278694	0.221926	-2.17185	down
Ymjm000079	7-Epineovibsanin D	Terpenoids	Ditepenoids	C26H38O7	2	-	41024.8	41979.3	28003	32544.2	26893.3	24879.8	0.896203	0.177747	1.31654	0.396753	insig
Zmgn000217	Itaconic acid	Organic acids	Organic acids	C5H6O4	3	97-65-4	114629	546650	493237	142703	337269	103490	0.609713	0.303181	1.97873	0.984578	insig
Wcsn010224	14-hydroxy-2,6,10-trimethylpentadeca-2,5,10-trien-4-one*	Others	Others	C18H30O2	1	-	2.28056e+07	1.92134e+07	1.58953e+07	1.48308e+07	1.6547e+07	1.54692e+07	0.931253	0.200543	1.23624	0.305961	insig
Lhqp101805	Skimmin (7-Hydroxycoumarin-7-O-glucoside)	Lignans and Coumarins	Coumarins	C15H16O8	2	93-39-0	1.50193e+06	2.20037e+06	2.25423e+06	2.70811e+06	2.82412e+06	2.71535e+06	1.08272	0.0843068	0.722215	-0.469499	insig
Lskp211410	1,2,3,14,20,22,25-Heptahydroxycholest-7-en-6-one (Integristerone A)	Steroids	Steroid	C27H44O8	2	-	2.53355e+06	1.45999e+06	2.93941e+06	1.34819e+06	1.39671e+06	1.41668e+06	1.01199	0.171131	1.66594	0.736336	insig
pmc0281	Ribosyladenosine	Nucleotides and derivatives	Nucleotides and derivatives	C15H21N5O8	3	-	668601	669254	515544	764024	806404	180361	0.328737	0.883162	1.05861	0.0821689	insig
Lmzn001582	5'-Glucosyloxyjasmanic acid	Phenolic acids	Phenolic acids	C18H28O9	1	-	552668	349419	2.17699e+06	141630	264017	27352.3	1.03616	0.265813	7.11105	2.83006	up
Lcsn002223	2-[(1R,2R)-3-oxo-2-[(Z)-5-[3,4,5-trihydroxy-6-(hydroxymethyl)oxan-2-yl]oxypent-2-enyl]cyclopentyl]acetic acid	Lipids	Free fatty acids	C18H28O9	1	-	178956	96508.6	686010	0	0	0	1.34963	0.224175	#DIV/0!	#DIV/0!	up
pme2433	Diethanolamine	Alkaloids	Alkaloids	C4H11NO2	3	111-42-2	190680	202257	175034	140592	153655	152940	1.2597	0.0195972	1.2701	0.34494	insig
Zmbp000449	Epigoitrin	Others	Others	C5H7NOS	2	1072-93-1	456772	308043	127800	322365	466638	527679	0.71665	0.28978	0.677928	-0.560796	insig
Jmlp006024	hydnocarpin	Flavonoids	Flavones	C25H20O9	1	51419-48-8	1.42318e+06	1.5927e+06	1.31857e+06	2.3218e+06	2.24153e+06	2.00154e+06	1.29639	0.00445737	0.660249	-0.598918	insig
Zblp001009	3-pyridine-methanol-O-β-D-glucopyranosyl	Alkaloids	Pyridine alkaloids	C12H17NO6	1	-	3.65209e+06	2.96903e+06	4.35654e+06	4.56034e+06	5.0335e+06	4.55829e+06	1.03301	0.103871	0.77569	-0.366447	insig
Wcdp006247	1-18:3-LysoPC	Others	Others	C26H48NO7P	1	-	7.29561e+06	5.16588e+06	9.48813e+06	7.33834e+06	7.45768e+06	6.08151e+06	0.0875172	0.807883	1.05135	0.0722446	insig
Lmzp004885	Tricin (5,7,4'-Trihydroxy-3',5'-dimethoxyflavone)	Flavonoids	Flavones	C17H14O7	1	520-32-1	945275	1.27882e+06	874230	5.88298e+06	6.51418e+06	7.82032e+06	1.35508	0.00757764	0.15325	-2.70604	down
Hmjp003854	Dihydrodidemethoxy curcumin	Phenolic acids	Phenolic acids	C19H18O4	3	-	512087	377619	408668	371269	376331	331141	0.912752	0.206324	1.2036	0.267359	insig
Wagp006039	2-Hexylphosphoric Acid	Others	Others	C6H15O4P	3	-	443047	517089	556278	519242	454833	543544	0.0194646	0.992927	0.999206	-0.00114588	insig
Hmln003169	Trachelogenin	Lignans and Coumarins	Lignans	C21H24O7	3	34209-69-3	14748.6	33511.3	26412.3	21131.7	21042.7	30993.4	0.0448852	0.941974	1.02056	0.0293641	insig
Lmhp007836	LysoPE 16:3	Lipids	LPE	C21H38NO7P	3	-	147020	77423	58592.1	92638.5	111968	76465.5	0.13443	0.983509	1.00698	0.0100413	insig
Lmjp003731	3,4-O-Dicaffeoylquinic Acid Methyl Ester*	Phenolic acids	Phenolic acids	C26H26O12	1	-	559264	52026	527225	910359	1.31397e+06	929721	0.919242	0.0352398	0.360969	-1.47005	insig
pmb2228	LysoPC 19:0	Lipids	LPC	C27H56NO7P	3	108273-88-7	152431	154239	182922	270409	296635	240747	1.29788	0.00856238	0.606086	-0.722405	insig
Lacp001431	N-(3-hydroxy-4-methoxyphenethyl)-4-hydroxybutanamide	Alkaloids	Phenolamine	C14H21NO4	2	-	5.21697e+06	7.34273e+06	3.2098e+06	1.16023e+07	8.84938e+06	1.36306e+07	1.13942	0.0298449	0.46269	-1.11188	down
Zmyn002919	2-Methylbenzoic acid	Phenolic acids	Phenolic acids	C8H8O2	3	118-90-1	181581	124282	96071	280617	258425	236926	1.19881	0.0221946	0.517978	-0.949037	insig
Zbfp001070	N-Caffeoylphenylalanine	Amino acids and derivatives	Amino acids and derivatives	C18H17NO5	2	-	729657	221147	630537	866682	886170	831957	0.866034	0.163346	0.611782	-0.70891	insig
Zahp007439	3,4-Methylenedioxycinnamaldehyde	Others	Aldehyde compounds	C10H8O3	3	58095-77-5	354390	358197	371786	382560	324863	397447	0.164296	0.789728	0.981448	-0.0270161	insig
Smpn011792	2,3-Dihydroxy-12-ursen-28-oic acid*	Terpenoids	Triterpene	C30H48O4	3	-	6.60745e+06	5.35913e+06	5.55874e+06	772489	1.01603e+06	490848	1.34077	0.00228392	7.68867	2.94273	up
pmb0881	LysoPE 18:2	Lipids	LPE	C23H44NO7P	2	-	670532	445919	462708	473582	594410	422007	0.208952	0.755591	1.05984	0.0838443	insig
MWS0811	L-Pipecolic Acid	Organic acids	Organic acids	C6H11NO2	1	3105-95-1	310020	299312	279910	504039	249130	455417	0.699472	0.305698	0.735771	-0.442671	insig
ZBN0183	Chrysoeriol-7-O-gentiobioside	Flavonoids	Flavones	C28H32O16	3	-	783363	1.0285e+06	758892	5543.33	8686.51	11670	1.36307	0.0101169	99.2574	6.6331	up
Wbmp002986	(s)-n-methylcoclaurine-glucose	Alkaloids	Alkaloids	C24H31NO8	2	-	646528	707866	591742	1.29527e+06	1.51458e+06	1.42133e+06	1.34943	0.00170602	0.45995	-1.12045	down
MWS201465	Glu-Phe	Amino acids and derivatives	Amino acids and derivatives	C14H18N2O5	1	20556-22-3	1.27767e+06	5.19259e+06	1.42667e+06	2.93181e+06	2.52851e+06	3.78017e+06	0.495946	0.764775	0.854601	-0.226678	insig
Lmhp009129	LysoPC 15:0(2n isomer)*	Lipids	LPC	C23H48NO7P	3	-	105644	80007.9	79129.6	161366	147852	148115	1.29128	0.0072948	0.578969	-0.788443	insig
Cmrn001591	Mussaenosidic acid	Terpenoids	Monoterpenoids	C16H24O10	1	82451-22-7	640629	742076	718509	3.5206e+06	4.09903e+06	3.60826e+06	1.36618	0.0027931	0.187142	-2.41779	down
Wagn012030	2-Palmitoyl-Sn-Glycerol 3-O-Diglucoside	Lipids	Glycerol ester	C31H58O14	2	-	78833.7	71305.8	49124	143905	145998	100999	1.1988	0.0286388	0.509753	-0.97213	insig
pme1299	DL-3,4-Dihydroxymandelic acid	Organic acids	Organic acids	C8H8O5	3	775-01-9	30962.4	38496.3	40722.2	41611.8	35020.3	44004.7	0.54038	0.43232	0.913327	-0.130797	insig
Wcdp004275	Lauramine oxide	Others	Others	C14H31NO	1	1643-20-5	135655	150609	210254	176569	168021	185408	0.399569	0.675912	0.936831	-0.0941395	insig
Zbjp001957	Cyanidin-3,5-O-diglucoside (Cyanin)*	Flavonoids	Anthocyanidins	C27H31O16+	1	2611-67-8	1.22961e+07	1.2156e+07	1.22519e+07	5025.02	3648.45	6231.21	1.36924	1.13618e-05	2462.58	11.266	up
Lmbn000198	3-Dehydro-L-Threonic Acid*	Others	Saccharides	C4H6O5	1	-	532822	521470	942484	944291	817119	827321	0.818436	0.28798	0.771334	-0.374573	insig
pme2596	4-Pyridoxic acid	Others	Vitamin	C8H9NO4	3	82-82-6	344906	287471	369487	211950	239202	211400	1.26509	0.0307884	1.51213	0.59658	insig
Lmqn006260	2',3',4',5,7-Pentahydroxyflavone*	Flavonoids	Flavones	C15H10O7	3	-	57525.1	67233.2	44493.7	25842.1	41957.2	33570.8	1.11558	0.0547976	1.66964	0.73954	insig
MWS20151	Apigenin; 4',5,7-Trihydroxyflavone	Flavonoids	Flavones	C15H10O5	1	520-36-5	2.47776e+06	2.66174e+06	2.18608e+06	5.30687e+06	5.87013e+06	6.5088e+06	1.34748	0.00453318	0.414207	-1.27158	down
mws5037	L-Alanyl-L-leucine	Amino acids and derivatives	Amino acids and derivatives	C9H18N2O3	3	3303-34-2	140034	212409	134743	233987	259268	232969	1.11459	0.0734593	0.670848	-0.575941	insig
pmf0440	4-MethoxycinnaMaldehyde	Others	Aldehyde compounds	C10H10O2	3	1963-36-6	227916	265407	228597	256305	444975	340441	0.983448	0.185088	0.693008	-0.529057	insig
pme3459	Cafestol	Terpenoids	Ditepenoids	C20H28O3	3	469-83-0	173009	225279	242653	303409	131537	301776	0.185436	0.64168	0.869992	-0.200926	insig
mws1080	Galactinol	Others	Saccharides	C12H22O11	1	3687-64-7	572029	548954	838567	674921	511686	549036	0.448369	0.528623	1.12901	0.175052	insig
mws0133	Nicotinamide	Others	Vitamin	C6H6N2O	2	98-92-0	6.14733e+06	5.58784e+06	6.13225e+06	1.10933e+07	7.9473e+06	1.07037e+07	1.25435	0.052911	0.6007	-0.735283	insig
Lmlp005236	Dihydrokaempferol-3-O-glucoside*	Flavonoids	Flavanonols	C21H22O11	2	31049-08-8	3.7238e+07	4.73583e+07	4.24445e+07	1.12297e+07	1.32389e+07	1.13903e+07	1.35784	0.00693212	3.54281	1.82489	up
mws0675	β-Nicotinamide mononucleotide	Nucleotides and derivatives	Nucleotides and derivatives	C11H15N2O8P	3	1094-61-7	1.35093e+07	1.45132e+07	4.73706e+06	5.49668e+06	5.93655e+06	6.57104e+06	0.760998	0.253289	1.81954	0.863576	insig
Hmmp004534	Hederagenin-3-O-glucosyl(1-2)glucosyl(1-4)arabinoside	Terpenoids	Triterpene Saponin	C47H76O18	2	149475-29-6	3.27023e+07	14183012	3.28792e+07	186434	433903	114075	1.34375	0.0511867	108.61	6.76301	up
pme0026	L-Lysine	Amino acids and derivatives	Amino acids and derivatives	C6H14N2O2	1	56-87-1	1.404e+06	1.37294e+06	1.04123e+06	1.19115e+06	973959	1.28363e+06	0.499449	0.454465	1.10712	0.146812	insig
YC512118	Oleamide (9-Octadecenamide)	Lipids	Free fatty acids	C18H35NO	1	301-02-0	6.91768e+06	7.49025e+06	7.63299e+06	6.58179e+06	7.11228e+06	7.2387e+06	0.716144	0.282082	1.05294	0.0744208	insig
mws0982	1-Methylhistamine	Alkaloids	Alkaloids	C6H11N3	3	501-75-7	112057	99072.7	101213	109071	106882	101636	0.273371	0.727515	0.983482	-0.0240291	insig
mws2608	N-Acetyl-D-galactosamine	Others	Saccharides	C8H15NO6	3	1811-31-0	462604	483745	574859	430458	431670	447406	1.00539	0.174216	1.16164	0.216164	insig
Lmhp009590	LysoPC 17:1	Lipids	LPC	C25H50NO7P	1	-	345860	230466	393865	426743	480351	358748	0.841362	0.182122	0.76644	-0.383754	insig
mws0983	N-Oleoylethanolamine	Alkaloids	Alkaloids	C20H39NO2	3	111-58-0	83322	61923.3	65838.1	73420.5	58816.2	60167.9	0.497244	0.487408	1.09708	0.133669	insig
mws0425	Citraconic acid	Organic acids	Organic acids	C5H6O4	3	498-23-7	5.3783e+06	4.97507e+06	5.9844e+06	3.07093e+06	3.07725e+06	3.06644e+06	1.34674	0.0149123	1.77303	0.826214	insig
Lmxp010913	1-(9Z-Octadecenoyl)-2-(9-oxo-nonanoyl)-sn-glycero-3-phosphocholine	Lipids	Glycerol ester	C35H66NO9P	1	-	31590.6	55667	38992.1	185415	234376	172982	1.33148	0.00758537	0.212982	-2.2312	down
pmp001073	Synephrine; 4-[1-Hydroxy-2-(methylamino)ethyl]phenol	Alkaloids	Phenolamine	C9H13NO2	3	94-07-5	3.21659e+06	2.41198e+06	3.74728e+06	3088040	2.76223e+06	2.85854e+06	0.293701	0.628719	1.07659	0.106474	insig
Zmcp102201	Senkyunolide B	Others	Lactones	C12H12O3	1	93236-67-0	4.57546e+06	4.58245e+06	4.42228e+06	3.45071e+06	3.92815e+06	4.32323e+06	1.03307	0.125791	1.16049	0.214737	insig
Hmcp009963	Candicine	Alkaloids	Phenolamine	C11H18NO+	3	6656-13-9	278316	285474	276114	216992	257747	226796	1.18792	0.0576443	1.19724	0.259709	insig
pme3967	2-(Dimethylamino)guanosine*	Nucleotides and derivatives	Nucleotides and derivatives	C12H17N5O5	3	2140-67-2	1.11563e+06	2.02216e+06	954412	1.38628e+06	1.52812e+06	1.64324e+06	0.443154	0.689737	0.897876	-0.155413	insig
Hahn000897	picrorhizin	Others	Others	C20H28O14	2	-	51711	23055	6354.95	80016.1	78201.1	67179.3	1.01113	0.0578025	0.359903	-1.47432	down
pme2292	Putrescine	Alkaloids	Alkaloids	C4H12N2	3	110-60-1	919296	1.15731e+06	960925	1.10775e+06	1.07603e+06	1.04211e+06	0.55637	0.48563	0.941612	-0.0867959	insig
pmb3142	Salicylic acid-2-O-glucoside	Phenolic acids	Phenolic acids	C13H16O8	3	10366-91-3	8.48328e+06	8.54744e+06	4.66662e+06	4.46446e+06	5.74166e+06	7.13245e+06	0.533206	0.397726	1.25139	0.323532	insig
pmb0501	Agmatine	Alkaloids	Alkaloids	C5H14N4	3	306-60-5	139637	128691	120386	171793	133803	177413	1.00173	0.135583	0.804775	-0.313343	insig
pmb2826	L-Citramalic acid	Organic acids	Organic acids	C5H8O5	1	6236-09-5	648420	836334	607040	835482	687594	737120	0.475148	0.542284	0.925492	-0.111707	insig
Yshs000061	Aldovibsanin B	Terpenoids	Ditepenoids	C20H28O3	2	-	41204.6	35541.2	28375.7	41432.8	53708.2	46632.7	1.0374	0.0764093	0.741474	-0.431532	insig
mws1474	5,7-Dihydroxy-3',4',5'-trimethoxyflavone	Flavonoids	Flavones	C18H16O7	3	18103-42-9	51217.9	41549.6	46843.5	1.08369e+06	1.1171e+06	1.30044e+06	1.36882	0.00354854	0.0398748	-4.64838	down
HJKP000649	N-benzylformamide	Alkaloids	Alkaloids	C8H9NO	1	6343-54-0	256855	227033	389418	308284	324215	387540	0.616017	0.445015	0.856149	-0.224065	insig
Wdjp004614	2-(7-hydroxy-4-methoxyphenanthren-2-yl)oxy-6-(hydroxymethyl)oxane-3,4,5-triol	Others	Others	C21H22O8	2	-	1.10034e+06	809061	527119	1198360	207368	197235	0.704223	0.509345	1.52001	0.604078	insig
mws2184	Ethyl caffeate	Phenolic acids	Phenolic acids	C11H12O4	1	102-37-4	17615.7	22082.7	7370.47	76381.4	40687.3	72345.2	1.20747	0.0385083	0.248497	-2.0087	down
Lmhp002031	L-Leucyl-L-Leucine	Amino acids and derivatives	Amino acids and derivatives	C12H24N2O3	1	3303-31-9	1.5149e+06	4.66536e+06	1.74936e+06	3.10852e+06	2.32713e+06	4.08309e+06	0.478845	0.672672	0.833054	-0.263518	insig
pmc0066	2'-Deoxyinosine-5'-monophosphate	Nucleotides and derivatives	Nucleotides and derivatives	C10H13N4O7P	3	3393-18-8	8.3284e+06	7.49801e+06	7.24525e+06	7.73031e+06	8.29977e+06	1.06632e+07	0.749463	0.310679	0.864323	-0.210357	insig
Zamn00402	sorbose*	Others	Saccharides	C6H12O6	1	3615-56-3	5.20868e+06	4.84661e+06	5.33446e+06	5.01474e+06	5.50999e+06	5.86309e+06	0.683787	0.32314	0.939097	-0.090654	insig
Zbjn003642	1-O-rhamnose-3-O-Caffeoyl Quinic Acid	Phenolic acids	Phenolic acids	C22H28O13	2	-	174542	209130	232675	586868	502998	691474	1.3344	0.0130385	0.346002	-1.53115	down
Lsmp010410	Ethyl 1,4-di-O-caffeoylquinate	Others	Others	C27H28O12	2	-	73747.7	26015.7	72387.1	246989	334094	304241	1.26843	0.00287699	0.194449	-2.36254	down
Smhp004476	Isovitexin-2''-O-xyloside	Flavonoids	Flavones	C26H28O14	2	-	2.13161e+07	2.56221e+07	2.46317e+07	263522	258966	257590	1.37005	0.00303077	91.747	6.51959	up
mws0038	5,4'-Dihydroxy-3,7-dimethoxyflavone(Kumatakenin)*	Flavonoids	Flavonols	C17H14O6	1	3301-49-3	1.91416e+06	1.70656e+06	1.69673e+06	5.10728e+06	5.85766e+06	8.04191e+06	1.33846	0.0345232	0.279765	-1.83771	down
Lmyn000160	Mucic acid Dimethyl Ester	Phenolic acids	Phenolic acids	C8H14O8	1	-	3.14818e+06	3.63395e+06	2.2625e+06	4.21883e+06	4.46785e+06	5.21266e+06	1.12758	0.0357073	0.650725	-0.619881	insig
Lmgp009246	5-Hydroxy-7,3',4'-trimethoxyflavanone	Flavonoids	Flavanones	C18H18O6	1	-	1.44452e+06	1.30437e+06	1.53428e+06	1.17231e+07	1.50528e+07	1.48739e+07	1.36592	0.0072773	0.102838	-3.28156	down
mws0336	Urocanic acid	Organic acids	Organic acids	C6H6N2O2	3	104-98-3	209084	257615	158991	327361	308582	326260	1.16034	0.0532023	0.650268	-0.620893	insig
Zbrn006627	Chrysoeriol-5-O-glucoside*	Flavonoids	Flavones	C22H22O11	3	-	942157	893275	1.32088e+06	65454.3	61372.6	69443.2	1.36455	0.0182194	16.0815	4.00733	up
Lmtp006213	3'-Hydroxy-3,4,5-trimethoxybibenzyl	Others	Stilbene	C17H20O4	2	-	62197.2	74090.1	47072.9	190663	142047	120905	1.26483	0.0357101	0.40422	-1.30679	down
Lacn005311	Phellatin	Flavonoids	Flavonols	C26H30O12	2	-	32943.9	51275.4	22204.8	7057.23	7349.18	8340	1.30065	0.081126	4.67872	2.22611	up
Lhhp102901	3-(α,4-Dihydroxy-3-methoxybenzyl)-4-(hydroxy-3-methoxybenzyl)*	Others	Others	C20H24O6	3	-	181200	196082	164432	176828	154462	228893	0.124876	0.815053	0.967029	-0.048369	insig
Labn003913	2'-O-β-D-Glucopyranosylsalicin	Phenolic acids	Phenolic acids	C19H28O12	2	-	420329	393220	353085	1.43477e+06	1.29284e+06	1.48306e+06	1.36356	0.00132907	0.277067	-1.85169	down
Lmrn001951	(S)-2-Hydroxy-3-(4-Hydroxyphenyl)Propanoic Acid*	Phenolic acids	Phenolic acids	C9H10O4	3	23508-35-2	73331.6	67040.1	69695.1	94559.7	85458.8	93844	1.30794	0.0061278	0.767052	-0.382603	insig
Hmlp008487	Blumenol C	Terpenoids	Monoterpenoids	C13H22O2	3	36151-02-7	530687	575445	460491	1.60437e+06	1.32664e+06	1.45611e+06	1.35197	0.00277764	0.357096	-1.48562	down
Wcdp007388	(10Z,14E,16E)-10,14,16-Octadecatrien-12-Ynoic Acid	Lipids	Free fatty acids	C18H26O2	2	-	4.0623e+06	4.46069e+06	4.5835e+06	3.20077e+06	3.81987e+06	3.39395e+06	1.20146	0.0213007	1.25847	0.331675	insig
pme0220	Methyl jasmonate	Organic acids	Organic acids	C13H20O3	3	1211-29-6	2.51685e+06	1.36911e+06	8.39899e+06	110718	135844	106104	1.30156	0.20927	34.8345	5.12245	up
Cmsp002257	Peonidin-3-O-sambubioside	Flavonoids	Anthocyanidins	C27H31O15+	3	-	2.00739e+06	2.36818e+06	1.80029e+06	11599.5	23542.6	17568.3	1.36464	0.00652558	117.166	6.87241	up
Cmdn003997	6'-O-α-D-galactosylbarlerin	Terpenoids	Monoterpenoids	C25H38O17	3	927691-89-2	82043.5	70492.5	71711	10941.6	23179.8	23764.5	1.28551	0.000617501	3.87395	1.95381	up
pmb0492	N',N'',N'''-p-Coumaroyl-cinnamoyl-caffeoyl spermidine	Alkaloids	Phenolamine	C34H37N3O6	3	-	396514	1.2682e+06	787107	730830	1.28548e+06	830229	0.390523	0.6908	0.861334	-0.215356	insig
Lmgp003989	Dicaffeoylshikimic acid	Phenolic acids	Phenolic acids	C25H22O11	1	-	3.90224e+06	4.5733e+06	4.8557e+06	8.15153e+06	9.1588e+06	7.76444e+06	1.32648	0.0024246	0.53166	-0.911425	insig
mws0473	2-Methylsuccinic acid*	Organic acids	Organic acids	C5H8O4	1	498-21-5	2.15653e+06	1.51873e+06	1.97702e+06	548116	5.07423e+06	4.43156e+06	0.202124	0.408595	0.562198	-0.83085	insig
Lmmn002164	Monomethyl succinate*	Organic acids	Organic acids	C5H8O4	1	3878-55-5	2.15653e+06	1.51873e+06	1.97702e+06	548116	5.07423e+06	4.43156e+06	0.202124	0.408595	0.562198	-0.83085	insig
Lmbn005923	Crepenynic acid	Lipids	Free fatty acids	C18H30O2	1	2277-31-8	882236	915121	722484	671909	740708	674589	1.03442	0.123297	1.20728	0.27176	insig
Latp003004	2-Methyl-5-acetonyl-7-hydroxychromone glucoside	Others	Chromone	C19H22O9	2	-	83525.4	111214	172852	270326	266465	375489	1.2219	0.0177121	0.402937	-1.31138	down
pmn001691	9,12,13-Trihydroxy-10,15-octadecadienoic acid	Lipids	Free fatty acids	C18H32O5	1	-	252708	329422	348731	228313	261128	279912	0.853642	0.201386	1.20993	0.27492	insig
pmc0274	6-Methylmercaptopurine	Nucleotides and derivatives	Nucleotides and derivatives	C6H6N4S	3	50-66-8	20905.4	24582.4	13368.3	45988.3	45469.1	77336.5	1.23644	0.0625967	0.348686	-1.52	down
pmb0998	Guanosine 5'-monophosphate	Nucleotides and derivatives	Nucleotides and derivatives	C10H14N5O8P	1	85-32-5	5.9054e+06	4.22052e+06	1.35217e+06	5.78327e+06	6.32953e+06	5.04158e+06	0.729383	0.288322	0.669106	-0.579694	insig
pmn001610	Eicosadienoic acid*	Lipids	Free fatty acids	C20H36O2	1	5598-38-9	81844.6	94875.4	87959.7	74698.1	76984.6	74171.9	1.19548	0.0685066	1.1719	0.228853	insig
Zmpn000095	Sorbitol-6-phosphate	Others	Saccharides	C6H15O9P	3	20479-58-7	258585	234196	175784	230725	174594	209215	0.362587	0.579223	1.08792	0.121574	insig
pme1841	Cadaverine	Alkaloids	Alkaloids	C5H14N2	3	462-94-2	325049	287397	256428	335706	290518	314578	0.627339	0.37804	0.923545	-0.114746	insig
pme3017	2-Aminoisobutyric acid*	Organic acids	Organic acids	C4H9NO2	2	62-57-7	172840	212377	173016	149123	155544	136846	1.13679	0.0815823	1.26436	0.338409	insig
Lmbn001981	2,5-Dihydroxybenzaldehyde*	Others	Aldehyde compounds	C7H6O3	2	1194-98-5	706784	818860	708332	807760	709650	738446	0.115619	0.885001	0.990301	-0.0140606	insig
MWStz091	Cyclo(L-Ala-L-Pro)	Amino acids and derivatives	Amino acids and derivatives	C8H12N2O2	3	36357-32-1	83787.6	61864.6	42085.1	236946	174306	184286	1.28433	0.00697865	0.31524	-1.66548	down
Lmhp005872	Diferuloylcadaverine	Alkaloids	Phenolamine	C25H30N2O6	3	-	3.88328e+06	3.46627e+06	4.89415e+06	4.24284e+06	4.5944e+06	3.70649e+06	0.174061	0.85209	0.976082	-0.034926	insig
Lcsp001437	Ala-Leu-Glu	Amino acids and derivatives	Amino acids and derivatives	C14H25N3O6	2	-	299593	915773	506248	418547	314829	369355	0.638435	0.372572	1.56123	0.642681	insig
Hmhp011220	10,11-Dihydroxy-N-(2-hydroxy-2-methylpropyl)-2,6,8-dodecatrienam-Ide	Alkaloids	Alkaloids	C16H27NO4	3	-	22723.9	28385.1	27268.6	21369.1	29979.1	23680.7	0.274055	0.739513	1.04463	0.0629944	insig
pme0137	N-Acetyl-L-Glutamine	Amino acids and derivatives	Amino acids and derivatives	C7H12N2O4	3	2490-97-3	1.2289e+06	1.19181e+06	1.12847e+06	1.48311e+06	1.8028e+06	1.50424e+06	1.24656	0.048015	0.740933	-0.432585	insig
Latp003285	2,5-Dimethyl-7-hydroxychromone glucoside	Others	Chromone	C17H20O8	2	-	1.54892e+06	1.9988e+06	2.14369e+06	1.25937e+06	1.31635e+06	1.08878e+06	1.21423	0.049373	1.55312	0.635166	insig
Lcyp000689	Cyanidin-3-O-gentiobioside*	Flavonoids	Anthocyanidins	C27H31O16+	1	47845-44-3	1.84406e+07	17145056	1.94713e+07	7349.76	8766.5	9553.46	1.37001	0.0013432	2144.82	11.0666	up
Lmyn006011	Gingerglycolipid B	Lipids	Glycerol ester	C33H58O14	2	88168-90-5	63738.8	47496.1	38139.6	75688.4	65494.5	90173.6	1.08412	0.0577255	0.645646	-0.631184	insig
pmb0854	LysoPC 18:3	Lipids	LPC	C26H48NO7P	1	-	734620	428961	1.09748e+06	712141	805694	583097	0.0264663	0.813814	1.07622	0.105969	insig
Cmzn004594	Dunalianoside C*	Phenolic acids	Phenolic acids	C21H22O11	3	-	137452	86113.5	122170	31799.7	25086.3	23860.5	1.33553	0.0258951	4.28174	2.0982	up
Lmtn002796	Aromadendrin-7-O-glucoside*	Flavonoids	Flavanonols	C21H22O11	3	28189-90-4	137452	86113.5	122170	31799.7	25086.3	23860.5	1.33553	0.0258951	4.28174	2.0982	up
Wmhn004451	1,4,8-Trihydroxynaphthalene-1-O-[6'-O-(3'',4'',5''-trimethylbenzoyl)]glucoside	Quinones	Quinones	C25H24O11	2	-	503318	536342	506718	1.12651e+06	1.55429e+06	1.32272e+06	1.34342	0.0213926	0.386254	-1.37238	down
MWSslk107	Asperosaponin VI	Terpenoids	Triterpene Saponin	C47H76O18	2	39524-08-8	2.8303e+06	2.95451e+06	3.19825e+06	14536.3	25016.1	13611.5	1.36663	0.00130107	168.969	7.40062	up
WaYn010298	9-Hydroxyoctadeca-6,10,12,15-Tetraenoic Acid	Lipids	Free fatty acids	C18H28O3	1	326492-79-9	1.51436e+07	1.47796e+07	1.63206e+07	1.01591e+07	1.18613e+07	1.25822e+07	1.23403	0.0150034	1.33643	0.418381	insig
HX1349	dihydro-4-hydroxy-5-hydroxymethyl-2(3H)-furanone	Others	Others	C5H8O4	3	-	964420	853645	356018	336940	392858	511369	0.803422	0.233903	1.75164	0.80871	insig
zjgp122326	Pyridine-4-formyl-O-β-D-glucopyranoside*	Others	Others	C12H15NO7	3	-	132848	114847	65597	166645	180347	146056	1.01442	0.0776504	0.635419	-0.65422	insig
Zmmp003920	H-ILE-TRP-OH	Amino acids and derivatives	Amino acids and derivatives	C17H23N3O3	1	-	683228	1.85406e+06	766689	1.78101e+06	1.38804e+06	2.19305e+06	0.879967	0.21037	0.616172	-0.698594	insig
Zmyn000110	D-Glucosamine 1-phosphate	Others	Saccharides	C6H14NO8P	3	2152-75-2	250032	251455	227613	94301.9	80565.7	95030.1	1.35949	0.000251382	2.7014	1.43371	up
Lmcp004347	Cyanidin-3-O-(6''-O-caffeoyl-2''-O-xylosyl)glucoside	Flavonoids	Anthocyanidins	C35H35O18+	3	-	185764	168983	214004	388292	431584	475039	1.3394	0.00325351	0.439218	-1.18699	down
mws2218	Caffeine	Alkaloids	Alkaloids	C8H10N4O2	3	58-08-2	245627	308854	195340	1.82528e+06	1.63347e+06	1.74019e+06	1.35719	0.000104146	0.144226	-2.7936	down
Wcgp002387	5-Methoxy-3-hydroxyindan-1-one	Others	Others	C10H10O3	1	-	397299	249343	369112	2.25294e+06	2.0621e+06	1.80118e+06	1.3499	0.00281234	0.166075	-2.59009	down
pme1439	p-Coumaric acid	Phenolic acids	Phenolic acids	C9H8O3	3	501-98-4	1.71471e+06	1.96454e+06	1.85078e+06	611279	611231	215165	1.23566	0.00249171	3.84651	1.94355	up
MWSmce284	3,4-Dimethoxyphenol	Phenolic acids	Phenolic acids	C8H10O3	3	2033-89-8	1.31585e+07	1.1761e+07	1.20133e+07	2.92466e+06	2.5835e+06	2.18248e+06	1.36154	0.000299127	4.80231	2.26373	up
pmf0096	Oxalic acid	Organic acids	Organic acids	C2H2O4	3	144-62-7	29521.2	18164.7	33710	24154.7	23966.7	27450.3	0.149525	0.720217	1.07707	0.107111	insig
Hmsp007050	Diacetoxy-[4]-gingerdiol	Phenolic acids	Phenolic acids	C19H28O6	3	863780-88-5	314673	300331	154668	270952	291539	286283	0.412995	0.65823	0.906806	-0.141134	insig
Wmzn000227	2,2-Dimethylsuccinic acid	Organic acids	Organic acids	C6H10O4	2	597-43-3	278879	318603	210864	332258	215539	272963	0.055017	0.932805	0.984875	-0.0219879	insig
Hmcp006520	1,3-Dihydroxypropan-2-yl 12-methyl-6-(6-methylheptyl)tridec-12-enoate	Others	Others	C25H48O4	2	-	229322	153592	227651	343315	287939	405079	1.16845	0.0317186	0.58916	-0.763269	insig
mws1164	D-Fructose*	Others	Saccharides	C6H12O6	1	57-48-7	7.85725e+06	7.8771e+06	5.94299e+06	7.25004e+06	6.7769e+06	7.47585e+06	0.00236226	0.937838	1.00812	0.0116632	insig
MWSmce165	L-Fucitol	Others	Saccharides	C6H14O5	1	13074-06-1	502195	475039	430657	647291	612541	618092	1.30079	0.00687227	0.749706	-0.415603	insig
Lmhp009890	LysoPC 20:3	Lipids	LPC	C28H52NO7P	3	1199257-41-4	113985	83428.7	204606	138321	152990	113660	0.172784	0.981428	0.992715	-0.0105487	insig
pme0014	L-Glutamic acid	Amino acids and derivatives	Amino acids and derivatives	C5H9NO4	1	56-86-0	1.68806e+06	1.79719e+06	1.55956e+06	1.4042e+06	1.38334e+06	1.57831e+06	1.06423	0.0711705	1.15552	0.208537	insig
ML10176345	3-Dehydroshikimic acid	Organic acids	Organic acids	C7H8O5	3	2922-42-1	1.35649e+06	1.09705e+06	1.23426e+06	1.36958e+06	2.03945e+06	1.26599e+06	0.772104	0.306136	0.788833	-0.342208	insig
Jmgn004021	6-C-Glucosyl-2-Hydroxynaringenin	Flavonoids	Flavanones	C21H22O11	3	-	151048	105162	127674	31756.4	58628.1	37936.8	1.28278	0.00912232	2.99158	1.58091	up
Lmhp007598	LysoPC 19:2(2n isomer)	Lipids	LPC	C27H52NO7P	2	-	3.51179e+06	4.21315e+06	2.97561e+06	2.09342e+07	1.83442e+07	2.0931e+07	1.35959	0.000766769	0.177722	-2.49231	down
Lhcp090204	β-Ionone*	Terpenoids	Monoterpenoids	C13H20O	3	79-77-6	122466	77866.6	109159	142773	148088	145092	1.09391	0.0839364	0.709919	-0.494275	insig
pme2550	Cis-Aconitic acid	Organic acids	Organic acids	C6H6O6	3	585-84-2	717972	726085	621418	471075	634414	600153	0.940269	0.126106	1.21097	0.276158	insig
Zmjp000624	Pyridoxal	Others	Vitamin	C8H9NO3	3	66-72-8	744017	626038	1.08919e+06	760859	829115	771481	0.0569958	0.837329	1.04141	0.0585412	insig
pme0021	L-Phenylalanine	Amino acids and derivatives	Amino acids and derivatives	C9H11NO2	1	63-91-2	643480	784059	310163	857762	775776	922852	0.853336	0.184276	0.679748	-0.556927	insig
mws1014	Fraxetin (7,8-Dihydroxy-6-methoxycoumarin)	Lignans and Coumarins	Coumarins	C10H8O5	2	574-84-5	1.55376e+06	1.7581e+06	985272	4.75761e+06	6.36515e+06	1.97959e+07	1.217	0.203506	0.138982	-2.84703	down
Zmmp002946	(3-(carboxyamino)-2-methylpropanoyl)phenylalanine*	Amino acids and derivatives	Amino acids and derivatives	C14H18N2O5	2	-	1.24171e+06	1.17328e+06	916030	1.46563e+06	1.20534e+06	1.00491e+06	0.429048	0.530126	0.906184	-0.142124	insig
Wccp002870	2-Amino-5-[(1-Carboxy-2-Phenylethyl)Amino]-5-Oxopentanoic acid*	Alkaloids	Alkaloids	C14H18N2O5	2	-	1.24171e+06	1.17328e+06	916030	1.46563e+06	1.20534e+06	1.00491e+06	0.429048	0.530126	0.906184	-0.142124	insig
mws0192	Succinic acid*	Organic acids	Organic acids	C4H6O4	1	110-15-6	5.67808e+07	4.72186e+07	7.18058e+07	4.01585e+07	3.45651e+07	3.43974e+07	1.19283	0.0812763	1.6111	0.688049	insig
mws0193	L-Homocitrulline	Amino acids and derivatives	Amino acids and derivatives	C7H15N3O3	3	1190-49-4	980484	443965	535301	1.1784e+06	734726	899852	0.809207	0.251514	0.696681	-0.521429	insig
Lmhp011549	LysoPC 20:1	Lipids	LPC	C28H56NO7P	1	-	77102.9	70190.7	73521.4	101142	128882	261221	1.07297	0.209359	0.449501	-1.1536	down
Zbxn003562	Taxifolin-2-O-glucoside	Flavonoids	Flavanonols	C21H22O12	2	-	136702	242630	229443	10323	15005	9238.06	1.35283	0.0287164	17.612	4.13848	up
mws0219	L-Aspartic Acid*	Amino acids and derivatives	Amino acids and derivatives	C4H7NO4	1	56-84-8	7.4826e+06	8.08522e+06	2.71748e+06	6.31727e+06	5.80026e+06	6.22376e+06	0.20989	0.992245	0.996947	-0.00441097	insig
mws5035	L-Leucyl-L-phenylalanine	Amino acids and derivatives	Amino acids and derivatives	C15H22N2O3	2	56217-82-4	1.69217e+06	2.54586e+06	841024	3.14495e+06	2.63705e+06	4.39643e+06	1.00602	0.0772736	0.499002	-1.00288	down
Lcsp001416	Leu-Thr-Ala	Amino acids and derivatives	Amino acids and derivatives	C13H25N3O5	2	-	142187	563640	145662	125600	215176	223497	0.299224	0.567505	1.509	0.593596	insig
pmp001010	1,2,3,7-Tetramethoxyxanthone	Flavonoids	Other Flavonoids	C17H16O6	3	22804-52-0	594213	501956	512553	1.92098e+06	1.93946e+06	2.4634e+06	1.35731	0.0109508	0.25439	-1.97489	down
Lhkp101315	(3aS,5R,7aR)-4,4-Dimethyl-7a-hydroxymethyl-5-hydroxy-2,3,3a,4,5,7a-hexahydrobenzo[b]furan-2-one	Others	Others	C11H16O4	2	-	1.08599e+06	1.34908e+06	1.15944e+06	7.49402e+06	5.74789e+06	7.73865e+06	1.35909	0.0105801	0.171325	-2.54519	down
Lmpp003268	Kaempferol-3-O-rutinoside-7-O-glucoside	Flavonoids	Flavonols	C33H40O20	3	34336-18-0	0	0	0	115036	84859.9	110261	1.36971	0.00810545	0	#DIV/0!	down
MWStz063	2-Ethyl-2,6,6-trimethylpiperidin-4-one	Alkaloids	Piperidine alkaloids	C10H19NO	3	133568-79-3	140020	157913	97399.1	120561	114477	147476	0.0768461	0.848435	1.03351	0.0475572	insig
pmb0764	4-Methyl-5-thiazoleethanol	Others	Others	C6H9NOS	3	137-00-8	46118.9	56271.5	34811.1	217077	156892	147901	1.32125	0.0208556	0.262904	-1.92739	down
MWSHY0189	Apigenin-7-O-glucoside(Cosmosiin)	Flavonoids	Flavones	C21H20O10	1	578-74-5	6.96713e+06	7.96978e+06	7.66807e+06	998410	4419205	1.71412e+06	1.14919	0.0306319	3.16963	1.66432	up
Lmhp010515	LysoPC 17:0(2n isomer)*	Lipids	LPC	C25H52NO7P	2	-	98231.8	72957.6	86499	76126	77629.7	65282.9	0.839148	0.215824	1.17645	0.234443	insig
MWSHY0019	Hesperetin-7-O-neohesperidoside(Neohesperidin)	Flavonoids	Flavanones	C28H34O15	3	13241-33-3	335565	238018	541634	1.4711e+06	1.53568e+06	2.05056e+06	1.30042	0.00838954	0.220514	-2.18106	down
Zmhn001414	Resveratrol-3,5-di-O-glucoside	Others	Stilbene	C26H32O13	3	-	239708	189534	121987	165300	176648	168261	0.136725	0.727838	1.0804	0.111566	insig
mws0520	N-Acetyl-L-tyrosine	Amino acids and derivatives	Amino acids and derivatives	C11H13NO4	3	537-55-3	93684.3	70145.3	204592	130250	106427	136841	0.236231	0.971434	0.986356	-0.0198196	insig
pme1730	D-Erythronolactone	Organic acids	Organic acids	C4H6O4	3	15667-21-7	9.83593e+06	1.03199e+07	9.03926e+06	6.24321e+06	6.06745e+06	6.42904e+06	1.34601	0.00758118	1.55793	0.639627	insig
Lmcp000611	2-Amino-4,5-dihydro-1H-imidazole-4-acetic acid	Alkaloids	Alkaloids	C5H9N3O2	3	69098-41-5	3.54253e+06	2.41221e+06	1.70207e+06	4.67786e+06	6.91395e+06	5.68591e+06	1.19268	0.0200053	0.443161	-1.1741	down
MWSslk144	p-Coumaric acid ethyl ester	Phenolic acids	Phenolic acids	C11H12O3	3	7362-39-2	155878	139823	126158	317108	270851	299774	1.34262	0.00136414	0.475209	-1.07337	down
Zbsp004940	6-Hydroxy-7-methoxycoumarin*	Lignans and Coumarins	Coumarins	C10H8O4	3	-	845807	891986	666493	819020	626683	679698	0.622857	0.35961	1.13122	0.177873	insig
Hmgp002327	3-amino-2-naphthoic acid*	Alkaloids	Alkaloids	C11H9NO2	1	-	424628	388229	1.39786e+06	287082	197401	258186	1.00314	0.276617	2.97672	1.57372	up
Zbpn005555	Phloretin-4'-O-glucoside (Trilobatin)*	Flavonoids	Chalcones	C21H24O10	2	4192-90-9	445696	1001850	229034	81351.1	87707.5	69005.6	1.233	0.172543	7.04256	2.8161	up
MWS04455	Cis-L-3-hydroxyproline*	Amino acids and derivatives	Amino acids and derivatives	C5H9NO3	2	567-35-1	2.15127e+06	2.26488e+06	1.22526e+06	215495	211792	225161	1.34717	0.0370167	8.64653	3.11212	up
mws1015	Esculin (6,7-Dihydroxycoumarin-6-O-glucoside)*	Lignans and Coumarins	Coumarins	C15H16O9	1	531-75-9	3.78638e+06	3.63413e+06	5.02212e+06	3.08316e+06	3.43937e+06	3.48428e+06	0.947867	0.199685	1.24342	0.314308	insig
Lmjp101205	8-Isopentenyllimettin	Lignans and Coumarins	Coumarins	C16H18O4	3	-	456173	500388	265632	370504	463070	341775	0.0360546	0.859207	1.03986	0.0563831	insig
pmp001281	LysoPC 18:1	Lipids	LPC	C26H52NO7P	1	-	1.76602e+06	1.24908e+06	1.64312e+06	1.91314e+06	1.94058e+06	1.39109e+06	0.496318	0.456879	0.888156	-0.171115	insig
ZBN0064	6-Hydroxykaempferol-6,7-O-Diglucoside*	Flavonoids	Flavonols	C27H30O17	3	-	1.31169e+06	1.1063e+06	1.41621e+06	493637	524584	365441	1.32684	0.00392427	2.77105	1.47043	up
pmb0856	LysoPE 18:1(2n isomer)*	Lipids	LPE	C23H46NO7P	3	-	6.35748e+06	5.38522e+06	1.02007e+07	4.37432e+06	4.41583e+06	3.94751e+06	1.08729	0.170884	1.72272	0.784688	insig
Cmbn007148	1-O-Feruloyl-3-O-caffeoylglycerol	Phenolic acids	Phenolic acids	C22H22O9	2	-	127326	119740	158353	23081.3	32812.9	43050	1.31958	0.00498105	4.09745	2.03473	up
MWS0687	1-Methyl-6-Oxo-1,6-Dihydropyridine-3-Carboxamide	Alkaloids	Pyridine alkaloids	C7H8N2O2	2	701-44-0	165860	287394	141374	397965	343849	471134	1.16474	0.0257161	0.490234	-1.02846	down
pme0243	Glutaric acid*	Organic acids	Organic acids	C5H8O4	1	110-94-1	2.87808e+06	2.16438e+06	2.69808e+06	6.63687e+06	6.69527e+06	5.81938e+06	1.34008	0.000617549	0.404174	-1.30695	down
MWSHC20168	Methyl cumalate*	Phenolic acids	Phenolic acids	C7H6O4	3	6018-41-3	395280	350577	305402	291131	189508	175215	1.11896	0.0479496	1.60288	0.68067	insig
mws0043	Nobiletin (5,6,7,8,3',4'-Hexamethoxyflavone)	Flavonoids	Flavones	C21H22O8	3	478-01-3	47539.9	9123.64	58752	126125	44128.3	39132.2	0.625972	0.398168	0.551212	-0.85932	insig
MWSmce056	DL-Tryptophan*	Amino acids and derivatives	Amino acids and derivatives	C11H12N2O2	1	54-12-6	986655	796849	3.72164e+06	573481	531246	563190	0.958898	0.308514	3.30061	1.72273	insig
Waln003168	5-O-p-Coumaroyl Galactonic Acid	Phenolic acids	Phenolic acids	C15H18O9	3	-	6349.84	7799	6381.56	2266.81	6415.62	11670	0.284338	0.984716	1.00874	0.0125603	insig
pme1286	S-(5'-Adenosy)-L-homocysteine	Amino acids and derivatives	Amino acids and derivatives	C14H20N6O5S	1	979-92-0	3.54813e+06	3.48974e+06	2.95106e+06	3.27798e+06	3.21086e+06	3.36806e+06	0.113032	0.840803	1.0134	0.0191968	insig
Lhsp101905	Actinidialactone*	Terpenoids	Monoterpenoids	C10H14O2	3	76729-80-1	1.37281e+06	1.34845e+06	1.53361e+06	1.32325e+06	1.4721e+06	1.41005e+06	0.147128	0.831866	1.01176	0.0168667	insig
Lhlp120611	Hydroxycarvine	Terpenoids	Monoterpenoids	C10H14O2	3	-	765375	1047175	811927	919630	950943	863357	0.32621	0.721868	0.959965	-0.0589459	insig
Lmyn005812	Gingerglycolipid A	Lipids	Glycerol ester	C33H56O14	1	145937-22-0	799248	541944	518946	582533	712823	573497	0.0862386	0.978787	0.995337	-0.00674276	insig
mws1051	S-Adenosylmethionine	Amino acids and derivatives	Amino acids and derivatives	C15H23N6O5S+	3	485-80-3	8.3033e+06	1.01544e+07	1.3017e+07	8.13294e+06	8.19654e+06	8.98893e+06	0.824555	0.271099	1.24315	0.314005	insig
Latp011219	3,5-Dimethyl-2,3-dihydrobenzofuran	Others	Others	C10H12O	3	-	1.86622e+06	2.19369e+06	2.07488e+06	2.46798e+06	2.13223e+06	1.92621e+06	0.439753	0.526275	0.939992	-0.0892796	insig
Walp007738	14-Amino-15-hydroxy-11-methylpentadecanoic acid	Lipids	Sphingolipids	C16H33NO3	1	-	187676	184549	176924	168878	166497	170742	1.24086	0.0331056	1.08502	0.117726	insig
Layp002880	5,7-Dihydroxychromone glucoside	Others	Chromone	C15H16O9	1	-	987626	913980	1.30148e+06	9.66201e+06	7.06016e+06	5.62545e+06	1.3441	0.0315159	0.14333	-2.80259	down
MWS1830	Ethylsalicylate	Phenolic acids	Phenolic acids	C9H10O3	3	118-61-6	329022	289278	308027	317032	297380	229914	0.594849	0.41837	1.09712	0.133719	insig
Lmdn001501	Gardoside	Terpenoids	Monoterpenoids	C16H22O10	2	54835-76-6	84380.7	105890	123161	188427	171677	159934	1.24203	0.00966738	0.602709	-0.730466	insig
Labp005025	Malonyl isoSakuranin	Flavonoids	Flavanones	C25H26O13	2	-	2.89422e+07	3.2081e+07	3.2442e+07	2.34781e+07	3.04176e+07	3.14006e+07	0.608249	0.397642	1.09577	0.131945	insig
Zbfn008704	2,3,3-trihydroxypropyl octadeca-9,12-dienoate	Lipids	Free fatty acids	C21H38O5	1	-	9271.8	8738.72	7928.77	34632.5	31434.1	38139.9	1.36339	0.00416804	0.248922	-2.00624	down
MWSmce690	Erythorbic Acid; Isoascorbic Acid	Others	Vitamin	C6H8O6	2	89-65-6	152030	101913	128509	148479	150741	144393	0.781219	0.293596	0.862127	-0.214028	insig
Zbsn005918	Chrysoeriol-7-O-(6''-acetyl)glucoside*	Flavonoids	Flavones	C24H24O12	3	-	33957.8	36072	39166.1	32877.4	37610.1	28699.3	0.680235	0.339843	1.10091	0.138697	insig
Zbjn005825	Kaempferide-3-O-（6'-O-acetyl）glucoside*	Flavonoids	Flavonols	C24H24O12	3	-	33957.8	36072	39166.1	32877.4	37610.1	28699.3	0.680235	0.339843	1.10091	0.138697	insig
MWS3020	N-Acetylcadaverine	Alkaloids	Alkaloids	C7H16N2O	3	32343-73-0	422172	287210	320339	477924	242596	508295	0.351951	0.529919	0.83798	-0.255013	insig
Wasn004567	Hydroxyterephthalic acid O-(6''-O-Benzoyl)Glucoside	Phenolic acids	Phenolic acids	C21H20O11	3	-	88767.7	141366	35165.5	1.67808e+06	1.4526e+06	1.28825e+06	1.31892	0.00419524	0.060037	-4.058	down
Lmhp009349	LysoPE 20:4(2n isomer)*	Lipids	LPE	C25H44NO7P	3	-	371088	265076	268093	240536	225120	188243	1.05189	0.124148	1.38287	0.467666	insig
mws1316	Hydroxygenkwanin	Flavonoids	Flavones	C16H12O6	3	20243-59-8	1.20783e+06	1.19248e+06	681715	488471	483208	591554	1.16697	0.093993	1.97157	0.979342	insig
Lmzn006582	2-Formyl-3-hydroxy-A(1)-norlup-20(29)-en-28-oic acid (Colubrinic acid)	Terpenoids	Triterpene	C30H46O4	3	-	415386	114826	124782	535435	403170	329174	0.940208	0.166543	0.516648	-0.952747	insig
MWSmce203	D-Cellobiose	Others	Saccharides	C12H22O11	3	528-50-7	218843	264932	448794	334780	224489	346988	0.00218275	0.919688	1.02903	0.0412893	insig
HX1288	Citroside A	Terpenoids	Terpene	C19H30O8	1	120330-44-1	129870	183455	132588	255235	135432	109081	0.141073	0.738186	0.892274	-0.164441	insig
Cmsp007228	7-O-Methyleriodictyol	Flavonoids	Flavanols	C16H14O6	3	51857-11-5	186814	190583	233801	628594	877629	854954	1.34622	0.0154506	0.258853	-1.9498	down
Wasn003258	Glucosyl 2-Hydroxy-4-Methylpentanoic Acid	Organic acids	Organic acids	C12H22O8	2	-	65492.1	62331.1	73923.2	119584	139003	124004	1.34052	0.00225124	0.527317	-0.923258	insig
Lcsp001414	Ile-Val-Gly	Amino acids and derivatives	Amino acids and derivatives	C13H25N3O4	2	-	178556	512467	190072	221970	211989	381283	0.0184965	0.869307	1.08078	0.11207	insig
Qmqp101721	Chloranthatone	Terpenoids	Sesquiterpenoids	C16H22O2	3	-	25863.5	14821.7	36010.6	24071.4	24984.5	26565.4	0.128911	0.958801	1.01421	0.0203558	insig
mws0267	DL-Glyceric Acid	Organic acids	Organic acids	C3H6O4	3	473-81-4	130155	357282	211810	364530	516104	500924	1.0543	0.0557116	0.50613	-0.982421	insig
pmb0883	LysoPE 18:0	Lipids	LPE	C23H48NO7P	3	69747-55-3	118518	120145	155942	92591.7	84642.2	98367.9	1.19342	0.0712696	1.4318	0.517827	insig
pme2743	N-Phenylacetylglycine	Amino acids and derivatives	Amino acids and derivatives	C10H11NO3	1	500-98-1	904041	789274	782621	569415	448887	369627	1.2505	0.0093747	1.78391	0.835039	insig
MWS2040	Methanesulfonic acid	Organic acids	Organic acids	CH4O3S	3	75-75-2	247449	129854	134078	223431	223137	167435	0.591034	0.484459	0.832864	-0.263847	insig
Lmrj001341	Cyclo(Ser-Pro)	Amino acids and derivatives	Amino acids and derivatives	C8H12N2O3	3	-	109559	51338.9	107933	183447	137155	155900	1.04554	0.0476466	0.564175	-0.825785	insig
mws0924	2-Methylglutaric acid*	Organic acids	Organic acids	C6H10O4	3	617-62-9	58220.6	51374.2	64321.8	140323	109595	114801	1.32271	0.0124585	0.476851	-1.06839	down
Lmqp000873	Succinic anhydride	Organic acids	Organic acids	C4H4O3	1	108-30-5	692362	1.09166e+06	1.81546e+06	635440	1.17897e+06	942951	0.43376	0.49952	1.30541	0.3845	insig
ZBN0224	Tricin-7-O-guaiacylglycerol*	Flavonoids	Flavones	C27H26O11	3	-	71235.7	95158.3	62557.3	41702.8	61315.1	52421.5	1.03398	0.112128	1.47293	0.558689	insig
mws0470	Methylmalonic acid*	Organic acids	Organic acids	C4H6O4	1	516-05-2	6.16497e+07	5.26545e+07	7.68696e+07	4.09734e+07	3.80563e+07	3.68049e+07	1.24217	0.0668147	1.6504	0.722819	insig
MWSmce584	L-Tyramine	Alkaloids	Alkaloids	C8H11NO	3	51-67-2	442301	472093	315938	349176	515176	587388	0.503519	0.441543	0.847488	-0.238735	insig
MWS20194	Cinnamic acid	Phenolic acids	Phenolic acids	C9H8O2	3	140-10-3	296265	259280	527734	258761	271762	217029	0.795935	0.313213	1.4491	0.535158	insig
pmb0475	Gallic acid-4-O-(6'''-feruloyl)sophoroside	Phenolic acids	Phenolic acids	C29H34O18	3	-	207447	126193	181748	383933	394417	577581	1.26963	0.0338779	0.3801	-1.39555	down
mws1595	D-Fucose*	Others	Saccharides	C6H12O5	3	3615-37-0	108765	117410	77543.7	184963	175354	194041	1.26178	0.0102555	0.547876	-0.868079	insig
mws0854	Rhamnose*	Others	Saccharides	C6H12O5	3	3615-41-6	108765	117410	77543.7	184963	175354	194041	1.26178	0.0102555	0.547876	-0.868079	insig
mws0396	Elaidic Acid*	Lipids	Free fatty acids	C18H34O2	1	112-79-8	2.81141e+07	2.30741e+07	2.87294e+07	2.36579e+07	2.34786e+07	2.3518e+07	0.88574	0.226823	1.13111	0.177733	insig
Lmsn002548	1-O-Caffeoyl-β-D-glucose	Phenolic acids	Phenolic acids	C15H18O9	1	14364-08-0	116141	153973	172001	334513	292881	271132	1.28538	0.00377183	0.492044	-1.02314	down
mws0677	N-Acetyl-5-hydroxytryptamine	Alkaloids	Plumerane	C12H14N2O2	3	1210-83-9	219010	253178	471278	228114	156648	232624	0.79503	0.301144	1.52816	0.611794	insig
Zmyn000230	2-Dehydro-3-deoxy-L-arabinonate*	Others	Saccharides	C5H8O5	3	-	2.26136e+06	2.56765e+06	2.20269e+06	1.63606e+06	1.68331e+06	1.75876e+06	1.30513	0.0209218	1.3847	0.469572	insig
Zmyn000247	2-Hydroxyglutaric Acid*	Organic acids	Organic acids	C5H8O5	3	13095-48-2	2.26136e+06	2.56765e+06	2.20269e+06	1.63606e+06	1.68331e+06	1.75876e+06	1.30513	0.0209218	1.3847	0.469572	insig
Lmbn000216	3-Methylmalic acid*	Organic acids	Organic acids	C5H8O5	3	152204-30-3	2.26136e+06	2.56765e+06	2.20269e+06	1.63606e+06	1.68331e+06	1.75876e+06	1.30513	0.0209218	1.3847	0.469572	insig
mws0639	2,3-Dihydroxybenzoic Acid*	Phenolic acids	Phenolic acids	C7H6O4	3	303-38-8	2.43847e+06	3.18714e+06	3.41192e+06	343362	237337	270651	1.35991	0.0107597	10.6155	3.4081	up
Zmdp001663	γ-glutamylmethionine	Amino acids and derivatives	Amino acids and derivatives	C10H18N2O5S	3	17663-87-5	121527	123876	90279.8	142488	108666	110562	0.374915	0.603562	0.928032	-0.107754	insig
mws0866	D-Glucose 6-phosphate*	Others	Saccharides	C6H13O9P	1	56-73-5	2.14026e+07	1.99887e+07	2.14646e+07	1.85597e+07	1.71043e+07	2.2722e+07	0.568957	0.473373	1.07656	0.106425	insig
mws0251	Thymine	Nucleotides and derivatives	Nucleotides and derivatives	C5H6N2O2	3	65-71-4	251047	185876	184216	406060	245963	272974	0.99135	0.166104	0.671504	-0.574531	insig
Lmhp008589	LysoPE 18:3(2n isomer)	Lipids	LPE	C23H42NO7P	1	-	8.40259e+06	5.78622e+06	1.02984e+07	5.16098e+06	5.4465e+06	4.28339e+06	1.084	0.126187	1.64444	0.7176	insig
Wagp004803	Abscisic acid D-glucopyranosyl ester	Others	Others	C21H30O9	3	-	34839.7	166958	96705	20689.1	20005	61024.3	0.905108	0.22161	2.9346	1.55316	insig
Lcsp001369	Ala-Ile-Asp	Amino acids and derivatives	Amino acids and derivatives	C13H23N3O6	1	-	165741	692158	250090	152690	150718	148423	0.879646	0.312232	2.45222	1.29409	insig
pmp000970	Hispanolone	Terpenoids	Ditepenoids	C20H30O3	3	18676-07-8	767887	502188	491704	803004	1.10324e+06	1.15204e+06	1.14667	0.0397623	0.576068	-0.79569	insig
mws1336	4-Aminobenzoic acid	Phenolic acids	Phenolic acids	C7H7NO2	3	150-13-0	220496	248896	216877	239943	276288	245198	0.881379	0.175615	0.901292	-0.149934	insig
pme2598	3,4-Dihydroxybenzeneacetic acid*	Phenolic acids	Phenolic acids	C8H8O4	3	102-32-9	768278	557189	547154	1.89603e+06	1.55568e+06	1.62918e+06	1.33	0.00171684	0.368561	-1.44002	down
Latp009986	6β-Hydroxy-8α-methoxyeremophila-1(10),7(11)-dien-12,8β-olide*	Terpenoids	Sesquiterpenoids	C16H22O4	1	-	908221	763208	810327	748385	594120	754146	0.926397	0.133327	1.18368	0.243274	insig
mws1489	Stearic Acid	Lipids	Free fatty acids	C18H36O2	3	57-11-4	2.37641e+07	2.68628e+07	2.32408e+07	2.53583e+07	2.35663e+07	2.42984e+07	0.0999516	0.874546	1.0088	0.0126473	insig
Cmzn005970	Dunalianoside A*	Phenolic acids	Phenolic acids	C21H22O10	3	-	258035	386979	258270	49380.9	69534.5	91815	1.31003	0.0256182	4.28644	2.09978	up
MWS1798	2,4-Hexadienoic acid	Organic acids	Organic acids	C6H8O2	3	110-44-1	232093	272617	310288	130836	205903	270036	0.804225	0.225341	1.34317	0.425637	insig
MWS201434	Ile-His	Amino acids and derivatives	Amino acids and derivatives	C12H20N4O3	2	97284-12-3	126461	158590	249897	304702	228674	339989	1.01966	0.0856132	0.612514	-0.707186	insig
pmp000674	Phillygenin	Lignans and Coumarins	Lignans	C21H24O6	2	487-39-8	9.39076e+06	1.0218e+07	8.98562e+06	3.7252e+07	3.7824e+07	3.98512e+07	1.36788	9.9147e-05	0.248805	-2.00691	down
pme2617	L-Methionine Sulfoxide	Amino acids and derivatives	Amino acids and derivatives	C5H11NO3S	3	3226-65-1	571959	750550	452367	256573	385620	384060	1.105	0.0838509	1.72947	0.790331	insig
Lmbn005662	9(10)-EpOME;(9R,10S)-(12Z)-9,10-Epoxyoctadecenoic acid	Lipids	Free fatty acids	C18H32O3	1	16833-56-0	465293	508054	223914	234555	237300	297758	0.795431	0.245063	1.55567	0.637534	insig
Ymjm000099	3-Oxooleana-11,13(18)-dien-28-oic acid	Terpenoids	Triterpene	C30H44O3	3	-	564156	421220	247939	69462	87402.5	72560.9	1.30978	0.0666892	5.37567	2.42644	up
mws0582	S-(Methyl)glutathione	Amino acids and derivatives	Amino acids and derivatives	C11H19N3O6S	3	2922-56-7	1.19077e+06	1.11882e+06	905654	1.2099e+06	1.36766e+06	1.14023e+06	0.825565	0.202634	0.864828	-0.209516	insig
pmb2260	LysoPC 15:1	Lipids	LPC	C23H46NO7P	2	-	62752.9	67675.2	9976.45	85511.8	86527.9	67910	0.749339	0.207493	0.585142	-0.773142	insig
Cmqn002489	6'-O-α-D-Xylopyranosylloganic acid;Qinjiaoside C	Terpenoids	Monoterpenoids	C21H32O14	2	1471206-87-7	0	0	0	75693.6	73933.7	54381.7	1.3692	0.00993614	0	#DIV/0!	down
Lmhp008763	LysoPE 16:1(2n isomer)*	Lipids	LPE	C21H42NO7P	3	-	694494	401350	121193	478895	480401	388746	0.408444	0.818142	0.902817	-0.147494	insig
pmp000235	Salcolin B*	Flavonoids	Flavones	C27H26O11	2	-	1.60352e+06	1.96741e+06	1.37097e+06	1.61082e+06	1.65692e+06	1.59659e+06	0.033367	0.895539	1.01595	0.0228254	insig
pmb0746	Tricin-4'-O-(guaiacylglycerol)ether*	Flavonoids	Flavones	C27H26O11	2	-	1.60352e+06	1.96741e+06	1.37097e+06	1.61082e+06	1.65692e+06	1.59659e+06	0.033367	0.895539	1.01595	0.0228254	insig
Lmmp003817	Kaempferol-3-O-(6''-malonyl)glucoside*	Flavonoids	Flavonols	C24H22O14	1	-	3.35797e+07	3.02788e+07	3.34675e+07	2.87492e+07	3.5294e+07	3.26615e+07	0.0859013	0.930257	1.00642	0.00923765	insig
Hmyp002656	Methyl dioxindole-3-acetate	Alkaloids	Plumerane	C11H11NO4	3	57061-18-4	2.33473e+06	2.43036e+06	2.50616e+06	449539	556388	617679	1.35916	1.12507e-05	4.47845	2.163	up
Lmhp008440	LysoPE 15:1*	Lipids	LPE	C20H40NO7P	3	-	5062.61	6419.39	8714.18	12734.4	9997.79	14554.4	1.16883	0.0305371	0.541647	-0.884576	insig
Zmhn001358	4-O-Glucosyl-4-hydroxybenzoic acid	Phenolic acids	Phenolic acids	C13H16O8	1	-	2.61459e+06	3.06368e+06	2.82262e+06	1.81042e+06	2.30266e+06	2.2608e+06	1.16644	0.0270256	1.33371	0.415441	insig
Hmsp003093	3,7-Dihydroxychromen-4-one	Others	Chromone	C9H6O4	2	-	8.93797e+06	9.40241e+06	1.54473e+07	1.52796e+07	1.15294e+07	1.24907e+07	0.56589	0.49517	0.859743	-0.218022	insig
Lmbn005487	12,13-DHOME; (9Z)-12,13-Dihydroxyoctadec-9-enoic acid	Lipids	Free fatty acids	C18H34O4	1	263399-35-5	48342.4	41069.4	44268.1	34821.6	40476.6	41967.6	0.909145	0.145109	1.13997	0.188998	insig
Cmsp004305	(7S,8R-Threo-3',4,9'-trihydroxy-3-methoxy-4',7-epoxy-neolignan-9-O-rhamnoside	Lignans and Coumarins	Lignans	C25H32O10	3	-	319206	287241	233072	55409.2	40010	56246.8	1.35108	0.00941257	5.53532	2.46867	up
Wagp004984	Limocitrol 3-Glucoside	Flavonoids	Flavones	C24H26O14	2	-	3.76794e+07	1.80848e+07	4.23723e+07	5.3181e+07	4.22362e+07	4.60496e+07	0.839683	0.181991	0.693708	-0.5276	insig
Lmbn001364	4-Hydroxy-2-Oxopentanoic Acid*	Organic acids	Organic acids	C5H8O4	2	3318-73-8	94392.3	87935.2	66650	193919	226875	177011	1.31536	0.00515355	0.416486	-1.26366	down
pmb0034	L-α-Glutamyl-L-Glutamic Acid	Amino acids and derivatives	Amino acids and derivatives	C10H16N2O7	3	3929-61-1	470416	423287	312477	744117	754078	770483	1.28107	0.0150756	0.531666	-0.911407	insig
Lmgn007652	Tianshic acid	Organic acids	Organic acids	C18H34O5	1	-	777131	1.4524e+06	1.05578e+06	894472	1.08082e+06	1.26892e+06	0.0319513	0.954899	1.01267	0.0181623	insig
Rfmb320	1-Methylpiperidine-2-carboxylic acid	Organic acids	Organic acids	C7H13NO2	3	7730-87-2	3.2362e+06	2.80952e+06	2.31459e+06	5.85668e+06	8.82739e+06	6.83101e+06	1.30241	0.0289561	0.388579	-1.36372	down
zjgp122004	Okanin-3'-O-β-D-glucoside*	Flavonoids	Chalcones	C21H22O11	2	-	3.98174e+07	4.10988e+07	3.36709e+07	8.09177e+06	1.14566e+07	1.1418e+07	1.34376	0.00191576	3.70037	1.88767	up
ZBN0201	Quercetin-3,7-Di-O-rhamnoside	Flavonoids	Flavonols	C27H30O15	3	28638-13-3	266086	185122	30010	249057	316374	341500	0.793623	0.166344	0.5306	-0.914303	insig
pmp000250	Z-6,7-Epoxyligustilide	Others	Others	C12H14O3	3	-	155373	147955	126477	22960.3	31258.6	30660.1	1.35605	0.0030781	5.06373	2.3402	up
Zbsp007084	Butin; 7,3',4'-Trihydroxyflavanone*	Flavonoids	Flavanones	C15H12O5	2	492-14-8	722605	603517	476264	591650	630563	604822	0.154973	0.91916	0.986509	-0.0195952	insig
mws4174	N-Acetyl-D-mannosamine	Others	Saccharides	C8H15NO6	3	7772-94-3	181537	192532	327783	133808	107690	114926	1.16714	0.130489	1.96915	0.977572	insig
ML10181668	Cycloleucine	Amino acids and derivatives	Amino acids and derivatives	C6H11NO2	1	52-52-8	644854	663743	463352	533267	456182	552966	0.611532	0.361125	1.14881	0.200146	insig
Lmbn002644	4-Methylbenzaldehyde*	Others	Aldehyde compounds	C8H8O	3	104-87-0	15052.4	5005	10273.3	19375.1	14373.2	16441.7	0.910395	0.135796	0.604318	-0.726619	insig
mws0576	3-Hydroxybutyric acid	Organic acids	Organic acids	C4H8O3	3	300-85-6	1.0537e+06	976095	574326	605708	691990	739656	0.648228	0.330674	1.27819	0.354103	insig
Lahp004712	Rhamnosyl-rhamnanthin-3-O-β-D-glucoside	Flavonoids	Flavonols	C29H34O16	1	-	1.25726e+06	560672	790971	311272	881131	621054	0.623978	0.372677	1.43863	0.5247	insig
pmb0069	Benzamide	Alkaloids	Alkaloids	C7H7NO	3	55-21-0	132362	157631	131972	166423	127739	154602	0.393271	0.567418	0.940282	-0.0888349	insig
Lmnp002413	Luteolin-6-C-glucoside-7-O-rhamnoside	Flavonoids	Flavones	C27H30O15	3	-	3.54059e+06	3.71408e+06	3.32151e+06	2.29395e+06	2.02206e+06	1.93628e+06	1.33657	0.000784169	1.69157	0.758361	insig
mws1430	Lup-20(29)-en-3-one (Lupenone)	Terpenoids	Triterpene	C30H48O	3	1617-70-5	76629	74595.7	73100.9	8957.42	11888.9	13609.3	1.35834	6.4243e-06	6.51056	2.70278	up
Wafn003485	Dihydroxyoctanoic acid glucoside	Others	Saccharides	C14H26O9	3	-	11629.1	11100.3	6549.16	16279.1	25580.6	31675	1.18279	0.0674012	0.398161	-1.32858	down
MWSmce689	Methyl linolenate	Lipids	Free fatty acids	C19H32O2	1	301-00-8	203608	205283	257949	132414	147197	199427	1.04038	0.0827257	1.39204	0.477201	insig
WaYn004793	Isosakuranetin 7-Alpha-L-Arabinofuranosyl-(1->6)-Glucoside	Flavonoids	Flavanones	C27H32O14	3	-	2.49175e+06	3877080	5066925	38345	18612.8	29523.7	1.36061	0.0365711	132.234	7.04694	up
pme2890	L-Homocystine	Amino acids and derivatives	Amino acids and derivatives	C8H16N2O4S2	3	626-72-2	219824	1.01848e+06	253511	1.10314e+06	782828	1.02509e+06	0.924352	0.203801	0.512466	-0.964472	insig
MA10039492	Dehydroascorbic acid	Others	Vitamin	C6H6O6	2	490-83-5	205848	172557	146718	242884	208205	222343	1.0505	0.0823439	0.779771	-0.358877	insig
pma6455	Ribulose-5-phosphate	Others	Saccharides	C5H11O8P	3	4151-19-3	347589	388098	402542	320956	278904	334250	1.11786	0.0439301	1.21852	0.285127	insig
pmb1754	O-Phosphocholine	Alkaloids	Alkaloids	C5H15NO4P+	3	107-73-3	1.66607e+07	1.47023e+07	1.90261e+07	2.26424e+07	2.45636e+07	2.41704e+07	1.25276	0.0169409	0.705963	-0.502335	insig
Wagp001892	(2S,4R)-4-(Beta-D-Glucopyranosyloxy)-2-Pentanol	Others	Others	C11H22O7	3	183744-50-5	91360.7	124022	64614.2	147947	148559	197314	1.11698	0.0398665	0.567002	-0.818575	insig
Xmln008916	triptonoterpenol	Terpenoids	Ditepenoids	C21H30O4	2	-	7014.28	6307.14	6989.98	98376.2	137777	118645	1.36692	0.0102259	0.0572479	-4.12663	down
Ymjm000152	p-Hydroxypheny-β-D-allopyranoside	Phenolic acids	Phenolic acids	C12H16O7	1	-	429119	444781	369789	393767	453033	471915	0.480803	0.488302	0.943106	-0.0845078	insig
Lmwp102713	(S)-Peucedanol	Lignans and Coumarins	Coumarins	C14H16O5	3	-	120493	112551	109744	129425	134345	149439	1.20131	0.0401258	0.829575	-0.269555	insig
Wagp001323	4-[2-(1-methylethyl)aminoethyl]phenol	Alkaloids	Quinoline alkaloids	C11H17NO	3	-	229280	94907.4	102222	92089.2	277358	109279	0.116898	0.824961	0.890716	-0.166963	insig
MWStz152	2-(Acetylamino)-3-phenyl-2-propenoic acid	Alkaloids	Alkaloids	C11H11NO3	2	5469-45-4	343435	400507	361167	433999	295286	248543	0.548201	0.531356	1.13017	0.176536	insig
Zbdn001947	Isotachioside*	Phenolic acids	Phenolic acids	C13H18O8	1	31427-08-4	1.08298e+06	1.16398e+06	1.47017e+06	1.05529e+06	1.20936e+06	1.26903e+06	0.279381	0.67846	1.05191	0.073016	insig
mws0248	Uridine	Nucleotides and derivatives	Nucleotides and derivatives	C9H12N2O6	1	58-96-8	1.54774e+06	2.57891e+06	1.7489e+06	3.17733e+06	2.43071e+06	3.64472e+06	1.05088	0.0771894	0.635005	-0.65516	insig
Lmqn000351	Rutinose	Others	Saccharides	C12H22O10	3	90-74-4	189863	204820	171809	251903	185041	245550	0.861169	0.20369	0.83003	-0.268764	insig
Lmhp002001	L-Valyl-L-Phenylalanine	Amino acids and derivatives	Amino acids and derivatives	C14H20N2O3	2	3918-92-1	561031	2.43182e+06	683531	722671	108086	768702	0.685563	0.373312	2.29852	1.2007	insig
MWS1936	2-Methyl-5-nitroimidazole-1-ethanol	Alkaloids	Alkaloids	C6H9N3O3	3	443-48-1	530662	216184	274942	84685.9	164922	296535	0.819787	0.250324	1.87092	0.903747	insig
Zbsp004714	Apigenin-7-O-(2''-glucosyl)arabinoside*	Flavonoids	Flavones	C26H28O14	1	-	5.56207e+07	7.72743e+07	6.1305e+07	885313	917679	1.05317e+06	1.36852	0.0101663	67.9933	6.08732	up
mws0917	3,7-Di-O-methylquercetin*	Flavonoids	Flavonols	C17H14O7	2	2068-02-2	397570	488590	384093	1.34281e+06	1.41856e+06	1.69345e+06	1.35268	0.00602396	0.285141	-1.81025	down
Lmsp010763	Monolinolenin*	Lipids	Glycerol ester	C21H36O4	1	75685-85-7	1.87765e+07	1.73472e+07	9.67251e+06	1.84694e+07	1.80775e+07	1.77511e+07	0.61584	0.42174	0.843423	-0.245672	insig
pmb2922	Uridine 5'-diphospho-D-glucose	Nucleotides and derivatives	Nucleotides and derivatives	C15H24N2O17P2	1	133-89-1	1.43533e+07	1.38927e+07	1.05396e+07	1.37884e+07	1.36417e+07	1.40523e+07	0.496972	0.532966	0.93499	-0.0969765	insig
mws4175	D-Glucurono-6,3-lactone	Others	Saccharides	C6H8O6	2	32449-92-6	131492	102344	88835.1	147259	185492	195238	1.18845	0.0248134	0.611132	-0.710443	insig
Hmmp002447	Apigenin-7-O-rutinoside-4'-O-rhamnoside	Flavonoids	Flavones	C33H40O18	3	-	1872.14	3340	2414.15	87210.7	124935	114220	1.36276	0.0108887	0.0233674	-5.41936	down
pme0193	L-Glutamine	Amino acids and derivatives	Amino acids and derivatives	C5H10N2O3	1	56-85-9	2.32678e+06	2.27199e+06	1.83348e+06	1.97018e+06	1.63599e+06	2.09474e+06	0.67513	0.30658	1.12829	0.174132	insig
pme2122	Histamine	Alkaloids	Alkaloids	C5H9N3	3	51-45-6	3.60104e+06	7.53885e+06	3.26809e+06	7.81838e+06	6.60047e+06	1.08597e+07	0.977942	0.124681	0.56997	-0.811043	insig
pmf0289	Riboprine	Nucleotides and derivatives	Nucleotides and derivatives	C15H21N5O4	3	7724-76-7	230765	187131	213328	683115	577278	559871	1.35221	0.0052311	0.346776	-1.52792	down
Zbpp002027	Isorhamnetin-3-O-(6''-malonyl)glucoside*	Flavonoids	Flavonols	C25H24O15	1	-	1.76841e+06	1.71008e+06	1.14469e+06	1.23385e+07	1.42899e+07	1.67462e+07	1.35618	0.00837637	0.106587	-3.2299	down
Zmhp005139	Tamarixetin-3-O-(6''-malonyl)glucoside*	Flavonoids	Flavonols	C25H24O15	1	-	1.76841e+06	1.71008e+06	1.14469e+06	1.23385e+07	1.42899e+07	1.67462e+07	1.35618	0.00837637	0.106587	-3.2299	down
Lmqn003292	4,5,8-Trihydroxy-α-tetralone-5-O-glucoside	Quinones	Quinones	C16H20O9	2	-	9.31124e+06	9.45119e+06	1.0311e+07	1.11921e+07	1.27894e+07	1.34734e+07	1.22322	0.0368116	0.776226	-0.365451	insig
pmf0293	1-Octadecanol	Lipids	Free fatty acids	C18H38O	3	112-92-5	23687	32351.3	124277	140914	135951	137461	1.0084	0.135987	0.4352	-1.20025	down
Hmqn004825	Rabdosia acid A*	Lipids	Free fatty acids	C18H30O3	3	-	471090	463040	268955	249035	284780	258772	0.982445	0.171253	1.51792	0.602098	insig
MWS1933	N-(2-Methylbenzoyl)glycine	Amino acids and derivatives	Amino acids and derivatives	C10H11NO3	3	42013-20-7	378782	306165	339462	99557.1	83271.2	113285	1.34958	0.00291297	3.45952	1.79057	up
mws0036	Hesperetin-7-O-rutinoside (Hesperidin)	Flavonoids	Flavanones	C28H34O15	3	520-26-3	175452	291874	185554	7386.97	8212.1	8881.93	1.3631	0.0301661	26.6688	4.73708	up
Lskp211409	Ergosta-5,24(28)-diene-3,20,26-triol (Podecdysone C)*	Steroids	Steroid	C27H44O8	1	19458-46-9	84093.9	75817.7	60120.1	68337.9	79366.5	65142.9	0.160143	0.788711	1.03375	0.0478926	insig
Lmhp009034	LysoPE 16:1*	Lipids	LPE	C21H42NO7P	3	-	575342	183075	557944	238791	449470	214311	0.456723	0.416193	1.45846	0.544442	insig
Waln010449	1-(2,3-dihydroxypropoxy)-3-(((2-(dimethylamino)ethoxy)(hydroxy)phosphoryl)oxy)propan-2-yl (E)-hexadec-9-enoate	Lipids	LPE	C26H52NO9P	1	-	128014	97966.9	103008	178234	172535	160794	1.27639	0.00947693	0.643106	-0.636872	insig
Zmdp000917	δ-Guanidinovaleric acid	Organic acids	Organic acids	C6H13N3O2	3	462-93-1	219596	175876	220784	270507	294069	250857	1.16464	0.0276654	0.75574	-0.404038	insig
pmc0960	LysoPC 20:4	Lipids	LPC	C28H50NO7P	3	-	212866	11415.7	227207	116390	95881.9	38605.7	0.0540043	0.443359	1.79964	0.847705	insig
zjbp110819	6,7-dimethoxy-2-[2-phenylethyl]chromone	Others	Chromone	C19H18O4	2	-	107213	106239	100112	189164	201462	181455	1.3598	0.00175994	0.54811	-0.867463	insig
HJN087	Naringenin-4'-O-glucoside*	Flavonoids	Flavanones	C21H22O10	3	-	168944	240290	208709	17345.8	16613.1	16914.2	1.3659	0.0117083	12.1468	3.6025	up
mws0213	Ribitol*	Others	Saccharides	C5H12O5	3	488-81-3	67973.8	84668	45242.5	64459.4	64876.7	53232.2	0.183756	0.706188	1.08389	0.116221	insig
pme3096	Aminomalonic acid	Organic acids	Organic acids	C3H5NO4	3	1068-84-4	2.28694e+06	1.95464e+06	2.79332e+06	1.59515e+06	1.39027e+06	1.36679e+06	1.23355	0.0569212	1.6164	0.692782	insig
pmp001235	Cnidilide	Others	Lactones	C12H18O2	2	-	160225	191336	107162	300408	292862	332415	1.23447	0.0116346	0.495549	-1.0129	down
Zajn002491	catechin-4-β-D-galactopyranoside	Flavonoids	Flavanols	C21H24O11	3	-	491781	480207	732141	37611.7	33508.1	42514.7	1.36152	0.0230671	14.9966	3.90656	up
Zblp002068	Cyanidin-3-O-glucoside	Flavonoids	Anthocyanidins	C21H21O11+	1	47705-70-4	2.45441e+08	3.17444e+08	4.09368e+08	1.09092e+06	1.26873e+06	1.0837e+06	1.3684	0.0209038	282.356	8.14137	up
mws1105	Gramine	Alkaloids	Plumerane	C11H14N2	3	87-52-5	2.025e+06	1.59477e+06	4.57447e+06	1.35464e+06	1.20662e+06	1.36224e+06	0.959548	0.265235	2.0885	1.06247	insig
mws1401	L-Theanine	Amino acids and derivatives	Amino acids and derivatives	C7H14N2O3	3	3081-61-6	114685	88960.7	154056	164698	121518	301865	0.804451	0.291573	0.608254	-0.717253	insig
mws0250	L-Tyrosine*	Amino acids and derivatives	Amino acids and derivatives	C9H11NO3	1	60-18-4	2.37034e+06	2.32079e+06	3.98109e+06	3.21637e+06	4.20316e+06	3.239e+06	0.691831	0.368091	0.813642	-0.297533	insig
pme1383	Pyridoxine	Others	Vitamin	C8H11NO3	1	65-23-6	3.82748e+06	3.34514e+06	3.47629e+06	2.68102e+06	2.66694e+06	2.67486e+06	1.3175	0.0259267	1.32733	0.408522	insig
Zmhp001956	6-Hydroxykaempferol-3,6,7-O-triglucoside	Flavonoids	Flavonols	C33H40O22	3	-	614711	579033	796285	7846.64	11556.1	21617.5	1.3533	0.0103344	48.5134	5.60031	up
Lajp005898	5,8,3'-trihydroxy-6,7,4'-trimethoxyflavone-8-O-β-D-glucoside*	Flavonoids	Flavones	C24H26O13	2	-	751652	706486	442909	1.78005e+06	1.66358e+06	1.73003e+06	1.30256	0.00386551	0.367447	-1.44439	down
Lmmn006706	9α-Ethoxy-8β-(2-isobutyryloxy)-14-oxo-acanthospermolide	Terpenoids	Sesquiterpenoids	C21H28O7	2	-	116157	107661	79098.6	151242	162397	125619	1.10105	0.0437886	0.689609	-0.536149	insig
pmp001285	Phthalic anhydride	Phenolic acids	Phenolic acids	C8H4O3	1	85-44-9	217956	209728	224248	212688	190700	196275	1.01851	0.101976	1.08716	0.12057	insig
Zasn010433	9,12-Octadecadienoic acid,ethyl ester*	Others	Others	C20H36O2	1	6114-21-2	21498.1	29853.9	24708.4	15573.1	14356.2	16546.1	1.26047	0.0480997	1.63657	0.710677	insig
pmp000438	3,28-Dihydroxylup-20(29)-ene (Betulin)	Terpenoids	Triterpene	C30H50O2	3	473-98-3	87856.6	137071	83455.7	65637.9	50881	125290	0.580512	0.482824	1.27532	0.350857	insig
pmp000589	Quercetin-7-O-(6''-malonyl)glucoside	Flavonoids	Flavonols	C24H22O15	1	-	3.88017e+06	3.54985e+06	4.28337e+06	3.42364e+06	4.55512e+06	5.76124e+06	0.553108	0.425925	0.852504	-0.230222	insig
Lmhp010040	LysoPE 20:3*	Lipids	LPE	C25H46NO7P	3	-	64387.3	43029.2	90297.5	57924.1	66545.3	46733.4	0.308184	0.597519	1.15485	0.207709	insig
Hmyp008708	Izalpinin*	Flavonoids	Flavonols	C16H12O5	1	480-14-8	1.55227e+06	1.42108e+06	2.272e+06	920860	952902	1.38966e+06	1.0536	0.113507	1.60732	0.684656	insig
pme1216	2-Picolinic acid	Organic acids	Organic acids	C6H5NO2	3	98-98-6	47196.2	123393	63610.5	96142.7	78645.7	80808.8	0.375591	0.790114	0.916283	-0.126135	insig
pmb2789	13S-Hydroperoxy-6Z,9Z,11E-octadecatrienoic acid	Lipids	Free fatty acids	C18H30O4	3	121107-97-9	16645.6	22277.8	12495.4	46551.9	55198	86002.6	1.27991	0.0561135	0.273865	-1.86847	down
mws0214	D-Sorbitol	Others	Saccharides	C6H14O6	1	50-70-4	216839	188687	96641.8	255214	194041	197548	0.678859	0.325634	0.776386	-0.365155	insig
pme3337	Succinyladenosine	Nucleotides and derivatives	Nucleotides and derivatives	C14H17N5O8	1	4542-23-8	7.3145e+06	6.45413e+06	6.77874e+06	4.09546e+06	4.46138e+06	4.03456e+06	1.3447	0.00244562	1.63186	0.706516	insig
Zbqn002253	6-(((S)-1-carboxyethyl)amino)-4-hydroxyhexanoicacid	Amino acids and derivatives	Amino acids and derivatives	C9H17NO5	1	-	823279	824983	832449	3.13586e+06	3.49265e+06	3.26615e+06	1.36899	0.00176256	0.250712	-1.9959	down
mws5045	12-Hydroxydodecanoic acid	Lipids	Free fatty acids	C12H24O3	2	505-95-3	8296.16	8876.75	9243.43	7685.72	6657.76	6813.63	1.23204	0.0148938	1.24858	0.320288	insig
Zbjn006482	Kaempferide-3-O-glucoside*	Flavonoids	Flavonols	C22H22O11	3	-	1.16114e+06	1.06093e+06	1.58287e+06	71378.6	15692.7	77520.2	1.30505	0.0157976	23.1175	4.53091	up
Yshs000041	Vibsanin J	Terpenoids	Ditepenoids	C26H36O7	1	-	374924	924580	560283	727902	857972	741104	0.65272	0.438777	0.799228	-0.323321	insig
Lmmn001294	Koaburaside*	Phenolic acids	Phenolic acids	C14H20O9	1	41653-73-0	176608	163689	160540	710977	708506	585546	1.36312	0.00617153	0.249791	-2.00121	down
pmb2799	12,13-Epoxy-9-Octadecenoic Acid	Lipids	Free fatty acids	C18H32O3	1	6799-85-5	133249	155858	70499.6	107403	96582.2	115593	0.181772	0.656432	1.12525	0.17025	insig
mws1715	Cordycepin (3'-Deoxyadenosine)*	Nucleotides and derivatives	Nucleotides and derivatives	C10H13N5O3	2	73-03-0	280312	417389	183868	448398	367051	404300	0.837081	0.232625	0.722747	-0.468437	insig
pmp001273	LysoPC 18:2	Lipids	LPC	C26H50NO7P	1	-	2.15888e+07	1.56055e+07	1.33175e+07	2.00724e+07	2.63668e+07	1.90909e+07	0.841331	0.210699	0.770818	-0.375537	insig
Jmwn006041	Dehydrodiconiferylalcohol-9'-O-glucoside	Lignans and Coumarins	Lignans	C26H32O11	2	-	58297.3	64753.7	65479.5	280061	331668	351278	1.36442	0.0062241	0.195773	-2.35275	down
Zahp013728	octadecanoic acid pyrrolidide	Alkaloids	Alkaloids	C22H43NO	3	33707-76-5	339347	279171	216207	283915	238795	250141	0.299239	0.631174	1.08006	0.11111	insig
pmp000284	Fraxidin (8-Hydroxy-6,7-dimethoxycoumarin)	Lignans and Coumarins	Coumarins	C11H10O5	3	525-21-3	1.05127e+06	836785	733835	1.06801e+06	1.33623e+06	997886	0.949664	0.135726	0.77066	-0.375834	insig
MWS5173	Isocytosine	Nucleotides and derivatives	Nucleotides and derivatives	C4H5N3O	3	108-53-2	651931	595565	425089	760461	768528	821448	1.10043	0.0708555	0.711606	-0.490849	insig
Hmqn000843	Tachioside*	Phenolic acids	Phenolic acids	C13H18O8	1	109194-60-7	1.1474e+06	1.16778e+06	1.48579e+06	1.01361e+06	1.27361e+06	1.2415e+06	0.425742	0.545968	1.07715	0.107222	insig
Zmzn002575	2-Nitrophenol	Phenolic acids	Phenolic acids	C6H5NO3	3	88-75-5	99911.8	102704	109903	63111.4	87527.7	72754.3	1.18817	0.0374544	1.39896	0.484357	insig
Wdzn010432	5-[2-(furan-3-yl)ethyl]-5,6,8a-trimethyl-3,4,4a,6,7,8-hexahydronaphthalene-1-carboxylic acid	Terpenoids	Ditepenoids	C20H28O3	2	-	75639.5	58875	99932.1	23313.5	34507	37466.2	1.23852	0.0470551	2.46043	1.29891	up
Lmsp008392	4',5-Dihydroxy-3',5'-dimethoxyflavone	Flavonoids	Flavones	C17H14O6	1	-	2.10766e+06	1.81362e+06	1.99515e+06	7.01093e+06	7.36694e+06	9.08094e+06	1.35917	0.0106726	0.252205	-1.98733	down
Lmmn004625	Dihydrokaempferol-7-O-glucoside*	Flavonoids	Flavanonols	C21H22O11	2	-	166601	107859	78580.1	24924.2	46424.2	76022.2	1.04636	0.0999999	2.3956	1.26038	up
MWSmce040	Isovanillin	Others	Aldehyde compounds	C8H8O3	3	621-59-0	554489	535420	438451	596785	486672	455055	0.0299386	0.954801	0.993402	-0.00955056	insig
Zmpn000638	3-Guanidinopropionic acid	Organic acids	Organic acids	C4H9N3O2	3	353-09-3	143852	172413	239977	151010	132666	141811	0.855725	0.263822	1.30731	0.386596	insig
Hmqp005412	12-Hydroxyabietic Acid	Terpenoids	Ditepenoids	C20H30O3	2	3484-61-5	2.08603e+06	783936	1.8519e+06	957686	1.40392e+06	1.16424e+06	0.434643	0.428631	1.33922	0.42139	insig
Lmcp004624	3-Methylkaempferol	Flavonoids	Flavonols	C16H12O6	2	1592-70-7	0	0	0	305255	346007	381589	1.37025	0.00407771	0	#DIV/0!	down
mws0749	4-Hydroxybenzoic acid	Phenolic acids	Phenolic acids	C7H6O3	1	99-96-7	550478	612716	286470	1.08786e+06	895393	775631	1.09568	0.0324329	0.525454	-0.928365	insig
Walp004752	2-Aminododecane-1,4-diol	Lipids	Sphingolipids	C12H27NO2	1	-	2.26966e+06	2.67305e+06	4.84821e+06	2.07019e+06	2.53495e+06	2.30222e+06	0.725305	0.352594	1.41746	0.50331	insig
Cmyp002064	Yuanhuanin	Flavonoids	Flavones	C22H22O11	3	83133-14-6	7.77681e+06	1.23156e+07	9.15664e+06	38181525	1.1617e+07	37735530	1.04539	0.154569	0.334145	-1.58146	down
pmn001689	9-Hydroxy-12-oxo-15(Z)-octadecenoic acid*	Lipids	Free fatty acids	C18H32O4	3	-	102379	113907	76461.9	42003.5	50948.4	42785.4	1.29233	0.0350495	2.15673	1.10885	up
MWSmce349	Laurocapram	Alkaloids	Alkaloids	C18H35NO	3	59227-89-3	1.06593e+06	1.4853e+06	1.76006e+06	1.2724e+06	1.02992e+06	1.19655e+06	0.704897	0.311236	1.23219	0.301225	insig
MWSslk132	Hexadecanedioic acid	Lipids	Free fatty acids	C16H30O4	1	505-54-4	41118	45006.2	46948.4	61285.2	63579.2	71420.6	1.30887	0.00817113	0.677956	-0.560737	insig
pmb0818	Methoxyindoleacetic acid	Alkaloids	Plumerane	C11H11NO3	3	3471-31-6	2.94971e+06	2.22391e+06	9.07302e+06	1.52732e+06	1.38761e+06	1.41647e+06	1.0367	0.267505	3.28916	1.71772	up
ZbWp001588	3-(((S)-1-carboxy-2-phenylethyl)amino)-2,5-dihydroxycyclopentane-1-carboxylic acid	Others	Others	C15H19NO6	2	-	1.06512e+06	2.06732e+06	1.03123e+06	2.75038e+06	2.67215e+06	2.97874e+06	1.17138	0.0451615	0.4956	-1.01275	down
Zmhn002334	6-O-Feruloyl-β-D-glucose	Phenolic acids	Phenolic acids	C16H20O9	3	137887-25-3	3.00523e+06	2.40922e+06	4.37851e+06	3.21126e+06	3.5303e+06	3.70605e+06	0.348055	0.747817	0.937339	-0.0933573	insig
MWS4396	1-Hydroxy-2-Naphthoic Acid	Organic acids	Organic acids	C11H8O3	3	86-48-6	67709.2	66362.6	64365	63659.7	81503.9	67532.2	0.531587	0.47419	0.932961	-0.100112	insig
pmn001702	Tetahydroxyflavone-7-O-glucuronide*	Flavonoids	Flavones	C21H18O12	3	-	145495	207660	241486	32964.9	25044.5	46680	1.32324	0.0238173	5.68004	2.5059	up
Wbsp000333	16-oxo-3α,21β-dihydroxyserrat-14-en-24-oic acid	Terpenoids	Terpene	C31H48O4	2	-	1.10754e+06	1.18362e+06	1.76226e+06	566511	686299	640074	1.26414	0.0696133	2.1414	1.09855	up
Lhhp102922	Fargesin*	Lignans and Coumarins	Lignans	C21H22O6	2	31008-19-2	496010	473856	410679	2.61669e+06	2.75111e+06	3.69537e+06	1.35944	0.016674	0.152325	-2.71478	down
pmb2786	9-Hydroxy-10,12,15-octadecatrienoic acid*	Lipids	Free fatty acids	C18H30O3	3	89886-42-0	335353	295811	221952	160726	159082	163205	1.25327	0.0653288	1.76623	0.820677	insig
mws0232	Riboflavin (Vitamin B2)	Others	Vitamin	C17H20N4O6	1	83-88-5	2.06814e+06	2.68897e+06	2.50073e+06	3.06329e+06	3.06241e+06	3.86877e+06	1.12834	0.0560601	0.726186	-0.461588	insig
Lmbn003970	9,12,13-TriHOME; 9(S),12(S),13(S)-Trihydroxy-10(E)-octadecenoic acid	Lipids	Free fatty acids	C18H34O5	2	97134-11-7	703052	1.37357e+06	922216	934527	1.02336e+06	1.28177e+06	0.327921	0.742672	0.925665	-0.111438	insig
pmb0964	Isopentenyladenine-7-N-glucoside	Nucleotides and derivatives	Nucleotides and derivatives	C16H23N5O5	3	-	4.8065e+06	5.01537e+06	9.38386e+06	4.25071e+06	6.80873e+06	5.59385e+06	0.291668	0.645426	1.15327	0.20573	insig
Labn003976	Vomifoliol 9-[Xylosyl-(1->6)-Glucoside]	Terpenoids	Monoterpenoids	C24H38O12	2	-	27346.6	42694.1	30418.4	85030	118390	78360	1.28993	0.0275162	0.356516	-1.48796	down
Lmhp112042	1-Linoleoylglycerol*	Lipids	Glycerol ester	C21H38O4	1	2277-28-3	53829.1	54241.1	25242.4	127005	76012.6	135182	1.14842	0.0465266	0.394183	-1.34306	down
Lamp007045	3-(4-hydroxybenzene)-5,7-dihydroxy-6-methoxychroman-4-one glucoside	Flavonoids	Other Flavonoids	C23H24O11	2	-	46607.5	88784.7	96153.1	160940	138852	175533	1.1604	0.0159184	0.48713	-1.03762	down
Lsjp211202	Blumenol A	Terpenoids	Monoterpenoids	C13H20O3	2	23526-45-6	4.25575e+07	3.99342e+07	4.31868e+07	9.94551e+06	1.09683e+07	9.92865e+06	1.36814	0.000314935	4.07486	2.02675	up
Cmmn013378	Levopimaric acid*	Terpenoids	Ditepenoids	C20H30O2	1	79-54-9	4.01664e+06	498533	3.32204e+06	1.18113e+06	1.69281e+06	2.40837e+06	0.102996	0.518291	1.48367	0.569171	insig
Wbmp010259	3-Hydroxyabieta-8,11,13-trien-7-one	Terpenoids	Ditepenoids	C20H28O2	3	-	259122	43162.9	142133	71441.3	121516	158800	0.0534447	0.681594	1.26342	0.337334	insig
pmn001370	Pinoresinol-4,4'-O-diglucoside	Lignans and Coumarins	Lignans	C32H42O16	3	63902-38-5	32805.1	23161.2	29231	28618.9	21989.9	24369.8	0.594751	0.38198	1.13629	0.184328	insig
MWS201455	Asp-Lys	Amino acids and derivatives	Amino acids and derivatives	C10H19N3O5	2	5891-51-0	292195	323753	330613	175531	344092	337449	0.413466	0.64558	1.10441	0.143279	insig
pmb2791	9-Hydroperoxy-10E,12,15Z-octadecatrienoic acid	Lipids	Free fatty acids	C18H30O4	3	111004-08-1	561873	248358	135708	185839	227855	146724	0.542176	0.420301	1.68792	0.755245	insig
mws0055	Tangeretin (4',5,6,7,8-Pentamethoxyflavone)	Flavonoids	Flavones	C20H20O7	3	481-53-8	8940.78	4982.56	14546.1	85542.5	16227.3	19553	0.977734	0.303238	0.234658	-2.09137	insig
MWS201458	Phe-Ile	Amino acids and derivatives	Amino acids and derivatives	C15H22N2O3	1	22951-94-6	484762	1.86264e+06	584919	1.51375e+06	1.22454e+06	2.12174e+06	0.817021	0.295266	0.603353	-0.728926	insig
Zbsp010221	Marsformosanone	Terpenoids	Triterpene	C30H46O	3	72093-24-4	721361	595235	275989	794207	1.60034e+06	1.83462e+06	1.07739	0.0921218	0.376572	-1.409	down
mws0671	L-Homoserine	Amino acids and derivatives	Amino acids and derivatives	C4H9NO3	3	672-15-1	7.71232e+06	7.79162e+06	3.23972e+06	4.52263e+06	3.87399e+06	5.58002e+06	0.475461	0.405016	1.34107	0.423386	insig
Lmsp003881	Kaempferol-3-O-rutinoside-7-O-rhamnoside	Flavonoids	Flavonols	C33H40O19	2	-	462420	350435	6965.53	9.04331e+06	1.18097e+07	1.01045e+07	1.17988	0.00529404	0.0264821	-5.23884	down
mws0011	Syringin	Phenolic acids	Phenolic acids	C17H24O9	3	118-34-3	17672.4	20503	36860.5	109982	75746.6	82340.9	1.27942	0.0111424	0.279912	-1.83695	down
MA10039278	2-Hydroxyquinoline	Alkaloids	Quinoline alkaloids	C9H7NO	3	59-31-4	75213.6	100366	102468	0	0	0	1.36964	0.0088065	#DIV/0!	#DIV/0!	up
Wacp004716	2',8''-Biapigenin 4'''-O-glucoside	Flavonoids	Biflavones	C36H28O15	3	-	111700	109109	144521	35904	26185	18228.6	1.3208	0.00617057	4.54857	2.18541	up
mws1189	D-Galacturonic acid*	Others	Saccharides	C6H10O7	3	685-73-4	877326	2.3791e+06	553768	508009	427775	530872	0.907342	0.299081	2.59788	1.37733	insig
mws2368	Tyrosol; 4-Hydroxyphenylethanol	Phenolic acids	Phenolic acids	C8H10O2	2	501-94-0	506144	504256	446464	394584	342849	407919	1.19628	0.0204067	1.27198	0.347076	insig
Zmdp001928	γ-L-Glutamyl-S-(trans-1-propenyl)-L-cysteine	Amino acids and derivatives	Amino acids and derivatives	C11H18N2O5S	2	-	19492.9	19347.7	5021.18	614096	462796	424168	1.32878	0.013471	0.0292205	-5.09687	down
Lskp211249	epieudesmin	Lignans and Coumarins	Lignans	C22H26O6	2	-	1.32829e+06	3.27011e+06	3.33177e+06	3.64382e+06	3.67976e+06	3.65552e+06	0.76126	0.262334	0.722297	-0.469337	insig
Lmpp003958	Malvidin-3-O-(6''-O-p-coumaroyl)glucoside	Flavonoids	Anthocyanidins	C32H31O14+	3	-	173347	20941.8	2.86787e+06	139903	185817	126487	0.182093	0.446083	6.77159	2.75949	insig
pmb0782	Piperidine	Alkaloids	Piperidine alkaloids	C5H11N	3	110-89-4	2.11866e+07	2.10901e+07	8.81531e+06	9.38062e+06	8.68712e+06	9.17131e+06	0.942257	0.192275	1.87569	0.907423	insig
Lmyn012331	Petroselinic acid*	Lipids	Free fatty acids	C18H34O2	1	593-39-5	8.93125e+06	7.19959e+06	9.89419e+06	7.28435e+06	7.39381e+06	6.89992e+06	0.934772	0.19739	1.20609	0.270334	insig
Lakn001671	2-β-D-Glucopyranosyloxy-5-hydroxy-phenylacetic acid	Phenolic acids	Phenolic acids	C14H18O9	2	-	240136	230120	245876	140454	144951	145493	1.36494	0.000898836	1.66195	0.732879	insig
ML10171848	D-Arabinono-1,4-lactone*	Others	Saccharides	C5H8O5	3	2782-09-4	1.40153e+06	1.30851e+06	1.94972e+06	1.02815e+06	1.10674e+06	1.10223e+06	1.11285	0.139076	1.43948	0.525544	insig
Zbjn003605	1,4-O-di-Caffeoyl-3-O-glucoside Quinic Acid*	Phenolic acids	Phenolic acids	C31H34O17	2	-	2.56697e+06	2.37059e+06	5.06945e+06	1.56028e+06	2.51852e+06	1.69891e+06	0.9184	0.241241	1.732	0.792441	insig
pmn001710	Rosmarinic acid-3'-O-glucoside	Phenolic acids	Phenolic acids	C24H26O13	3	910028-78-3	15005	25104.5	18340	39051.1	50684.9	45190	1.27501	0.00494812	0.433197	-1.2069	down
Haxp004538	Acteoside; Verbascoside*	Phenolic acids	Phenolic acids	C29H36O15	3	61276-17-3	1.00238e+06	1.09694e+06	1.16384e+06	56134.3	49593.9	115050	1.34515	0.00046755	14.7803	3.8856	up
zjgp122317	4-O-(2''-O-acetyl-6''-P-coumaroyl-β-D-glucopyranosyl)-P-coumaric acid	Others	Others	C26H26O11	3	-	151486	152968	127871	508933	616754	499199	1.358	0.00679687	0.266065	-1.91015	down
Lmlp001118	3'-Glucosyl-6,7-dihydroxy-N-methyl-benzyltetrahydroisoquinoline	Alkaloids	Isoquinoline alkaloids	C23H29NO8	3	-	215550	177468	243343	141014	174158	244428	0.501089	0.523143	1.13717	0.185447	insig
pmp000509	Maltol	Others	Ketone compounds	C6H6O3	3	118-71-8	588622	888115	534340	518329	1.01426e+06	532971	0.000881984	0.931425	0.973625	-0.0385618	insig
mws1375	Nicotianamine	Alkaloids	Alkaloids	C12H21N3O6	1	34441-14-0	1.76961e+07	1.67966e+07	1.3484e+07	1.16706e+07	1.34793e+07	1.36796e+07	0.996997	0.124886	1.23558	0.305184	insig
Zmyn004714	Ricinoleic acid	Lipids	Free fatty acids	C18H34O3	3	141-22-0	109259	82146.7	78603.6	83393.3	78515.7	74919.7	0.670776	0.372165	1.1401	0.189165	insig
Ysjn001064	3-Oxopentanedioic acid	Organic acids	Organic acids	C5H6O5	3	542-05-2	101929	89371.5	114267	45010.5	69512.4	45689.3	1.23531	0.01125	1.90727	0.93151	insig
Lmqp001551	Cyanidin-3-O-sophorotrioside	Flavonoids	Anthocyanidins	C33H41O21+	3	88110-66-1	1.79149e+06	1.58464e+06	1.78414e+06	10511.4	10993.3	10005	1.37018	0.00156689	163.767	7.3555	up
pme0170	N-Acetyl-L-Arginine	Amino acids and derivatives	Amino acids and derivatives	C8H16N4O3	3	155-84-0	289311	402524	354924	273112	332914	364196	0.378454	0.580394	1.07888	0.109541	insig
mws0884	Cyclic 3',5'-Adenylic acid	Nucleotides and derivatives	Nucleotides and derivatives	C10H12N5O6P	1	60-92-4	536570	490797	226331	820887	496609	569349	0.804249	0.200515	0.664441	-0.589786	insig
Zbjn003356	1,3-O-di-Caffeoyl-4-O-glucoside Quinic Acid	Phenolic acids	Phenolic acids	C31H34O17	2	-	1.95745e+06	2.19174e+06	3.26507e+06	1.89212e+06	2.11154e+06	1.71892e+06	0.798327	0.294274	1.29561	0.373634	insig
MWSslk140	N-Acetyl-L-Methionine	Amino acids and derivatives	Amino acids and derivatives	C7H13NO3S	3	65-82-7	49107.9	151459	49983.9	205886	131957	161005	0.987796	0.121355	0.502259	-0.993497	insig
Lmbn005287	7S,8S-DiHODE; (9Z,12Z)-(7S,8S)-Dihydroxyoctadeca-9,12-dienoic acid*	Lipids	Free fatty acids	C18H32O4	3	143288-65-7	51127.7	46945.7	66319.4	29463.1	38260.7	33424.6	1.20832	0.0530798	1.62526	0.700673	insig
Cmyn001328	Daphnin*	Lignans and Coumarins	Coumarins	C15H16O9	1	486-55-5	3.84866e+06	3.73766e+06	3.60442e+06	2.95247e+06	3.37036e+06	3.43918e+06	1.09814	0.0704375	1.14636	0.197054	insig
mws2212	Caffeic acid	Phenolic acids	Phenolic acids	C9H8O4	1	331-39-5	4.83745e+06	1.13836e+07	9.8666e+06	5.72263e+06	5.12777e+06	6.14213e+06	0.772962	0.26372	1.53524	0.618466	insig
Lmsn002815	Kaempferol-3-O-rutinoside(Nicotiflorin)*	Flavonoids	Flavonols	C27H30O15	2	17650-84-9	2.44592e+06	5149825	3236370	7615065	11595675	5.36884e+06	1.08889	0.112694	0.440695	-1.18215	down
mws1050	O-Acetylserine	Amino acids and derivatives	Amino acids and derivatives	C5H9NO4	3	5147-00-2	807541	734715	585903	645854	631735	696469	0.436055	0.518839	1.07806	0.108441	insig
Xmzn007677	Ergotamine	Alkaloids	Plumerane	C33H35N5O5	3	113-15-5	178621	130049	218460	161272	190129	136016	0.246615	0.685928	1.08147	0.113	insig
Zblp002245	Petunidin-3-O-glucoside	Flavonoids	Anthocyanidins	C22H23O12+	3	6988-81-4	293755	347240	529712	564165	548395	600599	1.03777	0.121137	0.683362	-0.549279	insig
Ymjm000095	13,28-Epoxyolean-11-en-3-one	Terpenoids	Triterpene	C30H46O2	3	-	21818.9	28142.1	23985.3	18364.2	8098.67	11999.1	1.12103	0.0372306	1.92258	0.943046	insig
Waln002594	4-O-Galactoyl p-Coumaric acid*	Phenolic acids	Phenolic acids	C15H18O9	2	-	20974.9	12548.4	23094.9	9094.24	26101.8	8281.92	0.567792	0.555013	1.30223	0.380984	insig
MWSmce501	Protocatechuic Acid Methyl Ester	Phenolic acids	Phenolic acids	C8H8O4	1	2150-43-8	1.10599e+07	21724010	29221115	991780	396932	433250	1.33574	0.0623964	34.032	5.08882	up
Lcsp002898	cis-Zeatin-O-glucoside riboside	Alkaloids	Alkaloids	C21H31N5O10	1	125225-72-1	379090	360993	152095	443520	450715	419966	0.844027	0.191434	0.678875	-0.558782	insig
Lmyn006221	Gingerglycolipid C	Lipids	Glycerol ester	C33H60O14	3	-	2575.96	2760.63	3836.95	3594.54	1977.72	4721.66	0.166716	0.703121	0.891161	-0.166241	insig
Zmmp002167	2-((L-tyrosyl)oxy)-5-amino-5-oxopentanoic acid	Amino acids and derivatives	Amino acids and derivatives	C14H18N2O6	1	-	557049	492393	436186	445495	376803	437521	0.927133	0.154972	1.17924	0.237856	insig
Wmkn004416	Desmethylxanthohumol	Flavonoids	Chalcones	C20H20O5	2	115063-39-3	11902.3	1723.06	7781.33	11167.8	16087.4	15547.4	0.856481	0.121575	0.500127	-0.999634	insig
Smmp009889	Rosmanol	Terpenoids	Ditepenoids	C20H26O5	2	80225-53-2	44008.7	82025.6	34909	586754	588618	862230	1.33843	0.0187084	0.0789866	-3.66225	down
Lahp002608	3,5-Dihydro-2H-Furo[3,2-C]Quinolin-4-One*	Alkaloids	Quinoline alkaloids	C11H9NO2	1	-	765083	547225	2.62066e+06	392610	290279	374154	1.02016	0.282242	3.72072	1.89558	up
Hmmp002169	Luteolin-5,7-di-O-rutinoside	Flavonoids	Flavones	C39H50O24	3	-	134067	119881	56685	2.08605e+06	3.41603e+06	3.00505e+06	1.3481	0.0197727	0.0365145	-4.77539	down
pmb2640	Dodecanoic acid (Lauric acid)	Lipids	Free fatty acids	C12H24O2	3	143-07-7	82429.1	72738.7	75358.9	61365.3	64574	56198.8	1.24216	0.0138508	1.26567	0.339902	insig
MWSN0165	Apigenin-7-O-rutinoside (Isorhoifolin)	Flavonoids	Flavones	C27H30O14	3	552-57-8	628450	569874	695805	856367	726855	1.26548e+06	1.01656	0.184189	0.66491	-0.58877	insig
Hmcp003852	Elemol	Terpenoids	Sesquiterpenoids	C15H26O	3	639-99-6	4.1349e+06	3.24003e+06	4.30467e+06	3.27565e+06	3.09139e+06	3.02382e+06	1.03298	0.141102	1.24372	0.314663	insig
MWSmce448	Imidazol-1-yl-acetic acid	Alkaloids	Alkaloids	C5H6N2O2	3	22884-10-2	3.04748e+06	3.73576e+06	5.6102e+06	2.29797e+06	2.13932e+06	2.50553e+06	1.13603	0.138507	1.78507	0.835983	insig
Yajp005210	awabukinol	Terpenoids	Monoterpenoids	C15H24O	1	-	798905	311239	451605	145267	199984	161258	1.20124	0.134301	3.08336	1.6245	up
MWS201398	Hyp-Ser	Amino acids and derivatives	Amino acids and derivatives	C8H14N2O5	2	-	954728	3.83305e+06	1.15554e+06	2.00644e+06	1.63769e+06	2.57715e+06	0.337558	0.931257	0.95532	-0.0659438	insig
Wafn002827	Dihydroferulic acid glucoside	Phenolic acids	Phenolic acids	C16H22O9	1	-	144781	114075	120724	162696	161863	147179	1.11622	0.0607544	0.804641	-0.313583	insig
MWSmce116	5'-Deoxyadenosine*	Nucleotides and derivatives	Nucleotides and derivatives	C10H13N5O3	2	4754-39-6	425845	392930	367747	305832	329745	337562	1.21202	0.0317785	1.21927	0.28602	insig
Qmyp101119	Procurcumenol	Terpenoids	Sesquiterpenoids	C15H22O2	3	21698-40-8	675526	565828	1.3474e+06	522525	401989	461692	0.974261	0.240973	1.86751	0.901113	insig
MWStz073	5-Hydroxy-2-pyrrolidinone	Alkaloids	Pyrrole alkaloids	C4H7NO2	3	62312-55-4	234951	256693	302968	194919	161819	205820	1.17261	0.0396685	1.4125	0.498249	insig
Xmgp006913	2,4,2',4'-tetrahydroxy-3'-prenylchalcone	Flavonoids	Chalcones	C20H20O5	3	-	135483	209773	130480	405433	549759	390409	1.29053	0.0151351	0.35355	-1.50002	down
Lchp000218	(R)-3-ethyl-7-hydroxy-6-methoxyphthalide	Others	Others	C11H12O4	2	-	1.90065e+06	1.08518e+06	1465845	7.27322e+06	8.71913e+06	9.15648e+06	1.34403	0.00256933	0.177013	-2.49807	down
Hmgp002238	Jaceosidin-7-O-Glucoside*	Flavonoids	Flavones	C23H24O12	3	25474-11-7	6.6073e+06	5.89572e+06	4.43805e+06	1.31838e+07	1.89842e+07	1.55154e+07	1.31082	0.0162998	0.355282	-1.49296	down
pmb3093	Esculetin-7-O-quinic acid	Lignans and Coumarins	Coumarins	C16H16O9	3	-	5.9289e+06	6.24042e+06	4.71171e+06	2.06778e+07	2.18227e+07	1.86412e+07	1.35469	0.00083693	0.276097	-1.85675	down
Zmjn004133	9S-Hydroperoxy-10E,12Z-octadecadienoic acid	Lipids	Free fatty acids	C18H32O4	3	5502-91-0	178653	302312	142037	295118	352416	397597	1.04222	0.081625	0.5961	-0.746373	insig
Lmlp003161	N-Feruloylputrescine	Alkaloids	Phenolamine	C14H20N2O3	2	501-13-3	307611	240651	138813	5.27907e+06	3.65696e+06	2.53296e+06	1.33681	0.0453532	0.0599071	-4.06113	down
HJAP044	1-(2,4,5-Trimethoxyphenyl)propan-1-one	Phenolic acids	Phenolic acids	C12H16O4	1	3904-18-5	658445	1958380	1.08868e+06	666940	747877	784126	0.76283	0.319182	1.68513	0.752859	insig
Zbln013951	1-(3'-methoxy-4'-hydroxybenzyl)-2,7-dihydroxy-4-methoxyphenanthrene	Quinones	PhenAnthraquinones	C23H22O5	1	-	4.23236e+06	3.76281e+06	2.95961e+06	3.7881e+06	3.21898e+06	2.64586e+06	0.540314	0.432352	1.13486	0.182521	insig
Labn004865	Hydroxy isoliquiritigenin glucoside*	Flavonoids	Chalcones	C21H22O10	3	-	352790	316598	238434	39420.8	72394.2	66766.7	1.32202	0.0129333	5.08352	2.34583	up
pmp000013	Eupatilin-7-O-glucoside	Flavonoids	Flavones	C24H26O12	1	-	58870.1	55561.8	34351.8	66657.4	114255	135302	1.10305	0.0966656	0.470515	-1.08769	down
mws2186	Avicularin(Quercetin-3-O-α-L-arabinofuranoside)*	Flavonoids	Flavonols	C20H18O11	1	572-30-5	6.79696e+06	5.47145e+06	1.11859e+07	5.3678e+06	6.45937e+06	8.23028e+06	0.338129	0.597942	1.16936	0.225717	insig
mws4176	L-Alanyl-L-Phenylalanine	Amino acids and derivatives	Amino acids and derivatives	C12H16N2O3	2	3061-90-3	454833	1.55331e+06	507871	1.0886e+06	844823	1.42217e+06	0.625151	0.532288	0.749797	-0.415428	insig
Zmgp003335	Okanin-3',4'-di-O-glucoside	Flavonoids	Chalcones	C27H32O16	3	-	2.26127e+06	4.07704e+06	2.95973e+06	61066.3	43897.4	25005	1.35688	0.0286195	71.5405	6.16069	up
Zmzn000079	D-Erythrose-4-phosphate	Others	Saccharides	C4H9O7P	3	585-18-2	940286	918315	489444	694800	758658	957057	0.173075	0.908298	0.974084	-0.0378818	insig
Zbsn009679	Velutin (5,4'-dihydroxy-7,3'-dimethoxyflavone)*	Flavonoids	Flavones	C17H14O6	1	25739-41-7	1.33109e+06	1.17318e+06	1.30713e+06	4.03319e+06	4.28871e+06	5.42095e+06	1.35503	0.0152188	0.277337	-1.85029	down
NK10253223	2-Amino-3-methoxybenzoic acid	Phenolic acids	Phenolic acids	C8H9NO3	3	3177-80-8	631512	501266	843167	589778	642052	674509	0.0632109	0.840101	1.03651	0.0517389	insig
HX1362	aesculetine	Lignans and Coumarins	Coumarins	C9H6O4	3	-	1.45933e+07	1.95692e+07	3.22204e+07	1.68237e+07	2.0029e+07	2.06706e+07	0.260483	0.633602	1.15402	0.206663	insig
pmb2857	L-Glutamic acid-O-glycoside	Amino acids and derivatives	Amino acids and derivatives	C11H19NO9	3	-	416000	488632	270328	739974	604910	640160	1.13388	0.0312999	0.591906	-0.756559	insig
pmn001681	1-(4-Methoxyphenyl)-1-propanol	Phenolic acids	Phenolic acids	C10H14O2	3	5349-60-0	465674	433300	432118	330877	426028	396668	0.935051	0.159054	1.15389	0.2065	insig
Lmxn000380	Digalactosylglycerol	Others	Saccharides	C15H28O13	2	-	191986	142487	118907	245128	210321	198180	1.0681	0.0701509	0.693635	-0.527752	insig
Lmqn000432	1-(sn-Glycero-3-phospho)-1D-myo-inositol	Others	Saccharides	C9H19O11P	2	-	4.72033e+06	5.5807e+06	3.84146e+06	9.14995e+06	8.69476e+06	7.80456e+06	1.27629	0.00459508	0.55138	-0.858881	insig
pme1292	Homogentisic acid*	Phenolic acids	Phenolic acids	C8H8O4	3	451-13-8	1.21956e+06	1.1834e+06	167591	2.54217e+06	2.21045e+06	2.09444e+06	0.96036	0.0398634	0.375424	-1.41341	insig
Wbtn009050	1,8-dihydroxy-2,6-dimethylxanthen-9-one	Flavonoids	Other Flavonoids	C15H12O4	1	-	3.25226e+06	306846	3.01792e+06	2.58147e+06	3.84205e+06	4.03679e+06	0.65991	0.308429	0.62876	-0.669418	insig
Wbmp006327	Butyl 1,3,5-trihydroxy-4-{[3-(4-hydroxy-3-methoxyphenyl)prop-2-enoyl]oxy}cyclohexane-1-carboxylate	Others	Others	C21H28O9	2	-	198223	209866	169194	260450	251179	183513	0.777632	0.244827	0.830451	-0.268033	insig
Lmyn007883	9,16-Dihydroxypalmitic acid	Lipids	Free fatty acids	C16H32O4	2	38076-49-2	1.33574e+06	1.64782e+06	1.69437e+06	1.50967e+06	2.2195e+06	2.28359e+06	0.845376	0.207549	0.777998	-0.362162	insig
Zbsn012113	Diacetoxy-[6]-gingerdiol	Phenolic acids	Phenolic acids	C21H32O6	3	143615-75-2	29620.7	50432.6	31793.5	47239.2	57294.4	53679.1	0.994911	0.129838	0.70694	-0.500341	insig
WaYp006799	Pinostrobin 5-O-Glucoside	Flavonoids	Flavanones	C22H24O9	2	-	405483	531332	496494	98657.1	106040	27347.4	1.24973	0.00162582	6.17686	2.62687	up
Waln002419	1'-O-Galactoyl p-Coumaric acid*	Phenolic acids	Phenolic acids	C15H18O9	2	-	23482.4	13691.8	15788	17078.4	21533.8	19318.1	0.420381	0.648041	0.914242	-0.129352	insig
Wagp002617	D-Glucosyl Indole-3-Carboxylate	Alkaloids	Plumerane	C15H17NO7	3	-	55800.2	81314.7	19352	114292	93062.8	81449.9	0.896045	0.117488	0.541774	-0.884237	insig
pmn001511	3-Hydroxy-5-Methylphenol-1-O-Glucoside	Phenolic acids	Phenolic acids	C13H18O7	3	-	16892.2	9322.88	6813.96	10170.4	9103.9	18340	0.30096	0.734695	0.878097	-0.187547	insig
mws4170	D-Glucose*	Others	Saccharides	C6H12O6	1	50-99-7	6.26913e+06	5.93531e+06	6.54176e+06	5.67009e+06	6.5768e+06	6.70039e+06	0.10219	0.867216	0.989387	-0.0153932	insig
Zmpn002553	Cichoriin*	Lignans and Coumarins	Coumarins	C15H16O9	1	531-58-8	4.22654e+06	3.66935e+06	4.75902e+06	2.88127e+06	3.28634e+06	3.07519e+06	1.20374	0.0547521	1.36916	0.453296	insig
mws0260	L-Arginine	Amino acids and derivatives	Amino acids and derivatives	C6H14N4O2	1	74-79-3	2.16067e+07	1.99888e+07	9.3343e+06	1.65512e+07	1.54623e+07	1.73812e+07	0.0838565	0.906949	1.03108	0.0441515	insig
pmp000691	Loganetin	Terpenoids	Monoterpenoids	C11H16O5	3	29748-10-5	281950	122057	148415	790860	981305	898850	1.30665	0.000715343	0.206821	-2.27355	down
pmb0037	Hordenine	Alkaloids	Phenolamine	C10H15NO	3	539-15-1	119296	93743.5	81403.8	73796.9	114063	93728.2	0.190903	0.80346	1.04565	0.0643997	insig
Hmqn003054	9,10,11-Trihydroxy-12-octadecenoic acid	Lipids	Free fatty acids	C18H34O5	1	61911-67-9	35227	53122	42085.1	33827.7	46502	53422.1	0.0831471	0.893511	0.975196	-0.0362365	insig
pmb0808	Esculetin-6-O-quinic acid	Lignans and Coumarins	Coumarins	C16H16O9	3	-	7.97241e+06	7.45192e+06	8.08903e+06	9.60643e+06	8.67493e+06	8.46262e+06	1.10896	0.0717695	0.879202	-0.185733	insig
ZbYn009262	3'-linoleoyl sucrose	Lipids	Free fatty acids	C30H50O12	1	-	5661.04	4698.34	19868.8	7138.79	9840.51	4844.09	0.201344	0.631449	1.38513	0.470017	insig
ZBN0075	Isorhamnetin-3-O-arabinoside	Flavonoids	Flavonols	C21H20O11	3	-	27204.3	35348.4	35830.6	305418	348006	312846	1.36525	0.00139233	0.101818	-3.29594	down
pmp000179	Andrographidine F	Flavonoids	Flavanones	C25H28O13	2	113963-42-1	285076	273876	502381	509921	508904	434151	0.896456	0.214852	0.730454	-0.453134	insig
Lmbn001676	3-Hydroxy-3-Methyl-2-Oxopentanoic Acid*	Organic acids	Organic acids	C6H10O4	3	-	10481.1	7255.6	24147.4	6415.21	28133.7	8156.72	0.0873001	0.976464	0.980763	-0.0280234	insig
MWS5136	Mono-Methyl Glutarate*	Organic acids	Organic acids	C6H10O4	3	1501-27-5	10481.1	7255.6	24147.4	6415.21	28133.7	8156.72	0.0873001	0.976464	0.980763	-0.0280234	insig
Zmfn000481	Uridine-5'-Diphosphate-D-Xylose	Nucleotides and derivatives	Nucleotides and derivatives	C14H22N2O16P2	1	3616-06-6	4.27665e+06	3.48221e+06	2.97466e+06	4.50367e+06	5.15569e+06	5.73005e+06	1.13064	0.0404882	0.697461	-0.519815	insig
WaYn011395	2-(2,3-dihydroxypropoxy)-3-(((2-(dimethylamino)ethoxy)(hydroxy)phosphoryl)oxy)propan-2-yl (Z)-14-Octadecenoic Acid	Lipids	LPE	C28H56NO9P	1	-	1.23106e+06	504489	1.19072e+06	1.17687e+06	991155	1.04111e+06	0.369461	0.731249	0.911856	-0.133122	insig
MWSmce674	Phylloquinone (Vitamin K1)	Others	Vitamin	C31H46O2	3	84-80-0	23475.4	27158.5	24724.8	20616.1	20400.5	18078.6	1.23068	0.018551	1.27521	0.350732	insig
pme2125	Raffinose*	Others	Saccharides	C18H32O16	3	512-69-6	215903	276716	364601	465661	350067	379107	0.968478	0.115219	0.717437	-0.479075	insig
Lmsn000381	D-Maltose*	Others	Saccharides	C12H22O11	1	69-79-4	775255	524422	640769	827749	642396	707731	0.568027	0.435037	0.890981	-0.166533	insig
Wdtp001948	3,4,5-trihydroxy-5-[4-(prop-2-enoyloxymethyl)phenoxy]oxane-2-carboxylic acid	Phenolic acids	Phenolic acids	C16H18O9	2	-	324822	282466	346679	659324	694501	787737	1.34486	0.00298132	0.445454	-1.16665	down
MWSHY0066	Taxifolin(Dihydroquercetin)	Flavonoids	Flavanonols	C15H12O7	3	480-18-2	236870	136137	48569.6	36675	66653.8	118002	0.601895	0.349717	1.90474	0.929591	insig
Wbjp002330	(3S)-1,3-dihydroxy-2,3,3a,4-tetrahydropyrrolo[2,1-b]quinazolin-9(1H)-one	Alkaloids	Alkaloids	C11H12N2O3	2	-	3.38956e+06	2.45252e+06	7.72321e+06	2.27614e+06	1.93129e+06	2.16458e+06	0.929012	0.277469	2.12889	1.0901	insig
Lcsp001322	L-Glutaminyl-L-isoleucine	Amino acids and derivatives	Amino acids and derivatives	C11H21N3O4	2	86416-45-7	231738	665480	313025	614140	435184	570476	0.685773	0.420516	0.747156	-0.420518	insig
Wbmp002283	Α-hydroxyquinoline	Alkaloids	Alkaloids	C9H7NO	1	-	725016	698440	360045	1.02141e+06	712629	779830	0.823266	0.18408	0.709466	-0.495195	insig
MWSslk208	Kaurenoic Acid*	Terpenoids	Ditepenoids	C20H30O2	1	6730-83-2	3.9273e+06	495181	3.27829e+06	1.26321e+06	1.9122e+06	2.43669e+06	0.0240203	0.583527	1.37218	0.456465	insig
Wasn001446	Glucosyl 6-methylhept-6-ene-1,2,3,4,5-pentaol	Others	Others	C14H26O10	2	-	283204	262746	254308	414100	328583	361849	1.24211	0.0433307	0.724522	-0.464898	insig
pmp001230	Senkyunolide M	Others	Lactones	C16H22O4	1	146986-60-9	1.60082e+06	1.76607e+06	1.81775e+06	1.22383e+06	1.59868e+06	1.70033e+06	0.762025	0.265936	1.14632	0.197015	insig
Lmhp008688	LysoPE 20:5	Lipids	LPE	C25H42NO7P	2	-	326262	235708	412446	213220	231262	197162	1.0412	0.157483	1.51862	0.602764	insig
Lmjp002491	Cyanidin-3-O-(6''-O-p-coumaroyl-2''-O-xylosyl)glucoside	Flavonoids	Anthocyanidins	C35H35O17+	3	-	0	0	0	448934	879380	1216850	1.3668	0.0622684	0	#DIV/0!	down
ML10172161	Hydroxypyruvic acid*	Organic acids	Organic acids	C3H4O4	3	1113-60-6	281769	251251	150251	153331	153952	139536	0.967525	0.184237	1.52919	0.612765	insig
Lmbn000193	Tartronate semialdehyde*	Organic acids	Organic acids	C3H4O4	3	2480-77-5	281769	251251	150251	153331	153952	139536	0.967525	0.184237	1.52919	0.612765	insig
Zaxn005611	Methyl abieta	Terpenoids	Ditepenoids	C21H32O2	2	-	21973.8	26232.5	18878	19016.3	17718.5	24882.6	0.403156	0.584318	1.08872	0.122638	insig
Zaxn005652	Pisiferic acid	Terpenoids	Ditepenoids	C20H28O3	2	67494-15-9	21973.8	26232.5	18878	19016.3	17718.5	24882.6	0.403156	0.584318	1.08872	0.122638	insig
mws0009	Coniferaldehyde	Others	Aldehyde compounds	C10H10O3	3	20649-42-7	1.57568e+06	1.67349e+06	1.28851e+06	624847	614574	566321	1.34786	0.0140227	2.51292	1.32936	up
Wbmn009020	7-Oxodehydroabietic acid	Terpenoids	Ditepenoids	C20H26O3	2	18684-55-4	1.64002e+06	1.46267e+06	1.56001e+06	5.04267e+06	5.40513e+06	6.85341e+06	1.3556	0.0161544	0.269501	-1.89163	down
pme2827	Palmitaldehyde	Lipids	Free fatty acids	C16H32O	3	629-80-1	4.36073e+07	4.29677e+07	4.04938e+07	3.31828e+07	3.36463e+07	3.60995e+07	1.30137	0.00360419	1.23453	0.303968	insig
Lmmn006306	Machilusolide D	Others	Lactones	C18H30O3	2	-	1.50808e+06	1.91113e+06	939655	2.65227e+06	2.65524e+06	3.31131e+06	1.1668	0.0184262	0.505737	-0.98354	insig
Lmmp002995	Quercetin-7-O-(2''-malonyl)glucosyl-5-O-glucoside	Flavonoids	Flavonols	C30H32O20	3	-	19096.3	11196.3	40010	281950	38345	63350	0.986202	0.309025	0.183249	-2.44812	insig
Zmmp002106	4-methyl-1,5,2,3-dioxadiazinan-2-amine	Nucleotides and derivatives	Nucleotides and derivatives	C3H9N3O2	1	-	9.14909e+06	1.15648e+07	4.65642e+06	1.27345e+07	1.11512e+07	1.34885e+07	0.864473	0.178004	0.678818	-0.558903	insig
pmn001427	16,23:16,30-Diepoxydammar-24-ene-3,20-diol (Jujubogenin)*	Terpenoids	Triterpene	C30H48O4	3	54815-36-0	7.23577e+06	5.98789e+06	6.32302e+06	741518	1.08098e+06	528948	1.34464	0.00127087	8.31263	3.05531	up
MWS1844	2-Pentyl-3-phenyl-2-propenal	Others	Aldehyde compounds	C14H18O	3	122-40-7	257579	375461	298229	282357	314248	272833	0.332441	0.621094	1.07112	0.0991139	insig
mws0371	Cis-4,7,10,13,16,19-Docosahexaenoic Acid	Lipids	Free fatty acids	C22H32O2	1	6217-54-5	18471.4	12927.9	15673.2	12440.6	10884.9	10811	1.11116	0.102714	1.37895	0.463568	insig
Zbhn006453	Pedalitin	Flavonoids	Flavones	C16H12O7	3	22384-63-0	151280	205918	148142	488981	540369	602345	1.34199	0.00167574	0.309703	-1.69104	down
pme1119	Inosine	Nucleotides and derivatives	Nucleotides and derivatives	C10H12N4O5	3	58-63-9	671236	652979	1.00368e+06	783097	922091	731307	0.262975	0.795149	0.955426	-0.0657847	insig
Lmjn102210	Desmethylagrimonolide-6-O-β-D-glucopyranoside*	Lignans and Coumarins	Coumarins	C23H26O10	3	-	3.43027e+06	3.87779e+06	3.5401e+06	412636	356306	413282	1.36833	0.00145887	9.17606	3.19787	up
Walp004906	2-Aminotetradecane-1,11,13-triol	Lipids	Sphingolipids	C14H31NO3	1	-	1745640	2031055	1.65132e+06	497931	503524	664312	1.34588	0.00263481	3.25857	1.70424	up
Lmhp008885	LysoPE 15:0(2n isomer)*	Lipids	LPE	C20H42NO7P	3	-	25838.9	21679.7	26603.7	92935.2	89645.9	58169.1	1.31828	0.0354413	0.30788	-1.69956	down
ML10174588	Confertifoline	Terpenoids	Sesquiterpenoids	C15H22O2	2	1811-23-0	4.19125e+06	4.68718e+06	4.71916e+06	4.43298e+06	4.14629e+06	4.22976e+06	0.770926	0.264207	1.06156	0.0861899	insig
Lmbn002737	3-Methylbenzaldehyde*	Others	Aldehyde compounds	C8H8O	3	620-23-5	8813.52	35010	5803.04	18537.8	16451.8	22938.6	0.521138	0.795721	0.85669	-0.223155	insig
Waln011222	2-(2,3-dihydroxypropoxy)-3-(((2-(dimethylamino)ethoxy)(hydroxy)phosphoryl)oxy)propyl palmitate*	Lipids	LPE	C26H54NO9P	1	-	125072	78884.6	99738.5	123580	126715	101817	0.647875	0.368813	0.862496	-0.21341	insig
Zbqn006065	3,5,7,2'-Tetrahydroxyflavone; Datiscetin*	Flavonoids	Flavones	C15H10O6	1	480-15-9	5.64745e+06	6.67016e+06	4.49584e+06	6.66998e+06	8.34185e+06	9.19889e+06	1.06742	0.0659879	0.694463	-0.526031	insig
Zbnn006442	Eriodictyol (5,7,3',4'-Tetrahydroxyflavanone)	Flavonoids	Flavanones	C15H12O6	2	552-58-9	22203.1	31204.3	27553.8	37092.5	39925.1	58196.9	1.13327	0.0969405	0.598762	-0.739945	insig
pmb0197	N7-Methylguanosine	Nucleotides and derivatives	Nucleotides and derivatives	C11H15N5O5	3	20244-86-4	314251	1.62326e+06	883668	880918	869828	1.41023e+06	0.379248	0.805244	0.892505	-0.164068	insig
MWSprf138	Indole-3-acetic acid (IAA)	Alkaloids	Plumerane	C10H9NO2	1	87-51-4	162243	70744.9	51561.1	86525.1	77970.1	121008	0.200912	0.993693	0.996658	-0.00482922	insig
pme1210	L-Methionine	Amino acids and derivatives	Amino acids and derivatives	C5H11NO2S	1	63-68-3	6.5003e+06	7.51427e+06	3.6386e+06	6.78382e+06	6.316e+06	5.11743e+06	0.198726	0.891957	0.969036	-0.0453784	insig
Lmgp000796	4-Hydroxymandelonitrile	Alkaloids	Phenolamine	C8H7NO2	1	13093-65-7	6.5003e+06	7.51427e+06	3.6386e+06	6.78382e+06	6.316e+06	5.11743e+06	0.198726	0.891957	0.969036	-0.0453784	insig
Zbqp010721	N-(4-(tetrahydroPhoenix1-yl)butyryl)nornicotine	Alkaloids	Pyridine alkaloids	C27H40N2O	2	-	12107	9222.64	14966.6	17337.8	18285.4	26101.4	1.11769	0.0723165	0.588035	-0.766026	insig
Jmzn006005	3,4-methylenedioxy cinnamyl alcohol	Others	Alcohol compounds	C10H10O3	3	58095-76-4	53023.2	54492.8	46385.1	30703.4	38834.6	23526.5	1.18309	0.0255782	1.6537	0.7257	insig
Lmzn006169	3,19-Dihydroxyurs-12-en-28-oic acid (Pomolic acid)*	Terpenoids	Triterpene	C30H48O4	2	13849-91-7	5.92674e+06	4.84395e+06	5.3702e+06	782887	1.04191e+06	495062	1.33712	0.00101805	6.95769	2.79861	up
MWSslk108	O-Acetyl-L-carnitine	Alkaloids	Alkaloids	C9H17NO4	1	3040-38-8	2.90175e+07	2.8539e+07	2.35716e+07	14700243	1.13308e+07	1.43361e+07	1.31092	0.00501605	2.00976	1.00702	up
MWSmce275	5-Hydroxy-1-tetralone	Others	Ketone compounds	C10H10O2	3	28315-93-7	4.95746e+06	2.7775e+06	1.29899e+07	1.40792e+06	3.51189e+06	2.78838e+06	0.861995	0.295678	2.68867	1.4269	insig
Cmsn001914	7R,8S-erythro-3',4,9,9'-tetrahydroxy-3-methoxy-8-O-4'-neolignan-7-O-glucopyr-anoside,	Lignans and Coumarins	Lignans	C25H34O12	2	-	312758	333768	451403	275601	281835	157027	0.977896	0.0974059	1.53672	0.619853	insig
MWS0132	Oxiglutatione	Amino acids and derivatives	Amino acids and derivatives	C20H32N6O12S2	1	27025-41-8	135102	89771.3	164129	101230	233955	89457.5	0.0397039	0.832034	0.916069	-0.126472	insig
pme0295	4-Acetamidobutyric acid	Organic acids	Organic acids	C6H11NO3	3	3025-96-5	871509	662750	1.04656e+06	869205	836958	836611	0.0124078	0.919637	1.01496	0.0214258	insig
Zmdn011161	Chrysophanol-9-anthrone	Quinones	Anthraquinone	C15H12O3	3	491-58-7	162964	165595	142762	148943	106423	145063	0.807726	0.220445	1.17704	0.235165	insig
pmp000006	Eupatilin (5,7-Dihydroxy-3',4',6-Trimethoxyflavone)*	Flavonoids	Flavones	C18H16O7	1	22368-21-4	31433.7	15817.4	11596.9	189585	256276	217119	1.3313	0.00538168	0.0887628	-3.4939	down
mws0018	Spermine	Alkaloids	Alkaloids	C10H26N4	3	71-44-3	3.30879e+06	3.75087e+06	3.18569e+06	2.99893e+06	2.94904e+06	2.82354e+06	1.13158	0.0927867	1.16802	0.224071	insig
pmp000086	1-Feruloyl-sn-glycerol	Phenolic acids	Phenolic acids	C13H16O6	3	-	54477.6	35812.9	53335.3	185125	214996	154298	1.33084	0.00965298	0.259057	-1.94866	down
Zmzn000113	L-threo-3-Methylaspartate	Amino acids and derivatives	Amino acids and derivatives	C5H9NO4	1	6061-13-8	1.76749e+06	1.79352e+06	1.1618e+06	1.61394e+06	1.84435e+06	1.82223e+06	0.546522	0.469586	0.894386	-0.16103	insig
mws0120	Choline Alfoscerate	Lipids	PC	C8H20NO6P	1	28319-77-9	1.6193e+06	1.99724e+06	811451	734571	841163	792435	0.977623	0.187719	1.86979	0.90288	insig
Wafn005994	Geranyl 6-O-xylopyranosyl-glucopyranoside*	Others	Others	C21H36O10	2	124044-06-0	284955	223242	733375	456356	448219	447901	0.405949	0.839505	0.918	-0.123434	insig
pme3154	Mevalonic acid	Organic acids	Organic acids	C6H12O4	3	150-97-0	392802	464493	291937	1.02096e+06	740690	884888	1.27658	0.0102926	0.43424	-1.20343	down
Lmcp005542	Delphinidin-3-O-(6''-O-caffeoyl)glucoside	Flavonoids	Anthocyanidins	C30H27O15+	3	-	647192	860885	866784	94296.9	133754	108946	1.35675	0.00970899	7.04715	2.81704	up
MWSmce052	3-Hydroxyurs-12-en-28-oic acid (3-Epiursolic acid)*	Terpenoids	Triterpene	C30H48O3	3	989-30-0	42221.8	41405.5	83015.5	65726.4	57606.7	84923.4	0.632313	0.44401	0.800181	-0.321602	insig
mws0629	L-Aspartyl-L-Phenylalanine	Amino acids and derivatives	Amino acids and derivatives	C13H16N2O5	3	13433-09-5	509693	1.77638e+06	535038	2.83546e+06	1.96031e+06	2.36457e+06	1.08633	0.0530341	0.393991	-1.34376	down
Lhjp111622	Dehydroxysecologanic acid	Terpenoids	Monoterpenoids	C16H22O9	2	-	736372	634875	982641	4.08515e+06	4.34066e+06	3.92066e+06	1.35374	3.89111e-05	0.190653	-2.39098	down
Wayn000884	Citric acid glucoside	Organic acids	Organic acids	C12H18O12	3	-	103602	132892	94395.3	105704	123769	120818	0.379031	0.651545	0.944614	-0.0822035	insig
MWSmce583	Piperonylic acid	Organic acids	Organic acids	C8H6O4	3	94-53-1	229821	228986	234054	198927	253039	222277	0.305908	0.730904	1.02761	0.0392975	insig
Hmcn002875	6-Hydroxyluteolin	Flavonoids	Flavones	C15H10O7	3	18003-33-3	63402.3	72844.4	68843.5	87585.9	98025.8	94592.8	1.29953	0.00384551	0.73193	-0.450222	insig
Wasn006585	Geranyl 3-O-xylopyranosyl-glucopyranoside*	Others	Others	C21H36O10	2	-	71688.7	135074	578588	325892	345264	372161	0.651804	0.644142	0.752744	-0.409769	insig
Lmhp009187	LysoPE 15:0*	Lipids	LPE	C20H42NO7P	3	-	30782.5	24708.7	25326.8	107278	71537	63367	1.30359	0.0548136	0.333707	-1.58335	down
zjbp110804	6,7-dimethoxy-2-[2-(4'-hydroxy-3'-methoxyphenyl)ethyl]chromone*	Others	Chromone	C20H20O6	3	-	61217.3	102743	43149.7	151741	220182	72363.6	0.904663	0.197062	0.466163	-1.10109	insig
pmb0382	O-Feruloyl 4-hydroxycoumarin	Lignans and Coumarins	Coumarins	C19H14O6	3	-	109707	223159	131756	1.52132e+06	1.30561e+06	1.28994e+06	1.3441	0.000918515	0.112858	-3.14742	down
MWSHY0104	Luteolin-7-O-glucoside (Cynaroside)	Flavonoids	Flavones	C21H20O11	1	5373-11-5	1.69859e+06	1.77922e+06	1.38397e+06	385808	370481	364887	1.36257	0.00908038	4.33632	2.11647	up
Hmzp006046	Sesaminol 2-O-Beta-D-Glucoside	Lignans and Coumarins	Lignans	C26H28O12	3	153512-13-1	143374	187048	144026	104271	142498	121040	0.975144	0.127323	1.28993	0.367295	insig
pmp001198	6-Deoxyfagomine	Alkaloids	Piperidine alkaloids	C6H13NO2	1	197449-09-5	2.08833e+07	2.00951e+07	8.53622e+06	8.2038e+06	8.80676e+06	8.67098e+06	0.965061	0.184535	1.92803	0.947124	insig
MWSHC20163	Cetostearic acid	Lipids	Free fatty acids	C16H32O2	3	-	6.39888e+06	9.78421e+06	1.02595e+07	7.51927e+06	7.51533e+06	9.12396e+06	0.299981	0.610004	1.09454	0.130331	insig
Lcsn001385	Leu Val	Amino acids and derivatives	Amino acids and derivatives	C11H22N2O3	1	72121-02-9	5741.54	30417	5342.14	22960.8	16821.3	26482.4	0.772675	0.429155	0.626289	-0.6751	insig
pme0257	Uracil	Nucleotides and derivatives	Nucleotides and derivatives	C4H4N2O2	3	66-22-8	1.49509e+06	1.74749e+06	1.44461e+06	1.45359e+06	1.34595e+06	1.36956e+06	0.921383	0.199025	1.12427	0.168983	insig
mws2108	Cryptochlorogenic acid (4-O-Caffeoylquinic acid)*	Phenolic acids	Phenolic acids	C16H18O9	1	905-99-7	655957	650830	703396	716396	755544	784622	1.16307	0.0351155	0.890816	-0.1668	insig
MWS04559g	3-Hydroxy-L-phenylalanine*	Amino acids and derivatives	Amino acids and derivatives	C9H11NO3	1	587-33-7	2.81205e+06	2.60139e+06	4.08351e+06	4.33555e+06	4.70795e+06	3.71691e+06	0.967779	0.130527	0.744251	-0.426138	insig
Lmtn001630	2-Glucosyloxy-2-phenylacetic acid amide	Alkaloids	Alkaloids	C14H19NO7	3	-	33546.6	33436	13733.3	8619.7	10702.4	15146.8	1.04358	0.135091	2.3417	1.22756	up
MWSHY0080	Luteolin-7-O-neohesperidoside (Lonicerin)*	Flavonoids	Flavones	C27H30O15	1	25694-72-8	1.54346e+06	1.98468e+06	1.63247e+06	1499525	2130830	2289935	0.531008	0.424486	0.871681	-0.198129	insig
mws0058	Diosmetin (5,7,3'-Trihydroxy-4'-methoxyflavone)*	Flavonoids	Flavones	C16H12O6	1	520-34-3	1.75055e+06	1.85982e+06	875360	5.68757e+06	6.71687e+06	7.00242e+06	1.30157	0.000797385	0.231142	-2.11315	down
Ymjm000097	Viburnenone B2 methyl ester	Terpenoids	Triterpene	C32H50O6	3	-	11200.8	21266.6	21046.3	13124.3	14915	17901.4	0.344061	0.539053	1.16484	0.220133	insig
Zbjp004103	6-β-Hydroxyloganin	Terpenoids	Monoterpenoids	C17H26O11	2	-	169733	123939	256249	861468	677379	961174	1.3121	0.00697171	0.219966	-2.18465	down
pmb0498	Sinapoylagmatine	Alkaloids	Phenolamine	C16H24N4O4	2	-	337084	172175	21567.5	8.94719e+06	6.70069e+06	4.79749e+06	1.26727	0.0305085	0.0259632	-5.26739	down
MWS2027	Barbituric acid;Malonylurea;2,4,6-Pyrimidinetrione	Nucleotides and derivatives	Nucleotides and derivatives	C4H4N2O3	3	67-52-7	1.4533e+07	1.62079e+07	1.15282e+07	1.11517e+07	9.84837e+06	1.18596e+07	1.00102	0.135439	1.28635	0.363288	insig
Walp006011	2-Aminotetradecane-1,4-diol	Lipids	Sphingolipids	C14H31NO2	1	-	678762	552985	1.29117e+06	416189	958818	647988	0.390902	0.58365	1.24712	0.318599	insig
Lmhp008801	LysoPE 18:3	Lipids	LPE	C23H42NO7P	1	-	427797	261016	659277	288882	379686	264786	0.648046	0.354566	1.44435	0.530421	insig
mws0217	L-Glycine	Amino acids and derivatives	Amino acids and derivatives	C2H5NO2	3	56-40-6	11920.9	80359.9	57439.2	48196.9	35532.8	37898.7	0.061139	0.689667	1.23096	0.299787	insig
Wbtp004753	1,2,3,7,8-pentahydroxy-6-methylanthracene-9,10-dione	Flavonoids	Other Flavonoids	C15H10O7	1	-	4.18866e+07	3.84845e+07	3.93646e+07	11545135	16527665	4.73639e+06	1.21457	0.00898788	3.64946	1.86768	up
Zmyn004676	17-Hydroxylinolenic acid	Lipids	Free fatty acids	C18H30O3	1	-	1.81514e+06	2.6748e+06	1.24989e+06	3.98486e+06	4.35892e+06	4.80451e+06	1.21702	0.0120894	0.436546	-1.19579	down
Lmyp005841	Chrysin-7-O-glucoside*	Flavonoids	Flavones	C21H20O9	1	31025-53-3	5.36154e+07	5.8172e+07	5.11421e+07	274123	416066	413419	1.36809	0.00144649	147.634	7.20588	up
Zadp003164	Dehydrololiolide	Terpenoids	Terpene	C11H14O3	2	19355-58-9	1.01137e+06	1.03858e+06	1.36076e+06	742530	738237	654997	1.25122	0.055496	1.59695	0.675317	insig
Wtmn002164	3,4-dimethoxy-2-[(3,4,5-trihydroxy-6-{[(3,4,5-trihydroxy-6-methyloxan-2-yl)oxy]methyl}oxan-2-yl)oxy]xanthen-9-one	Flavonoids	Other Flavonoids	C27H32O14	2	-	401279	354101	320176	25312.2	37819.3	26757.9	1.3617	0.00418952	11.9653	3.58079	up
Rfmb087	9-Hydroxy-13-oxo-10-octadecenoic Acid	Lipids	Free fatty acids	C18H32O4	3	-	122992	195164	107888	182853	212549	228178	1.00229	0.118436	0.683224	-0.549569	insig
ZBN0120	Cupressuflavone-7-O-glucoside	Flavonoids	Biflavones	C36H28O15	3	-	121031	120380	73327.4	170563	218727	197882	1.1948	0.0129668	0.536023	-0.899633	insig
Wasn002933	1-O-(3,4,5-Trimethoxybenzoyl)-B-D-Glucopyranoside	Phenolic acids	Phenolic acids	C16H22O10	2	-	30871.8	28067.6	30873	41181.4	49723.4	40164.5	1.27299	0.0358397	0.685228	-0.545345	insig
pmb2497	4-Hydroxy-3-methoxymandelate	Phenolic acids	Phenolic acids	C9H10O5	3	55-10-7	31525.3	43237.3	37780.8	50017.2	37784.1	38050.9	0.536551	0.448235	0.89425	-0.161251	insig
Yalp008047	Methyl 12-phenyldodecanoate	Lipids	Free fatty acids	C19H30O2	1	38795-65-2	218183	110457	458433	72064.9	140312	168874	0.737733	0.317929	2.06445	1.04576	insig
Lmqp000329	5-Aminoimidazole ribonucleotide	Nucleotides and derivatives	Nucleotides and derivatives	C8H14N3O7P	1	25635-88-5	2.37535e+07	1.89816e+07	1.06199e+07	1.03323e+07	1.15538e+07	1.3543e+07	0.79708	0.256708	1.50597	0.590692	insig
Lmgn002184	2-Oxoheptanedionic acid*	Organic acids	Organic acids	C7H10O5	3	17126-90-8	128930	135115	199368	270412	314824	313060	1.25801	0.00876743	0.51588	-0.954893	insig
mws0147	β-Hydroxyisovaleric acid	Organic acids	Organic acids	C5H10O3	1	625-08-1	220489	168634	176753	287688	215347	228184	0.994333	0.122427	0.77388	-0.369819	insig
Waln010743	1-(2,3-dihydroxypropoxy)-3-(((2-(dimethylamino)ethoxy)(hydroxy)phosphoryl)oxy)propan-2-yl (11Z,14Z)-octadeca-11,14-dienoate	Lipids	LPE	C28H54NO9P	1	-	9.10153e+06	7.31986e+06	5.84689e+06	8.17284e+06	9.44028e+06	7.51908e+06	0.573633	0.443318	0.886046	-0.174547	insig
pme1712	L-Saccharopine	Amino acids and derivatives	Amino acids and derivatives	C11H20N2O6	3	997-68-2	34245.8	34241.6	32682.4	48477.4	31949.5	37664.2	0.680339	0.36442	0.85671	-0.223122	insig
Yaan006123	2-O-(4-Hydroxybenzoyl)-6-O-(galloyl)-beta-D-glucopyranose*	Phenolic acids	Phenolic acids	C20H20O12	3	-	13811.3	6747.37	5445.64	6053.77	842.105	7354.39	0.68676	0.301533	1.82483	0.867761	insig
Lmqn005404	4-Hydroxybenzoyl-1-O-(6''-O-galloyl)glucoside*	Phenolic acids	Phenolic acids	C20H20O12	3	-	13811.3	6747.37	5445.64	6053.77	842.105	7354.39	0.68676	0.301533	1.82483	0.867761	insig
Lazn002951	Guaiacylglycerol-β-Guaiacyl Ether	Lignans and Coumarins	Lignans	C17H20O6	3	7382-59-4	24262.9	33893.5	18806.7	30694.2	13533.5	27474.9	0.222095	0.811469	1.07337	0.102142	insig
pme2914	3-Hydroxy-3-methylpentane-1,5-dioic acid	Amino acids and derivatives	Amino acids and derivatives	C6H10O5	1	503-49-1	1.97054e+06	1.67887e+06	3.16945e+06	2.55221e+06	2.47048e+06	2.436e+06	0.432484	0.686409	0.914218	-0.12939	insig
Lmbn001467	5-Acetamidopentanoic Acid	Organic acids	Organic acids	C7H13NO3	3	1072-10-2	121403	130875	165575	78331.6	79466.5	73415.3	1.30146	0.0412843	1.80722	0.853773	insig
pmb2893	N-p-Coumaroylhydroxyagmatine	Alkaloids	Phenolamine	C14H20N4O3	3	-	31018.9	21732.9	24724.1	49828.5	60324.9	59036.9	1.31155	0.00233319	0.457921	-1.12683	down
Zmjn003398	2-Dodecenedioic acid	Lipids	Free fatty acids	C12H20O4	2	6402-36-4	14643.6	117722	69906.2	170290	158790	171412	0.953108	0.0766816	0.404146	-1.30705	insig
MWSHC20176	3-Hydroxylup-20(29)-en-28-oic acid (Betulinic acid)*	Terpenoids	Triterpene	C30H48O3	3	472-15-1	26373	25811.2	31130.6	9110.65	6866.72	4885.06	1.32442	0.000888356	3.99353	1.99767	up
pma6298	3-Hydroxypyridine	Alkaloids	Pyridine alkaloids	C5H5NO	3	109-00-2	56793	53425.5	86108.5	119679	30066.8	71425.2	0.00876448	0.788476	0.887673	-0.1719	insig
mws0289	LysoPE 18:1*	Lipids	LPE	C23H46NO7P	3	89576-29-4	843180	717217	1.56747e+06	661051	883605	657726	0.691996	0.365084	1.42022	0.506115	insig
pmb1650	Octadeca-11E,13E,15Z-trienoic acid	Lipids	Free fatty acids	C18H30O2	3	25575-00-2	5.19615e+06	4.66227e+06	6.22587e+06	4.26252e+06	5.6284e+06	6.81034e+06	0.116723	0.826358	0.963058	-0.0543058	insig
Waln011524	1-(2,3-dihydroxypropoxy)-3-(((2-(dimethylamino)ethoxy)(hydroxy)phosphoryl)oxy)propan-2-yl palmitate*	Lipids	LPE	C26H54NO9P	1	-	124700	82267.2	117467	162715	146889	105466	0.759491	0.237497	0.781638	-0.355428	insig
WaYn010475	2-(2,3-dihydroxypropoxy)-3-(((2-(dimethylamino)ethoxy)(hydroxy)phosphoryl)oxy)propan-2-yl (E)-hexadec-9-enoate	Lipids	LPE	C26H52NO9P	1	-	91060	65980.9	46152.9	114942	138737	95521.3	1.07588	0.0541974	0.581883	-0.7812	insig
Zmyn004943	Norlinolenic acid	Lipids	Free fatty acids	C17H28O2	2	-	19273	19272.2	15673	17473.4	16344.2	17387.4	0.471747	0.495625	1.05885	0.0824923	insig
Lmbp002592	Kaempferol-3,7-O-diglucoside	Flavonoids	Flavonols	C27H30O16	3	25615-14-9	1.42834e+06	1.89092e+06	990278	18340	60020	19084.3	1.33864	0.0323209	44.2256	5.46681	up
pmp000251	E-6,7-Dihydroxydihydroligustilide	Others	Lactones	C12H16O4	3	-	195829	274199	247257	680645	313645	578722	1.12851	0.115299	0.455995	-1.13291	down
Hmcp001329	Quercetin-3-O-xylosyl(1→2)glucosyl(1→2)glucoside	Flavonoids	Flavonols	C32H38O21	1	-	7.08434e+06	1.07948e+07	1.44306e+07	19962.4	35057.8	39724.5	1.36333	0.0368587	341.019	8.41371	up
Yajn003045	Ebuloside	Terpenoids	Monoterpenoids	C21H32O10	1	-	9583.61	15598.7	7759.4	50460.8	46263.7	34681.9	1.29928	0.00883335	0.250685	-1.99605	down
mws0183	3,4-Dihydroxybenzoic acid (Protocatechuic acid)*	Phenolic acids	Phenolic acids	C7H6O4	3	99-50-3	2.30059e+06	2.94416e+06	3.30722e+06	293376	237588	255483	1.36328	0.0124802	10.8742	3.44283	up
MWS0442	Maltotriose	Others	Saccharides	C18H32O16	3	1109-28-0	7.52652e+06	9.6612e+06	1.09535e+07	8.74153e+06	7.80976e+06	6.79316e+06	0.774558	0.253392	1.20548	0.269607	insig
mws1078	Anthranilic Acid	Phenolic acids	Phenolic acids	C7H7NO2	3	118-92-3	192457	192353	158748	145349	145187	136834	1.19264	0.0668851	1.27187	0.346948	insig
pme1975	Malonic acid	Organic acids	Organic acids	C3H4O4	3	141-82-2	762704	633615	350139	335075	342560	383658	0.93799	0.200145	1.6456	0.71861	insig
pme1109	Guanine	Nucleotides and derivatives	Nucleotides and derivatives	C5H5N5O	1	73-40-5	3.86258e+06	8.01438e+06	2.91652e+06	6.81055e+06	5.01861e+06	4.29102e+06	0.323553	0.81602	0.9177	-0.123906	insig
MWS1771	L-Tyrosine methyl ester	Amino acids and derivatives	Amino acids and derivatives	C10H13NO3	3	1080-06-4	164719	285681	210235	232073	272726	267349	0.645386	0.407252	0.855581	-0.225024	insig
Wcsn010524	8,11-Heptadecadienoic acid	Lipids	Free fatty acids	C17H30O2	2	-	144671	203849	89208.5	108595	93601.5	215573	0.116286	0.902061	1.04778	0.0673307	insig
Lsjp211264	5-Hydroxymethylfurfural	Others	Aldehyde compounds	C6H6O3	3	67-47-0	95159.6	106995	87091.5	183123	171791	238179	1.30322	0.0309272	0.487691	-1.03596	down
mws0262	L-Tartaric acid	Organic acids	Organic acids	C4H6O6	3	87-69-4	100869	110270	96076.4	234967	177632	175848	1.30394	0.0353699	0.52208	-0.937658	insig
HJAP152	Dipsacoside B*	Terpenoids	Triterpene Saponin	C53H86O22	2	33289-85-9	149667	86753.9	201237	0	0	0	1.36585	0.047823	#DIV/0!	#DIV/0!	up
Zawp006227	Mukurozisaponin X*	Terpenoids	Triterpene Saponin	C53H86O22	2	-	149667	86753.9	201237	0	0	0	1.36585	0.047823	#DIV/0!	#DIV/0!	up
Ymmg000001	11-Hydroxy-12-hydroisodaucenal	Terpenoids	Sesquiterpenoids	C15H24O2	3	-	26088.8	20231.4	39992.5	5758.1	14965	7635.74	1.17576	0.0622241	3.04359	1.60577	up
Wdtp004079	3,4,5-Trihydroxy-6-[4-(4-methyl-3-oxopentyl)phenoxy]oxane-2-carboxylic acid	Phenolic acids	Phenolic acids	C18H24O8	2	-	1.3038e+06	1.16699e+06	1.58329e+06	1.35711e+06	1.24648e+06	237773	0.635157	0.376739	1.42681	0.512793	insig
pme3200	1-Methylguanidine	Alkaloids	Alkaloids	C2H7N3	3	471-29-4	349185	399299	179512	214553	224828	243919	0.615557	0.344489	1.35811	0.4416	insig
Lmsn000954	Dambonitol	Others	Saccharides	C8H16O6	2	523-94-4	149407	156240	87239.7	190279	172704	169849	0.906135	0.159431	0.737357	-0.439565	insig
pmp000448	3α-Dihydrocadambine	Alkaloids	Plumerane	C27H34N2O10	3	54483-84-0	1.00472e+06	1.19022e+06	1.27805e+06	499708	300056	387162	1.3129	0.00227059	2.92604	1.54895	up
mws1488	Palmitic acid	Lipids	Free fatty acids	C16H32O2	2	57-10-3	39091.8	37962.8	49289.2	39338.9	41798.8	35685.9	0.497687	0.488599	1.08149	0.113024	insig
MWS2430	13-methylmyristic acid	Lipids	Free fatty acids	C15H30O2	1	2485-71-4	38131.5	39878.7	65375.3	46635.5	37393.8	37848.9	0.471013	0.508123	1.17646	0.234458	insig
Zmbn005559	Indole-3-cyano-2-O-glucoside	Alkaloids	Plumerane	C16H18N2O5S	3	-	956695	1.07206e+06	1.4639e+06	1.85306e+06	1.57204e+06	2.06436e+06	1.15061	0.0338893	0.636248	-0.652339	insig
pmp000003	Nepetin (5,7,3',4'-Tetrahydroxy-6-methoxyflavone)*	Flavonoids	Flavones	C16H12O7	2	520-11-6	454907	527712	402665	2.02866e+06	2.13142e+06	2.79147e+06	1.3542	0.0145549	0.199277	-2.32715	down
pmf0139	D-Galactose*	Others	Saccharides	C6H12O6	1	59-23-4	7.23206e+06	8.05786e+06	6.40275e+06	7.35696e+06	5.37834e+06	6.62271e+06	0.631439	0.359668	1.1206	0.164278	insig
Hmln002321	Quercetin-3-O-(6''-O-malonyl)glucoside	Flavonoids	Flavonols	C24H22O15	2	-	225185	173445	99178.1	86700	40743.4	115221	0.944715	0.132153	2.05143	1.03663	insig
MWSHC2024	Methyl caffeate	Phenolic acids	Phenolic acids	C10H10O4	3	3843-74-1	422791	428635	342016	388746	374853	284174	0.659652	0.324235	1.13903	0.187801	insig
Lmbn001288	2-Hydroxy-2-methyl-3-oxobutanoic acid*	Organic acids	Organic acids	C5H8O4	2	71698-08-3	99170.5	84413.7	81309.1	232574	253651	200921	1.34568	0.00626789	0.385498	-1.37521	down
Lhhp102923	(7'R,8'R)-7'8'-dihydro-7'-(5'-hydroxy-3'-methoxphenyl)-3-methoxy-8'-methyl-1-(E)-propenylbenzof-uran	Lignans and Coumarins	Lignans	C20H22O4	3	-	2.34244e+06	2.58336e+06	2.65117e+06	437670	967221	1.25845e+06	1.19273	0.0120369	2.84491	1.50838	up
Sazp005756	Acetylbyakangelicin	Lignans and Coumarins	Coumarins	C19H20O8	3	-	310463	314422	228502	103420	120753	126990	1.32086	0.0214985	2.43017	1.28106	up
Qmrp120319	Venalstonine	Alkaloids	Plumerane	C21H24N2O2	2	5001-20-7	36675	15014.7	31675	353775	387195	180120	1.31102	0.0476627	0.0905066	-3.46583	down
Lcyp000678	Prudomenin*	Flavonoids	Flavonols	C23H24O12	3	-	7.43839e+06	8.40693e+06	6.38943e+06	1.89883e+07	2.23947e+07	2.27818e+07	1.34772	0.00221678	0.346526	-1.52896	down
Zbzn008048	Embelin	Quinones	Quinones	C17H26O4	1	550-24-3	303353	303299	309047	225815	255249	263725	1.24554	0.0352954	1.22948	0.298044	insig
Lssp210123	α-Conidendrin	Others	Others	C20H20O6	3	-	1.1557e+06	1.24913e+06	1.63566e+06	1.52783e+06	1.67585e+06	1.69905e+06	0.929303	0.18049	0.824126	-0.279062	insig
Wahp004750	Viscumneoside III(Homoeriodictyol-7-O-Apiosyl-(1-2)-Glucopyranoside)	Flavonoids	Flavones	C27H32O15	3	118985-27-6	433640	469493	210958	31613.4	39269.6	15809.2	1.31618	0.0505425	12.8511	3.68382	up
pmc0682	4-Aminoindole	Alkaloids	Plumerane	C8H8N2	3	5192-23-4	179684	173863	209970	60020	66707.6	89205.8	1.32149	0.00155611	2.60968	1.38387	up
mws1526	Sweroside	Terpenoids	Monoterpenoids	C16H22O9	1	14215-86-2	7.38093e+06	7551825	1.04687e+07	4.01309e+06	7.08791e+06	4.98873e+06	1.04386	0.083918	1.57874	0.658772	insig
Lmtn002565	1-O-Vanilloyl-D-Glucose	Phenolic acids	Phenolic acids	C14H18O9	2	-	140354	143885	158565	66336.8	58959.3	48091.3	1.34085	0.00031223	2.55384	1.35267	up
pmn001394	2,3,5,4'-Tetrahydroxystilbene-2-O-glucoside	Others	Stilbene	C20H22O9	3	82373-94-2	234430	168488	296319	213949	392093	380950	0.751089	0.24522	0.708452	-0.497258	insig
Wcfn008271	Danthron; 1,8-Dihydroxyanthraquinone	Quinones	Anthraquinone	C14H8O4	3	117-10-2	2.06599e+07	2.02476e+07	1.97513e+07	1.53121e+07	1.628e+07	1.64522e+07	1.33729	0.000999308	1.26256	0.336352	insig
Hmmn004152	Neoeriocitrin	Flavonoids	Flavones	C27H32O15	3	13241-32-2	0	0	0	30453.9	81695	128395	1.3541	0.105162	0	#DIV/0!	down
mws1060	9-(Arabinosyl)hypoxanthine	Nucleotides and derivatives	Nucleotides and derivatives	C10H12N4O5	1	7013-16-3	2.30054e+06	751768	1.68682e+07	1.26942e+06	1.07217e+06	1.36139e+06	0.615724	0.402768	5.37958	2.42749	insig
Zmjp000966	Vidarabine	Nucleotides and derivatives	Nucleotides and derivatives	C10H13N5O4	1	5536-17-4	4.51193e+06	6.3625e+06	2.92803e+06	1.15536e+07	9.01205e+06	1.26665e+07	1.20742	0.0117715	0.415335	-1.26765	down
pme1194	2'-Deoxycytidine	Nucleotides and derivatives	Nucleotides and derivatives	C9H13N3O4	1	951-77-9	32652.6	67130.9	97665.6	91404	63123.4	107268	0.607194	0.406204	0.754212	-0.406957	insig
Lmhp010514	LysoPE 20:2(2n isomer)	Lipids	LPE	C25H48NO7P	1	-	500523	335207	252638	248527	327427	192695	0.756607	0.286201	1.41595	0.501769	insig
Wcdp010708	Octadeca-2,9,12,15-tetraen-1-ol	Others	Others	C18H30O	1	-	1.12336e+07	1.01354e+07	1.16297e+07	1.08368e+07	1.18407e+07	1.0461e+07	0.0556941	0.942571	0.99578	-0.00610077	insig
MWS2058	3-Methylsalicylic Acid	Phenolic acids	Phenolic acids	C8H8O3	3	83-40-9	14958.8	23614.4	19942.5	15000.9	16588.4	17625.9	0.66919	0.342121	1.18898	0.24972	insig
Zmdp000972	S-Methyl-L-cysteine	Amino acids and derivatives	Amino acids and derivatives	C4H9NO2S	2	1187-84-4	218652	209304	337020	322915	318524	326998	0.889785	0.240424	0.789909	-0.340242	insig
Wbtn006810	6,7-dihydroxy-1,3-dimethoxyxanthen-9-one	Flavonoids	Other Flavonoids	C15H12O6	2	-	96309.5	91955.2	79562.3	117873	169570	181212	1.21047	0.0670097	0.57148	-0.807226	insig
Lasp003143	1,4-Benzodioxin-6-propanol	Others	Alcohol compounds	C11H12O3	1	-	978728	1.23995e+06	1.95387e+06	3.22328e+06	3.34319e+06	4.40928e+06	1.24924	0.0103533	0.38016	-1.39532	down
Lmxp001668	2-Methoxy-4-ethenylphenol	Phenolic acids	Phenolic acids	C9H10O2	3	7786-61-0	732730	444280	550039	407066	361148	371165	1.09315	0.142186	1.51578	0.600062	insig
Lmsp102219	Aloe emodin	Quinones	Anthraquinone	C15H10O5	2	481-72-1	14226.7	35630.5	18479.6	171647	250240	218249	1.32738	0.00957423	0.106754	-3.22764	down
pmb2507	2-Deoxyribose-1-phosphate*	Nucleotides and derivatives	Nucleotides and derivatives	C5H11O7P	3	17210-42-3	523744	618533	1.44087e+06	452495	251192	207377	1.07841	0.189921	2.83531	1.5035	up
Lmqn005782	4,5,8-Trihydroxy-α-tetralone	Quinones	Quinones	C10H10O4	1	-	1.19438e+06	1.3282e+06	1.71148e+06	769180	789513	579437	1.26126	0.0308619	1.98026	0.985693	insig
pmn001694	9,10,13-Trihydroxy-11-Octadecenoic Acid	Lipids	Free fatty acids	C18H34O5	1	29907-57-1	497153	877015	650327	611785	658476	788112	0.142132	0.932497	0.983541	-0.0239424	insig
mws1013	Esculetin (6,7-Dihydroxycoumarin)	Lignans and Coumarins	Coumarins	C9H6O4	1	305-01-1	608239	879966	884591	999880	663892	890600	0.284321	0.676537	0.928915	-0.106381	insig
Zbjn003262	3,4-O-di-Caffeoyl-1-O-glucoside Quinic Acid	Phenolic acids	Phenolic acids	C31H34O17	2	-	618813	630449	922642	586402	624056	428807	0.853737	0.215719	1.32493	0.405911	insig
pme0066	Guanidinoacetate	Alkaloids	Alkaloids	C3H7N3O2	3	352-97-6	71455.7	49983.8	54216.2	37660	39695.9	42410	1.16852	0.0992802	1.46666	0.552533	insig
ZBN0063	6-Hydroxykaempferol-3,6-O-Diglucoside*	Flavonoids	Flavonols	C27H30O17	3	-	1.3824e+06	1.28877e+06	1.73493e+06	557732	531804	562022	1.3468	0.0207686	2.66784	1.41567	up
Cmmp006152	Norarjunolic acid	Terpenoids	Triterpene	C29H44O5	3	60393-90-0	439801	776439	793295	9770.31	18546.7	22718.2	1.35023	0.0296026	39.3755	5.29923	up
Lajp009251	7-methoxy-8-(2',3'-dihydroxy-3'-methylbutyl)coumarin	Lignans and Coumarins	Coumarins	C17H22O5	2	-	36945.9	71082.3	34630.9	80182.6	75895.4	75172.5	1.03984	0.126719	0.616903	-0.696885	insig
mws0609	Guanosine 3',5'-cyclic monophosphate	Nucleotides and derivatives	Nucleotides and derivatives	C10H12N5O7P	2	7665-99-8	281603	272555	39673.8	480154	128106	485825	0.5991	0.315125	0.542766	-0.881599	insig
Hmdn006855	3,4-Cycloopen-cycloaltin-4(29),25-diene-24(R)-hydroxy-3-carboxylic acid	Terpenoids	Triterpene	C30H48O3	3	-	8242.99	7515.94	35702.4	37013.1	35538.2	51583.7	1.0148	0.103065	0.41456	-1.27035	down
pmb2643	Myristoleic acid	Lipids	Free fatty acids	C14H26O2	3	544-64-9	21781.9	35441.5	19221.1	31617.6	25407.9	27463.8	0.433906	0.657006	0.904783	-0.144357	insig
mws4108	1-Methoxyphaseollin	Lignans and Coumarins	Coumarins	C21H20O5	3	157226-48-7	25032.5	29677.4	40203.5	34419.4	32794.6	35712.9	0.458173	0.614331	0.922144	-0.116937	insig
ZBN0093	Kaempferol-3-O-sophorotrioside	Flavonoids	Flavonols	C33H40O21	3	80714-53-0	201246	232909	187286	36088.4	29597.4	18838.6	1.3445	0.00240685	7.3522	2.87818	up
MWSN0068	Quercetin-3-O-galactoside (Hyperin)*	Flavonoids	Flavonols	C21H20O12	1	482-36-0	9.21777e+06	1.02565e+07	8.51204e+06	1.21694e+07	1.74738e+07	1.81776e+07	1.21176	0.0647349	0.585233	-0.772918	insig
Lmxp000429	Hercynine	Alkaloids	Alkaloids	C9H15N3O2	1	534-30-5	713622	629003	322917	835038	652645	530262	0.521534	0.475341	0.825366	-0.276894	insig
HX1188	1,7-Bis-(3,4-dihydroxyphenyl)-5-methoxy-3-heptanone	Others	Others	C20H24O6	3	-	64622.8	108759	168610	46247.9	85493	99177.6	0.620506	0.355769	1.48101	0.566577	insig
pme2266	Biotin	Others	Vitamin	C10H16N2O3S	1	58-85-5	724784	605665	1366530	1.80686e+06	1.75446e+06	1.74145e+06	1.13962	0.0656857	0.508599	-0.975401	insig
MWSmce264	Hydroxytyrosol	Phenolic acids	Phenolic acids	C8H10O3	3	10597-60-1	109849	122361	125457	87162.4	112134	83575.1	1.05527	0.0902893	1.26442	0.338471	insig
mws0668	Xanthosine	Nucleotides and derivatives	Nucleotides and derivatives	C10H12N4O6	1	146-80-5	580962	1.19102e+06	629482	1.60683e+06	1.31917e+06	2.02344e+06	1.13409	0.0400159	0.4852	-1.04335	down
mws2623	11-Octadecanoic acid(Vaccenic acid)*	Lipids	Free fatty acids	C18H34O2	1	506-17-2	9.16126e+06	6.77466e+06	1.00954e+07	7.13829e+06	8.09909e+06	7.14354e+06	0.656151	0.344161	1.1631	0.217977	insig
mws0863	2-Deoxyribose-5'-phosphate*	Nucleotides and derivatives	Nucleotides and derivatives	C5H11O7P	3	102916-66-5	65607.8	63658.2	31835.2	31460.4	29334	30413	1.01119	0.166722	1.76632	0.820745	insig
YC512112	Anabasine-glucoside	Alkaloids	Pyridine alkaloids	C16H24O5N2	3	-	232985	181895	279484	131252	98657.7	127109	1.24092	0.0444474	1.9449	0.959693	insig
pmb0706	Quercetin-3-O-(6''-O-malonyl)glucosyl-5-O-glucoside	Flavonoids	Flavonols	C30H32O20	3	-	543868	581439	489299	78360	710759	822021	0.350391	0.996485	1.00215	0.00310031	insig
MWS2076	2-Aminophenol	Alkaloids	Phenolamine	C6H7NO	3	95-55-6	89799.2	40509.4	28045.8	53319.6	84856.2	32977.5	0.195311	0.868752	0.92522	-0.112132	insig
Wbtn006721	6,8-dihydroxy-3-methyl-9-oxoxanthene-1-carboxylic acid*	Others	Ketone compounds	C15H10O6	1	-	4.54359e+06	5.05123e+06	3.92468e+06	5.0112e+06	7.21315e+06	6.60239e+06	1.06456	0.0967243	0.718101	-0.477741	insig
MWSmce221	5,7-Dihydroxy-4-methylcoumarin	Lignans and Coumarins	Coumarins	C10H8O4	3	2107-76-8	991408	429857	506296	518807	375072	547325	0.526042	0.458022	1.33747	0.419502	insig
Lcsp002647	Ile-Trp	Amino acids and derivatives	Amino acids and derivatives	C17H23N3O3	2	13589-06-5	48628.1	133643	66556.8	111985	67671.8	83749.5	0.256659	0.8775	0.944656	-0.0821396	insig
pmb2654	Anthranilate-1-O-Sophoroside	Phenolic acids	Phenolic acids	C19H27NO12	3	-	200562	127659	68367	110708	90808.6	96976.6	0.401801	0.483413	1.32864	0.409946	insig
pme3961	2'-Deoxyadenosine*	Nucleotides and derivatives	Nucleotides and derivatives	C10H13N5O3	2	958-09-8	584124	972973	432794	932769	830270	936701	0.822953	0.27705	0.737068	-0.440131	insig
Yyyn008289	pilloin	Flavonoids	Flavones	C17H14O6	1	32174-62-2	5.88079e+06	5.41489e+06	5.71354e+06	1.67338e+07	1.94975e+07	2.612e+07	1.3427	0.0320517	0.272797	-1.8741	down
Lmtp002474	Apigenin-6-C-(2''-glucosyl)arabinoside	Flavonoids	Flavones	C26H28O14	3	-	58350	23340	57003.4	1.16948e+06	65308.8	48537.9	0.71082	0.411752	0.108073	-3.20992	insig
Zbjp004949	L-Phenylalaninosecologanin	Terpenoids	Monoterpenoids	C26H35NO11	1	-	6969.2	1670	6670	2.61169e+06	4.11233e+06	2.49905e+06	1.35518	0.0275235	0.00165988	-9.2347	down
WaYp005128	2-Aminotetradecane-1,5,13-triol	Lipids	Sphingolipids	C14H31NO3	1	-	3.6403e+06	4.15246e+06	7.29214e+06	2.39732e+06	2.92894e+06	2.60476e+06	1.10315	0.169764	1.90201	0.927526	insig
mws0264	D-Trehalose*	Others	Saccharides	C12H22O11	1	99-20-7	6.46134e+06	7.81511e+06	9.57906e+06	8.65072e+06	7.51315e+06	1.00288e+07	0.456445	0.53992	0.910771	-0.13484	insig
pmb0774	N-Hydroxytryptamine*	Alkaloids	Plumerane	C10H12N2O	3	-	115232	133363	50111.1	283042	191853	166867	1.05065	0.0641627	0.465446	-1.10331	down
pme2024	Serotonin; 5-Hydroxytryptamine*	Alkaloids	Plumerane	C10H12N2O	3	50-67-9	115232	133363	50111.1	283042	191853	166867	1.05065	0.0641627	0.465446	-1.10331	down
Qazn002500	Gardenoside-glucoside	Terpenoids	Monoterpenoids	C23H34O16	2	-	1225.45	6946.89	6321.68	39151	52710	88860.1	1.24889	0.0627721	0.080201	-3.64024	down
Zblp001862	Delphinidin-3-O-galactoside	Flavonoids	Anthocyanidins	C21H21O12+	3	28500-00-7	6.6861e+07	6.86787e+07	6.72604e+07	232649	274869	224067	1.37012	6.61957e-05	277.206	8.11482	up
pmb3079	N-Acetyl-D-glucosamine-1-phosphate	Others	Saccharides	C8H16NO9P	3	6866-69-9	100933	107026	106661	68366.9	104144	74290.8	0.968421	0.174463	1.27479	0.350258	insig
Lssp210310	3-hydroxylup-12(13),20(29)-diene	Terpenoids	Triterpene	C30H48O	3	-	89130.2	78087.8	98002.3	17212	30105.4	13600.2	1.3054	0.000952368	4.35376	2.12226	up
ZBN0295	Diosmetin-7-O-rutinoside (Diosmin)*	Flavonoids	Flavones	C28H32O15	3	520-27-4	174331	267814	250225	143410	66544.5	120055	1.12748	0.0322868	2.09803	1.06904	up
pme0088	Luteolin (5,7,3',4'-Tetrahydroxyflavone)*	Flavonoids	Flavones	C15H10O6	1	491-70-3	4.45814e+06	4.59545e+06	3.78773e+06	5.03673e+06	6.65719e+06	6.73714e+06	1.15997	0.060444	0.696722	-0.521346	insig
Labn003910	Benzyl B-Primeveroside*	Phenolic acids	Phenolic acids	C18H26O10	1	-	1.12954e+06	997627	908301	861693	861089	952483	0.893574	0.19448	1.13464	0.182236	insig
Zbsp003376	Isoshinanolone	Quinones	Quinones	C11H12O3	2	39626-91-0	1.80622e+07	1.80212e+07	1.81634e+07	3.35454e+06	3.84652e+06	3.55078e+06	1.36876	2.76373e-05	5.04535	2.33496	up
Lmgn000160	3-Ureidopropionic Acid	Organic acids	Organic acids	C4H8N2O3	3	462-88-4	23207.9	26806.8	8784.78	44808.4	35087.9	38022.7	1.02	0.0500249	0.498643	-1.00392	down
ZBN0061	Quercetin-3',4'-dimethyl ether*	Flavonoids	Flavonols	C17H14O7	2	3306-29-4	401258	257512	198883	1.27853e+06	1.40746e+06	1.81402e+06	1.32304	0.00984934	0.190589	-2.39146	down
ZBN0040	Isorhamnetin-3-O-neohesperidoside*	Flavonoids	Flavonols	C28H32O16	3	55033-90-4	521249	1445640	909565	1020315	448731	384660	0.650148	0.371198	1.55173	0.633879	insig
pme0519	D-Sucrose*	Others	Saccharides	C12H22O11	1	57-50-1	1.79615e+06	1.77525e+06	2.39967e+06	2.01357e+06	1.63984e+06	1.73163e+06	0.529527	0.462464	1.10883	0.149033	insig
ZBN0305	Quercetin-3-O-apiosyl(1→2)galactoside	Flavonoids	Flavonols	C26H28O16	3	-	6.50879e+06	5.83151e+06	6.04416e+06	114936	170600	176625	1.36621	0.00101634	39.7793	5.31395	up
MWSHC2022	Glucosyringic acid	Phenolic acids	Phenolic acids	C15H20O10	1	33228-65-8	339634	284238	219004	115766	123727	145225	1.28318	0.0413416	2.19089	1.13152	up
zjgp122320	6-hydroxycoumarin	Lignans and Coumarins	Coumarins	C9H6O3	1	6093-68-1	283333	273453	422259	434440	453593	535106	1.07891	0.0710181	0.687948	-0.539629	insig
pmb0981	Adenosine 5'-monophosphate	Nucleotides and derivatives	Nucleotides and derivatives	C10H14N5O7P	3	61-19-8	998858	695462	379255	794885	1.04695e+06	706181	0.549321	0.495585	0.8138	-0.297255	insig
Zbfn002396	Caffeoyl-O-mannitol	Phenolic acids	Phenolic acids	C15H20O9	3	-	140270	155880	141372	20654.1	106940	105546	0.846213	0.13566	1.87665	0.908162	insig
Zbsp003407	Apigenin-6,8-di-C-glucoside (Vicenin-2)	Flavonoids	Flavones	C27H30O15	2	23666-13-9	1.25788e+06	1.66172e+06	1.31695e+06	649602	662875	946510	1.23952	0.0162676	1.87542	0.907214	insig
Lamp009626	3-(4-methoxybenzylidene)-5,7-dihydroxy-6-methoxychroman-4-one glucoside	Flavonoids	Other Flavonoids	C24H26O11	2	-	118249	107808	69475.8	2.12446e+06	2.96474e+06	2.27412e+06	1.36076	0.0116469	0.0401358	-4.63897	down
Wbtp006564	(2s)-4,8,10-trihydroxy-2-methoxy-1h,2h-furo[3,2-a]xanthen-11-one*	Flavonoids	Other Flavonoids	C16H12O7	2	-	626589	661257	530655	2.2867e+06	2.85037e+06	3.10737e+06	1.35567	0.0110031	0.220573	-2.18067	down
Zbsp011371	Abbeokutone	Others	Others	C20H32O3	2	16836-28-5	2.89094e+06	817333	1.06746e+06	1.65458e+06	2.79125e+06	2.43816e+06	0.707668	0.409684	0.693745	-0.527522	insig
HX1350	methyl 6-methoxy-3-indolecarbonate	Alkaloids	Alkaloids	C11H11NO3	3	-	277842	324634	156375	241868	232233	283975	0.122208	0.99646	1.00102	0.00147422	insig
mws2523	Trehalose 6-phosphate	Others	Saccharides	C12H23O14P	2	4484-88-2	676406	706758	687364	614883	597680	659453	1.15883	0.0507055	1.10604	0.145406	insig
pmf0472	Apigenin-7-O-(2''-apiosyl)glucoside (Apiin)*	Flavonoids	Flavones	C26H28O14	1	26544-34-3	2.89681e+07	4.16611e+07	3.56523e+07	376821	486968	474098	1.36791	0.0107993	79.4398	6.31179	up
zjgp122321	4-O-acetyl-3-O-caffeoyl-2-C-methyl-D-erythronate*	Others	Others	C16H18O9	1	-	1.37271e+06	1.01015e+06	1.45686e+06	1.18506e+06	1757450	1.80636e+06	0.694102	0.286729	0.808555	-0.306582	insig
Lmtn002233	Androsin	Phenolic acids	Phenolic acids	C15H20O8	1	531-28-2	229409	294995	318603	160758	123132	150963	1.27806	0.0231551	1.93861	0.955021	insig
Lmqp002761	Alnusonol	Phenolic acids	Phenolic acids	C19H20O4	3	52330-12-8	520704	411354	435150	124737	343031	103394	1.09904	0.0571485	2.39373	1.25926	up
pmb0302	2-Aminoethylphosphonate	Others	Others	C2H8NO3P	3	2041-14-7	35138.2	35755.8	46945.1	70440.9	67190.9	71686	1.30203	0.00916334	0.562967	-0.828877	insig
MWSmce675	Arbutin	Phenolic acids	Phenolic acids	C12H16O7	1	497-76-7	282788	260563	229600	272445	281156	278776	0.733854	0.326998	0.928606	-0.106861	insig
pma1303	LysoPC 16:2*	Lipids	LPC	C24H46NO7P	1	-	106261	59692.1	64006.9	112439	104819	95351.3	0.919207	0.197446	0.735614	-0.44298	insig
MA10002917	2,4-Dinitrophenol	Phenolic acids	Phenolic acids	C6H4N2O5	3	51-28-5	119576	112878	127073	84926.7	90755.4	87499.3	1.32866	0.00804625	1.36608	0.450045	insig
Lmdp003808	Azaleatin (5-O-Methylquercetin)	Flavonoids	Flavonols	C16H12O7	1	529-51-1	495914	347434	319977	4.11331e+06	5.46044e+06	4.38013e+06	1.35949	0.00831793	0.0833692	-3.58434	down
Lmhp009802	LysoPE 20:3(2n isomer)*	Lipids	LPE	C25H46NO7P	3	-	68739.5	42154.2	95117.7	60524.9	60420.1	44098.7	0.447584	0.473004	1.24822	0.319876	insig
HJN102	3,4,5-Tricaffeoylquinic acid	Phenolic acids	Phenolic acids	C34H30O15	2	86632-03-3	3026835	4.29548e+06	5696750	1.91641e+06	2.4738e+06	1.86468e+06	1.18876	0.0917849	2.08143	1.05757	up
pme1419	L-Methionine methyl ester	Amino acids and derivatives	Amino acids and derivatives	C6H13NO2S	3	10332-17-9	385553	392134	411191	315792	289072	288427	1.33066	0.00127057	1.3309	0.412398	insig
Zmhp006502	Kaempferide-3-O-(6''-malonyl)glucoside	Flavonoids	Flavonols	C25H24O14	3	-	49817.1	50474.2	61205.4	28291.7	34194.9	23675.9	1.27571	0.00695422	1.87433	0.906374	insig
ZBN0306	Quercetin-3-O-(4''-O-glucosyl)rhamnoside*	Flavonoids	Flavonols	C27H30O16	1	59262-54-3	1.18778e+07	24124360	1.24005e+07	8293105	13686520	5.47607e+06	0.877264	0.22391	1.76294	0.817979	insig
Lmmn003398	Kaempferol-3-O-(6''-O-acetyl)glucoside	Flavonoids	Flavonols	C23H22O12	1	-	1.34765e+06	1.70915e+06	1.61316e+06	1.42847e+06	1.77585e+06	1.36304e+06	0.153257	0.848566	1.02246	0.0320479	insig
pmb0296	1-Oleoyl-Sn-Glycerol	Lipids	Glycerol ester	C21H40O4	3	129784-87-8	67292.4	78378.6	94391.6	54531.8	51195.5	67121.6	1.07809	0.0853207	1.38886	0.4739	insig
pmb2319	LysoPC 15:0*	Lipids	LPC	C23H48NO7P	3	108273-89-8	69278.2	53697.2	53343.2	113023	114268	109423	1.3247	0.00628988	0.523644	-0.933342	insig
pmb0824	Syringic acid-4-O-(6''-feruloyl)glucoside	Phenolic acids	Phenolic acids	C25H28O13	3	-	39807.2	39807.2	34907.2	288560	284754	253777	1.36778	0.00177455	0.138463	-2.85242	down
Lmgn000242	4,5,6-Trihydroxy-2-oxohexanoic acid	Organic acids	Organic acids	C6H10O6	3	56742-44-0	28228.4	29384	23752.9	25046.9	40027.9	31801.3	0.645881	0.35874	0.839891	-0.251726	insig
Waln010192	2-(2,3-dihydroxypropoxy)-3-(((2-(dimethylamino)ethoxy)(hydroxy)phosphoryl)oxy)propyl (8E,11Z,14Z)-octadeca-8,11,14-trienoate	Lipids	LPE	C28H52NO9P	1	-	9.15524e+06	7.8419e+06	1.42907e+07	5.98844e+06	8.07326e+06	9.59152e+06	0.689683	0.335107	1.32277	0.403567	insig
MWSmce248	3-Hydroxycinnamic Acid*	Phenolic acids	Phenolic acids	C9H8O3	2	14755-02-3	109953	147373	123886	128086	123364	121864	0.112162	0.833166	1.02116	0.0302089	insig
pma0675	o-Anisic acid	Phenolic acids	Phenolic acids	C8H8O3	3	579-75-9	91761	76576.8	129589	213504	161886	296708	1.18755	0.0708258	0.443279	-1.17371	down
Wdtp003384	3,4,5,6-tetrahydroxy-6-[4-(2-methylpropanoyloxymethyl)phenoxy]oxane-2-carboxylic acid	Phenolic acids	Phenolic acids	C17H22O10	2	-	544091	685440	383842	475504	513752	398346	0.452694	0.488054	1.16271	0.217487	insig
mws1155	D-Mannitol*	Others	Saccharides	C6H14O6	3	69-65-8	95810.3	64210.8	51869.5	107408	74103.7	83843.4	0.692061	0.342472	0.798518	-0.324603	insig
MWSslk092	Usnic acid	Phenolic acids	Phenolic acids	C18H16O7	1	125-46-2	3128.29	4331.86	16054.8	3194.48	7121.29	2950.66	0.444353	0.500715	1.77251	0.825797	insig
pmb2855	L-Glutamine-O-glycoside	Amino acids and derivatives	Amino acids and derivatives	C11H20N2O8	3	-	621967	889858	701339	892847	882569	1.04295e+06	0.995725	0.111738	0.785266	-0.348746	insig
Wmhn004393	1,4,8-Trihydroxynaphthalene-1-O-[6'-O-(4''-propionyloxybenzoyl)]glucoside	Quinones	Quinones	C26H26O11	2	-	3.83138e+06	3.86674e+06	4.66572e+06	3.34871e+06	4.25228e+06	5.05017e+06	0.0694043	0.875113	0.977289	-0.0331433	insig
Zmhp002814	5,7,8-Tetrahydroxy-6-methoxyflavone	Flavonoids	Flavones	C16H12O6	3	-	191944	146057	141121	117547	95157.4	268328	0.185122	0.991928	0.996029	-0.00573969	insig
pme3382	N-Acetyl-L-threonine	Amino acids and derivatives	Amino acids and derivatives	C6H11NO4	3	17093-74-2	55530	116188	47299.1	66747.2	153620	153505	0.784451	0.232137	0.585808	-0.771501	insig
Lmmn002274	Isolariciresinol-9'-O-glucoside*	Lignans and Coumarins	Lignans	C26H34O11	3	63358-12-3	4642.2	4711.8	1723.94	8098.24	4703.95	7435.79	0.917757	0.100026	0.547384	-0.869374	insig
zjmp120603	Camaroside	Flavonoids	Flavones	C23H24O11	2	150853-97-7	70340.5	35089.1	87441.7	66645.6	69387.5	38899.9	0.125513	0.762228	1.10254	0.140836	insig
pmp000161	5,2'-Dihydroxy-7,8-dimethoxyflavone	Flavonoids	Flavones	C17H14O6	1	41060-16-6	6846.74	2254.2	2386.62	51958.5	51427.8	58972.2	1.32654	0.000207309	0.0707543	-3.82104	down
Lmgp002593	3-hydroxybenzaldehyde	Phenolic acids	Phenolic acids	C7H6O2	3	100-83-4	2.68631e+06	9386325	10726260	2.91655e+06	2.76229e+06	2.71946e+06	0.944616	0.193281	2.7147	1.44079	insig
Zadn009075	Hydroperoxylinoleic acid*	Lipids	Free fatty acids	C18H32O4	3	34444-18-3	99664.7	103186	73259.8	41716.2	54486.7	44269.4	1.27062	0.0273738	1.96559	0.974961	insig
Zahn007990	5-hydroxy-3,4-dimethyl-5-pentylfuran-2(5H)-one*	Others	Others	C11H18O3	1	-	40737.7	45045.2	43396.1	56882.4	82336.2	63193.8	1.2153	0.0821247	0.638197	-0.647926	insig
pme2529	1,5-Anhydro-D-glucitol	Others	Saccharides	C6H12O5	3	154-58-5	161730	146422	127588	164315	143796	169953	0.665661	0.330692	0.911469	-0.133734	insig
Laxp004658	Phaseic Acid	Terpenoids	Sesquiterpenoids	C15H20O5	1	24394-14-7	63331.3	55944.7	56518.3	51019.4	66224.4	85697.7	0.508905	0.464663	0.866231	-0.207176	insig
Lcsp000522	Prolylproline	Amino acids and derivatives	Amino acids and derivatives	C10H16N2O3	2	20488-28-2	1.40421e+06	2.0047e+06	811258	6.40194e+06	5.95332e+06	4.99838e+06	1.28455	0.00142759	0.243186	-2.03987	down
Wayn000504	Malic acid-1-O-diglucoside	Organic acids	Organic acids	C16H26O15	2	-	30567.5	49028.9	46095.8	40837.9	58007.8	53775.5	0.667652	0.309798	0.823557	-0.280059	insig
Lmgn002091	2-Methyl-3-oxoadipic acid*	Organic acids	Organic acids	C7H10O5	3	-	511152	483965	583943	657006	783575	639404	1.16574	0.0451511	0.759169	-0.397507	insig
Lmpp003789	Cyanidin-3-O-(6''-O-p-Coumaroyl)glucoside	Flavonoids	Anthocyanidins	C30H27O13+	3	-	1.78106e+06	1.78138e+06	1.50165e+06	1311010	2843105	2347530	0.535108	0.400276	0.778893	-0.360502	insig
Wasn003938	Benzoyl-Beta-D-Glucoside	Phenolic acids	Phenolic acids	C13H16O7	1	-	151059	137765	27481.7	50128.8	41631.3	29367.3	0.745162	0.236726	2.61135	1.3848	insig
Zaxn006988	Isopimaric acid*	Terpenoids	Ditepenoids	C20H30O2	1	5835-26-7	4.34605e+06	507883	3.68427e+06	1.34362e+06	1.81999e+06	2.58616e+06	0.0777015	0.520432	1.48497	0.570429	insig
pmb0864	LysoPE 14:0*	Lipids	LPE	C19H40NO7P	3	-	43733.6	44572.2	53900.5	48055	56915.5	51456.1	0.694189	0.320841	0.909093	-0.1375	insig
Lmsn006130	2,3,19-Trihydroxyurs-12-en-23,28-dioic acid-28-O-glucoside	Terpenoids	Triterpene Saponin	C36H56O12	3	-	32504.8	30647	34009	24687.8	35352.1	35710.3	0.148977	0.910247	1.01473	0.0211003	insig
Cmbp005523	1,3-O-Dicaffeoylglycerol	Phenolic acids	Phenolic acids	C21H20O9	3	-	57273.3	56274.6	38118.9	53350	33632	44761.6	0.480764	0.475955	1.15123	0.203172	insig
Lmqp003887	Kaempferol-3-O-xylosyl(1→2)glucoside	Flavonoids	Flavones	C26H28O15	1	-	6.18392e+06	6.65821e+06	6.5163e+06	90245.2	92220.6	98161.5	1.37023	0.00048648	68.9827	6.10816	up
Wbsp000172	Apigenin-4'-O-(2''-O-p-coumaroyl)-β-D-glucopyranoside	Flavonoids	Flavones	C30H26O12	2	-	46857.4	34330.1	51916	41307.1	37956.2	63922.7	0.205579	0.748958	0.929584	-0.105343	insig
mws0263	5-Oxo-L-Proline	Amino acids and derivatives	Amino acids and derivatives	C5H7NO3	3	98-79-3	13966.7	12387.1	12291.1	32894.1	18949.6	22216.4	1.20477	0.104817	0.521804	-0.938421	insig
mws1089	Sucrose-6-phosphate	Others	Saccharides	C12H23O14P	3	-	341670	363925	368499	351738	254099	320955	0.845414	0.225478	1.15894	0.212803	insig
Lmmn013100	Ethyl linoleate*	Lipids	Free fatty acids	C20H36O2	1	544-35-4	21151.9	16687.4	28417.5	21126	21770.1	21342.1	0.0314524	0.862249	1.03142	0.0446363	insig
Lmjp101402	5,7-Dihydroxycoumarin	Lignans and Coumarins	Coumarins	C9H6O4	1	2732-18-5	665057	631062	644370	263351	285540	319868	1.35571	0.000193349	2.23363	1.15939	up
MWSslk146	4'-O-Glucosylvitexin	Flavonoids	Flavones	C27H30O15	3	38950-94-6	2.33146e+06	3.49182e+06	2.73229e+06	243545	273600	491375	1.33586	0.014182	8.48329	3.08462	up
Wacn003131	2-O-P-Coumaroylhydroxycitric Acid	Phenolic acids	Phenolic acids	C15H14O10	2	-	1.32203e+06	1.10867e+06	2.22618e+06	1.63436e+06	1.92496e+06	1.81428e+06	0.546143	0.561446	0.86662	-0.206528	insig
mws0046	Naringenin-7-O-Neohesperidoside(Naringin)*	Flavonoids	Flavanones	C27H32O14	3	10236-47-2	50534.4	34254.1	49194.4	47389.5	39603.9	28340	0.510764	0.459597	1.1617	0.216239	insig
Hagn002504	5,7,5'-Trimethoxy-3',4'-methylenedioxyflavonoid	Flavonoids	Flavones	C19H16O7	2	-	4.40281e+06	4.10891e+06	3.23785e+06	3.72642e+06	3.79113e+06	3.49404e+06	0.389242	0.558857	1.06702	0.0935859	insig
Lacp003991	Blumenol B Glucoside	Terpenoids	Sesquiterpenoids	C19H32O8	2	-	171607	188465	256757	1.25683e+06	2.32718e+06	2.3044e+06	1.3408	0.0374422	0.104753	-3.25494	down
Zmyn005252	3-Hydroxy-palmitic acid methyl ester	Lipids	Free fatty acids	C17H34O3	3	51883-36-4	10493.9	12355.5	20772.4	8002.32	9555.14	10808.3	0.905255	0.245319	1.53784	0.620901	insig
pma0948	Phenylethanolamine	Alkaloids	Alkaloids	C8H11NO	3	7568-93-6	53052.7	52410	89988.1	66727.1	58045.6	57714.6	0.139704	0.764305	1.07104	0.0990091	insig
pme1228	5-Hydroxy-L-tryptophan	Amino acids and derivatives	Amino acids and derivatives	C11H12N2O3	3	4350-09-8	125753	91330.4	182084	40649.8	24463.9	31865.7	1.29161	0.0585179	4.116	2.04124	up
mws0856	Quercetin-4'-O-glucoside (Spiraeoside)*	Flavonoids	Flavonols	C21H20O12	2	20229-56-5	5.88652e+06	7.40592e+06	7.94656e+06	1.04443e+07	1.0249e+07	703405	0.376044	0.988556	0.992629	-0.0106736	insig
Hmmp004410	Hederagenin-3-O-arabinoside-28-O-glucosyl(1,6)glucosyl(1,6)arabinoside	Terpenoids	Triterpene Saponin	C52H84O22	2	-	66062.7	74429.2	52514.5	23307.1	39500.6	20083	1.21584	0.0139501	2.32844	1.21937	up
pmn001686	10,16-Dihydroxypalmitic acid	Lipids	Free fatty acids	C16H32O4	1	3233-90-7	34258.9	45634.3	50117	41241.4	61058.1	61081.1	0.744751	0.24963	0.795751	-0.329611	insig
Sazp010264	Monogalactosyldiacylglycerol	Lipids	Free fatty acids	C45H70O10	2	-	47764.6	42512.8	58651.6	42185.8	47476.8	50102.2	0.351845	0.605444	1.06557	0.0916234	insig
Lakn003294	2-β-D-Glucopyranosyloxy-5-hydroxyphenylacetic acidmethylester*	Phenolic acids	Phenolic acids	C15H20O9	1	-	572184	457660	458220	506623	507622	527243	0.359911	0.688008	0.965342	-0.0508882	insig
Sazp004372	Bursehernin*	Lignans and Coumarins	Lignans	C21H22O6	2	-	424333	464569	325375	3.04983e+06	3.26332e+06	2.53746e+06	1.35851	0.00564227	0.137197	-2.86568	down
Ymjm000113	Kanokoside B	Terpenoids	Terpene	C21H34O12	3	-	27220.9	26295.9	26295.9	15875.5	23480.1	17080.7	1.13983	0.0783663	1.41421	0.499997	insig
pmb1912	10-Formyltetrahydrofolic Acid	Alkaloids	Alkaloids	C20H23N7O7	1	2800-34-2	6.86275e+06	6.05899e+06	5.98257e+06	2.11381e+07	2.43106e+07	1.98966e+07	1.36072	0.0053855	0.289299	-1.78937	down
mws0017	Spermidine	Alkaloids	Alkaloids	C7H19N3	3	124-20-9	288373	266081	272430	157811	159273	300500	0.847206	0.277242	1.3389	0.421051	insig
pme3007	Uridine 5'-diphosphate	Nucleotides and derivatives	Nucleotides and derivatives	C9H14N2O12P2	3	27821-45-0	185734	166671	168187	155728	179604	171664	0.327207	0.652379	1.02682	0.0381784	insig
pmb2871	1-O-Gentisoyl-β-D-glucoside*	Phenolic acids	Phenolic acids	C13H16O9	1	23445-11-6	2.91311e+07	2.19945e+07	2.69544e+07	6.95007e+06	6.77847e+06	2.54676e+07	0.965661	0.162185	1.99203	0.994239	insig
pmn001367	Protocatechuic acid-4-O-glucoside*	Phenolic acids	Phenolic acids	C13H16O9	1	-	2.91311e+07	2.19945e+07	2.69544e+07	6.95007e+06	6.77847e+06	2.54676e+07	0.965661	0.162185	1.99203	0.994239	insig
Lajp006434	3',5'-dihydroxy-5,7,4'-trimethoxyflavone glucoside	Flavonoids	Flavones	C24H26O12	1	-	62384.4	28255.4	26689.7	98852.8	209791	119556	1.20764	0.0804533	0.274006	-1.86772	down
Lmdn003699	6-O-Trans-Caffeoyl Ajugol	Terpenoids	Monoterpenoids	C24H30O12	2	-	150965	315355	211458	249288	324222	230242	0.541721	0.503134	0.843268	-0.245938	insig
Hmcp001105	5-(2-Hydroxypropyl)hygrine	Alkaloids	Pyrrole alkaloids	C11H21NO2	3	-	32952.2	41529.7	24338.8	74538	126821	67418.2	1.22116	0.0854759	0.367667	-1.44353	down
Zbrn008158	Chrysoeriol; 5,7,4'-Trihydroxy-3'-Methoxyflavone*	Flavonoids	Flavones	C16H12O6	1	491-71-4	704628	748859	407188	289082	321156	454987	1.02972	0.11615	1.74674	0.804668	insig
Hagn003556	7-Benzyloxy-5-hydroxy-3',4'-methylenedioxyflavonoid	Flavonoids	Flavones	C23H16O6	2	-	531289	315682	1.83255e+06	151780	213154	20665.5	1.03238	0.246817	6.94898	2.7968	up
Hmln007772	Nordihydrocapsiate	Phenolic acids	Phenolic acids	C17H26O4	1	220012-53-3	288193	282501	307124	232342	257049	281511	1.00613	0.111997	1.13869	0.187373	insig
MWSmce341	Butyl isobutyl phthalate*	Phenolic acids	Phenolic acids	C16H22O4	1	17851-53-5	7.71557e+06	3.19565e+06	6.18128e+06	5.7388e+06	7.01977e+06	5.24989e+06	0.264826	0.846256	0.949138	-0.0753106	insig
ZBN0288	Acacetin	Flavonoids	Flavones	C16H12O5	3	480-44-4	343787	346973	530453	188900	201122	316043	1.07874	0.0909411	1.72961	0.790443	insig
pme3514	Morin*	Flavonoids	Flavonols	C15H10O7	3	480-16-0	59499	61019.7	38317.4	25612.2	29465.6	37305.9	1.12078	0.0759993	1.71931	0.781828	insig
Wbtn006715	1,2,4,5,8-pentahydroxy-6-methylanthracene-9,10-dione*	Flavonoids	Other Flavonoids	C15H10O7	3	-	59499	61019.7	38317.4	25612.2	29465.6	37305.9	1.12078	0.0759993	1.71931	0.781828	insig
Xmyn008071	Gnetifolin B*	Flavonoids	Flavones	C16H12O6	1	140671-06-3	1.54388e+06	1.56004e+06	862305	5.29681e+06	5.80534e+06	7.38874e+06	1.31993	0.00953342	0.214496	-2.22098	down
Zmhn002032	4-O-(6'-O-Glucosylcaffeoylglucosyl)-4-hydroxybenzyl alcohol	Phenolic acids	Phenolic acids	C28H34O15	3	-	132372	114262	111511	10334.6	24908.6	30467.1	1.28186	0.000407037	5.45036	2.44635	up
pmb2653	DMelezitose O-rhamnoside	Others	Saccharides	C24H42O20	3	-	36452.9	37064.3	44419.1	54939	60868.5	57104.5	1.28813	0.00604475	0.68206	-0.55203	insig
Zjbn102528	7-hydroxy-2,4-dimethoxyphenanthrene	Others	Others	C16H14O3	3	-	5609.47	5971.46	2056.53	2153.84	2651.85	2427.65	0.830405	0.2284	1.88536	0.91484	insig
mws0376	Fumaric acid	Organic acids	Organic acids	C4H4O4	2	110-17-8	1.22548e+06	1.02445e+06	1.87369e+06	1.89194e+06	1.6148e+06	1.66247e+06	0.779303	0.305651	0.797727	-0.326033	insig
HJAP104	Benzaldehyde	Others	Aldehyde compounds	C7H6O	3	100-52-7	5.51668e+06	1.80939e+06	3.73053e+06	1.54752e+07	1.21903e+07	9.24302e+06	1.19592	0.0221572	0.299568	-1.73905	down
ZBN0223	Tricin-5-O-guaiacylglycerol*	Flavonoids	Flavones	C27H26O11	3	-	76971.8	88369.7	54128.1	66915.9	76900.1	68824.5	0.058733	0.845971	1.03212	0.0456051	insig
mws0463	Hesperetin	Flavonoids	Flavanones	C16H14O6	3	520-33-2	2464.01	1796.55	675.64	5817.51	6030.17	8576.05	1.21087	0.0126499	0.241689	-2.04878	down
Lmmn001552	Leonuriside A	Phenolic acids	Phenolic acids	C14H20O9	2	121748-12-7	689864	763740	599998	1.21314e+06	1.16125e+06	1.29732e+06	1.32544	0.00108453	0.559304	-0.838296	insig
Waxn005373	1,5-O-dicaffeoyl-3-O-dimethylmalyl-quinic acid	Phenolic acids	Phenolic acids	C31H32O16	2	-	363123	337357	306122	356604	426828	373643	0.943818	0.138966	0.869955	-0.200988	insig
Lmsp102909	(6S,9R)-Deoxysappanol	Phenolic acids	Phenolic acids	C19H30O7	3	-	50015	47768.9	61685	173445	127857	394913	1.22325	0.161945	0.229051	-2.12626	down
mws0712	N-Propionylglycine	Amino acids and derivatives	Amino acids and derivatives	C5H9NO3	3	21709-90-0	189182	217561	190462	109487	229492	128157	0.744173	0.365118	1.27844	0.354382	insig
Zbfn007626	1-Linoleoyl-2-Lysophosphatidic Acid Monobutylamine Ester	Lipids	Glycerol ester	C25H48NO7P	1	-	2.60208e+07	1.71792e+07	1.5285e+07	3.00692e+07	2.23073e+07	1.9885e+07	0.659002	0.36687	0.809351	-0.305162	insig
Zbhp002488	Malvidin-3-O-galactoside (Primulin)*	Flavonoids	Anthocyanidins	C23H25O12+	3	30113-37-2	148544	125600	621902	82623	66685	79817.9	0.999259	0.30301	3.91071	1.96743	insig
Zbhp002708	Malvidin-3-O-glucoside*	Flavonoids	Anthocyanidins	C23H25O12+	3	18470-06-9	148544	125600	621902	82623	66685	79817.9	0.999259	0.30301	3.91071	1.96743	insig
Hmmp001310	3-Indoleacrylic acid*	Alkaloids	Plumerane	C11H9NO2	1	1204-06-4	426312	335265	1.55451e+06	234543	233468	245452	0.959553	0.306218	3.24627	1.69878	insig
Cmrn003066	Kankanoside P	Terpenoids	Monoterpenoids	C16H26O8	1	-	148415	90665.1	212651	224843	387195	492520	1.09738	0.0906066	0.40897	-1.28993	down
pme0516	Inositol	Others	Saccharides	C6H12O6	1	87-89-8	179811	209058	175719	279201	242799	218333	1.1383	0.0592299	0.762614	-0.390975	insig
Wayn004109	3'-O-Methylellagic acid 4-O-beta-D-glucoside	Tannins	Tannin	C21H18O13	3	-	0	0	0	6670	3720.93	7239.23	1.3564	0.0327427	0	#DIV/0!	down
mws4052	1-Aminocyclopropane-1-carboxylic acid*	Organic acids	Organic acids	C4H7NO2	3	22059-21-8	234338	174764	248990	235815	207245	224438	0.144568	0.906397	0.985908	-0.0204755	insig
Zmsp001834	2,6-Dimethoxy-1,4-benzoquinone*	Quinones	Quinones	C8H8O4	3	530-55-2	1.73021e+06	2.20807e+06	1.11244e+06	6.57836e+06	3.85948e+06	4.32431e+06	1.2368	0.0472517	0.34214	-1.54734	down
mws0057	Eriodictyol-7-O-glucoside*	Flavonoids	Flavanones	C21H22O11	2	38965-51-4	3.22343e+06	2.69959e+06	3.60822e+06	499945	332014	541450	1.34893	0.00665972	6.93985	2.7949	up
mws0001	L-Asparagine	Amino acids and derivatives	Amino acids and derivatives	C4H8N2O3	3	70-47-3	1.63308e+06	1.59805e+06	909736	1.0495e+06	933682	1.17637e+06	0.698648	0.297437	1.31059	0.390214	insig
Lmbn013410	2,4-Di-Tert-Butylphenol	Phenolic acids	Phenolic acids	C14H22O	2	96-76-4	130076	144718	129615	176697	144146	132179	0.680189	0.349597	0.89269	-0.163769	insig
pma2987	Histidinol	Alkaloids	Alkaloids	C6H11N3O	3	501-28-0	1.82675e+07	1.85756e+07	1.87427e+07	1.57743e+07	1.5716e+07	1.61776e+07	1.35426	0.00019663	1.1661	0.221696	insig
Zmhn001420	5,7-Dihydroxy-1(3H)-isobenzofuranone*	Phenolic acids	Phenolic acids	C8H6O4	3	27979-58-4	26399.1	72055.8	97582.1	21434.2	37464.1	32044.1	0.835655	0.230919	2.15562	1.1081	insig
pme0281	Terephthalic acid*	Phenolic acids	Phenolic acids	C8H6O4	3	100-21-0	26399.1	72055.8	97582.1	21434.2	37464.1	32044.1	0.835655	0.230919	2.15562	1.1081	insig
pme2836	5-Hydroxytryptophol	Alkaloids	Plumerane	C10H11NO2	3	154-02-9	731632	495043	553607	1.47222e+06	1.13201e+06	1.41026e+06	1.29588	0.00613936	0.443464	-1.17311	down
mws0987	6-MethylCoumarin	Lignans and Coumarins	Coumarins	C10H8O2	3	92-48-8	147881	133284	147111	147545	147460	165056	0.79367	0.235134	0.93091	-0.103286	insig
Lmzn006284	2-Hydroxyursolic acid*	Terpenoids	Triterpene	C30H48O4	2	-	65618.3	161043	93524	191214	195917	218917	1.09574	0.0676074	0.528316	-0.920526	insig
Lhrp111731	Kingiside	Terpenoids	Monoterpenoids	C17H24O11	3	25406-67-1	6.90651e+06	3.37213e+06	5.92619e+06	2063175	1.19402e+06	2.15233e+06	1.20876	0.0661861	2.99561	1.58285	up
Wasn000495	6-O-alpha-L-arabinopyranosyl-D-glucopyranose	Others	Saccharides	C11H20O10	3	14116-69-9	107261	102262	70691.4	138078	110618	112894	0.911076	0.138207	0.774953	-0.367819	insig
HX1226	4-Hydroxy-β-bulnesene	Others	Others	C15H24O	3	-	769374	1.10877e+06	832118	805896	853898	454343	0.703452	0.293224	1.28197	0.358363	insig
Lmmn008971	3-Hydroxycycloarta-24-ene-26-oic acid (Isomangiferolic acid)*	Terpenoids	Triterpene	C30H48O3	3	13878-92-7	46590.6	35365.1	75729.5	58000.9	60546.8	67251.4	0.582623	0.520309	0.848687	-0.236696	insig
Zmpp002571	Robinetin	Flavonoids	Flavonols	C15H10O7	2	490-31-3	4.04665e+06	4.62713e+06	5.81204e+06	4.3117e+06	2.12255e+06	4.7693e+06	0.661366	0.331906	1.29297	0.370684	insig
Zmcn003729	1-Hydroxypinoresinol-4'-O-Glucoside	Lignans and Coumarins	Lignans	C26H32O12	3	-	199204	149939	256943	309751	436086	483623	1.18854	0.0362246	0.49297	-1.02043	down
MWSprf135	Nervonic Acid	Lipids	Free fatty acids	C24H46O2	3	506-37-6	113821	93689.9	113620	112614	124054	109944	0.643437	0.355093	0.926485	-0.110161	insig
mws1519	Eriodictyol-7-O-Rutinoside (Eriocitrin)	Flavonoids	Flavanones	C27H32O15	3	13463-28-0	73781.8	90727.1	81391.1	45010	393709	415722	0.699013	0.233055	0.287791	-1.79691	insig
pma3649	5-Aminolevulinic Acid*	Alkaloids	Alkaloids	C5H9NO3	2	106-60-5	1.17917e+06	1.60167e+06	479971	577426	394492	573188	0.883427	0.219648	2.11041	1.07753	insig
Wahp006462	Rhamnazine-5-O-β-D-glucoside	Flavonoids	Flavones	C24H26O12	2	-	1.0065e+06	1.03452e+06	1.25968e+06	5.20876e+06	5.58061e+06	6.48696e+06	1.36157	0.00496889	0.191053	-2.38795	down
Lazn006735	Erythro-Guaiacylglycerol-β-O-4'-dehydrodisinapyl Ether	Lignans and Coumarins	Lignans	C31H36O11	3	613684-55-2	2551.89	630.592	1904.85	12986.5	16793	15770.3	1.28616	0.00198184	0.111687	-3.16246	down
pmf0297	1-Eicosanol	Lipids	Free fatty acids	C20H42O	3	629-96-9	75805.4	70918.1	90002.8	87186.7	73287.6	62843.2	0.350722	0.649424	1.06004	0.0841236	insig
Wasn001627	Glucosyl 2,3-Dihydroxy-2-Methylbutanoic Acid	Organic acids	Organic acids	C11H20O9	1	-	55334.3	55417.3	33038	75254.6	69058.2	69693.6	1.0592	0.0794515	0.671894	-0.573694	insig
Zbjp005962	Secologanin dimethyacetal	Terpenoids	Monoterpenoids	C19H30O11	2	-	1178190	1.15933e+06	179012	6.519e+06	7.85687e+06	7.4073e+06	1.21965	0.000278578	0.115526	-3.11371	down
pmb0874	LysoPE 18:2(2n isomer)	Lipids	LPE	C23H44NO7P	1	-	1.17401e+07	8.26235e+06	7.18161e+06	5.47933e+06	6.93658e+06	6.56768e+06	0.991753	0.177044	1.43197	0.518006	insig
Zmgn003633	12-Oxo-10E-Dodecenoic Acid	Lipids	Free fatty acids	C12H20O3	2	65410-38-0	461003	303969	370743	348332	425865	444011	0.37137	0.642515	0.932284	-0.101159	insig
Wahp006113	Rhamnazine-4'-O-β-D-glucoside	Flavonoids	Flavones	C24H26O12	1	-	477265	305860	429731	622964	672327	719546	1.20838	0.0181204	0.601962	-0.732256	insig
pme1474	5'-Deoxy-5'-(methylthio)adenosine	Nucleotides and derivatives	Nucleotides and derivatives	C11H15N5O3S	1	2457-80-9	3.19836e+06	2.32226e+06	2.41795e+06	2.69834e+06	2.49718e+06	2.58226e+06	0.0683327	0.866239	1.02067	0.0295215	insig
ZBN0353	Cinchonain Ia*	Flavonoids	Flavanols	C24H20O9	3	85022-69-1	20598.1	41237.7	47383.2	20843	44163.7	39992	0.058268	0.902957	1.04019	0.0568534	insig
mws1012	Coumarin	Lignans and Coumarins	Coumarins	C9H6O2	3	91-64-5	33148.5	26172.6	54313.6	54776.8	55449.4	66221.6	1.00713	0.116609	0.644013	-0.634838	insig
Hmcp001598	Isorhamnetin-3-O-(2''-O-xylosyl)glucoside	Flavonoids	Flavonols	C27H30O16	3	-	35010	53350	65020	25606.4	26675	43345	0.940533	0.15048	1.60395	0.68163	insig
Lmsn002887	1-O-Caffeoyl-β-D-xylose	Phenolic acids	Phenolic acids	C14H16O8	1	-	18653.2	16402.1	10026	10463.2	13669.1	10937.5	0.65425	0.326944	1.28547	0.362299	insig
Lmlp002038	Glycohaplopine	Alkaloids	Quinoline alkaloids	C19H21NO9	2	74201-15-3	223141	194071	143015	878987	437340	788044	1.27675	0.0582089	0.26622	-1.90931	down
Wcgp003250	2-Methyl-3-hydroxyindan-1-one	Others	Others	C10H10O2	2	-	2.89315e+06	2.90521e+06	4.12668e+06	4.39958e+06	2.47822e+06	4.59916e+06	0.352904	0.555641	0.864781	-0.209594	insig
Wafn003182	Glucopyranose 6-Hydroxydecanoate	Others	Saccharides	C16H30O8	2	-	27662.8	32442.3	19677.5	53773.3	44672.8	40630.1	1.178	0.0214202	0.573661	-0.801729	insig
Yhjp010205	Virgatic acid	Terpenoids	Triterpene	C30H46O4	3	14356-51-5	712827	664521	1.32214e+06	790308	809822	816081	0.187722	0.699181	1.11724	0.15994	insig
Zmtp102903	Juglanin	Flavonoids	Flavonols	C20H18O10	1	-	2.59525e+06	2.97738e+06	6.95937e+06	1.15053e+06	1.60793e+06	1.23297e+06	1.16672	0.176947	3.13973	1.65064	up
Hmmn002544	Ferulic acid-4-O-glucoside	Phenolic acids	Phenolic acids	C16H20O9	2	117405-51-3	1.50411e+06	1.03596e+06	1.16177e+06	2.61071e+06	3.06792e+06	2.47571e+06	1.30534	0.00346246	0.453971	-1.13933	down
pme2527	L-Ornithine	Amino acids and derivatives	Amino acids and derivatives	C5H12N2O2	3	70-26-8	131960	136896	125058	129239	119822	145416	0.00928073	0.983303	0.998571	-0.00206256	insig
Ymjm000146	p-Hydroxyphenyl 6-O-(E)-caffeoyl-β-D-glucopyranoside*	Phenolic acids	Phenolic acids	C21H22O10	2	-	65475.5	111249	84087.3	820033	760689	832222	1.35725	5.21941e-05	0.108089	-3.20971	down
Zmmp002373	Glu-Thr-Leu	Amino acids and derivatives	Amino acids and derivatives	C15H27N3O7	2	-	99807.8	203381	224680	201784	138552	173954	0.0511303	0.92256	1.0264	0.0375972	insig
Cmhp002692	Madreselvin A*	Flavonoids	Flavones	C28H32O17	1	188682-83-9	2.92794e+06	2.78649e+06	1.64043e+06	4.57665e+06	5.08725e+06	5.40755e+06	1.21979	0.00992091	0.487999	-1.03505	down
mws0636	L-Phenylalanyl-L-phenylalanine	Amino acids and derivatives	Amino acids and derivatives	C18H20N2O3	1	2577-40-4	121884	230364	94298	175127	194070	253439	0.77394	0.302457	0.717186	-0.479581	insig
Qagp003587	N-Monocinnamoylputrescine	Alkaloids	Phenolamine	C13H18N2O	3	-	758557	693538	851397	292487	245795	428985	1.27464	0.00376739	2.38144	1.25184	up
Lmdn005216	6-O-(4-Methoxybenzoyl)Ajugol	Terpenoids	Monoterpenoids	C23H30O11	2	146564-46-7	115929	112465	81092.7	1.05863e+06	1.10981e+06	983920	1.36321	0.000650339	0.0981759	-3.34849	down
MWS80007	13-Hydroperoxy-9Z,11E-octadecadienoic acid*	Lipids	Free fatty acids	C18H32O4	3	23017-93-8	8290.85	5497.85	8641.61	5259.28	9035.32	7556.59	0.09624	0.902705	1.0265	0.0377377	insig
Zblp002839	3-(3-Hydroxyphenyl)-propionic acid	Phenolic acids	Phenolic acids	C9H10O3	2	621-54-5	379927	420179	289852	376064	536611	488131	0.869539	0.168721	0.778093	-0.361985	insig
Zbfn010761	1-O-Linoleoyl-3-(2,3,4-Trihydroxybenzophenone)	Lipids	Free fatty acids	C31H40O6	3	-	49019.2	28672.8	38155.3	39942.9	51890.3	31284.5	0.200951	0.78682	0.940948	-0.0878135	insig
Zbjn008081	Kaempferide (3,5,7-Trihydroxy-4'-methoxyflavone)*	Flavonoids	Flavonols	C16H12O6	1	491-54-3	817102	837085	474478	293142	359677	495601	1.07429	0.0905774	1.85356	0.890298	insig
MWS0559	1,6-anhydro-β-D-glucose	Others	Saccharides	C6H10O5	1	498-07-7	274199	284991	245353	290989	223741	187512	0.668583	0.382334	1.14568	0.196202	insig
Ymjm000138	9-O-Methylvibsanol	Lignans and Coumarins	Lignans	C20H20O6	2	-	1.53711e+07	1.47777e+07	1.9151e+07	1.71805e+07	1.86236e+07	1.33709e+07	0.032281	0.98503	1.00254	0.0036554	insig
pma0134	D-Threose	Others	Saccharides	C4H8O4	3	95-43-2	1.26056e+06	1.61225e+06	1.00015e+06	1.62663e+06	1.52102e+06	1.49037e+06	0.7902	0.284953	0.835045	-0.260074	insig
pme0010	L-Serine	Amino acids and derivatives	Amino acids and derivatives	C3H7NO3	3	56-45-1	351328	282858	247142	164811	186400	207507	1.20266	0.0565785	1.57741	0.657558	insig
Lsjp211201	3S-3-hydroxy-β-damascon	Terpenoids	Monoterpenoids	C13H20O2	3	-	467435	256905	680151	505900	412265	396974	0.0108437	0.833566	1.06794	0.0948314	insig
ZBN0151	3'-O-Methyl-epicatechin	Flavonoids	Flavanols	C16H16O6	3	76549-34-3	3491.55	3501.13	3340	9145.29	12165.8	6276.27	1.2685	0.0772516	0.374545	-1.41679	down
mws0597	5-Hydroxyindole-3-acetic acid	Alkaloids	Plumerane	C10H9NO3	3	54-16-0	2.22323e+06	2.85144e+06	461764	1.66916e+06	1.46904e+06	1.3041e+06	0.0347273	0.66218	1.2463	0.317649	insig
Smgp004575	Quercetin-5-O-β-D-glucoside*	Flavonoids	Flavonols	C21H20O12	1	-	271500	704632	265209	619045	379138	329184	0.249421	0.876341	0.935191	-0.0966673	insig
pmn001637	Kaempferol-3-O-arabinoside (Juglanin)*	Flavonoids	Flavonols	C20H18O10	3	5041-67-8	96705	55088	99176.9	23340	15863.3	51680	1.11109	0.0449344	2.76145	1.46543	up
ZBN0141	Kaempferol-7-O-arabinoside*	Flavonoids	Flavonols	C20H18O10	3	-	96705	55088	99176.9	23340	15863.3	51680	1.11109	0.0449344	2.76145	1.46543	up
Wdtp010604	3,4,5-trihydroxy-6-(4-octylphenoxy)oxane-2-carboxylic acid	Phenolic acids	Phenolic acids	C20H30O7	2	-	335597	314142	507495	368341	704877	376861	0.493204	0.494793	0.798049	-0.32545	insig
Lmsn003297	3,4,2',4',6'-Pentahydroxychalcone-4'-O-glucoside	Flavonoids	Chalcones	C21H22O11	3	-	56579.6	33196.4	61183.7	0	0	0	1.36634	0.0283909	#DIV/0!	#DIV/0!	up
mws1569	Morroniside	Terpenoids	Monoterpenoids	C17H26O11	1	25406-64-8	9184.59	2976.97	11751	132918	80417.2	81387.5	1.2958	0.0325538	0.0811359	-3.62352	down
Qmgp102508	2'-O-β-D-glucopyranosyl-11-hydroxyvincoside lactam	Alkaloids	Plumerane	C32H40N2O14	3	-	734054	219890	453423	265584	340382	310172	0.557373	0.385515	1.53619	0.61936	insig
Yshj000011	2,6-dimethoxy-4-hydroxyphenyl-1-O-beta-D-glucopyranoside	Phenolic acids	Phenolic acids	C14H20O9	3	-	439781	497258	505094	600616	614031	628982	1.285	0.0133044	0.782225	-0.354345	insig
pme0256	Xanthine	Nucleotides and derivatives	Nucleotides and derivatives	C5H4N4O2	3	69-89-6	89710.2	61508.3	92936.4	117317	61653.1	68717	0.0306035	0.95687	0.985738	-0.0207242	insig
pme3184	2'-Deoxyadenosine-5'-monophosphate	Nucleotides and derivatives	Nucleotides and derivatives	C10H14N5O6P	1	653-63-4	3.59855e+06	2.64161e+06	4.10343e+06	3.0037e+06	3.01027e+06	2.72513e+06	0.677301	0.337826	1.1836	0.243181	insig
Wbmp002658	Ajaconine	Alkaloids	Alkaloids	C22H33NO3	2	-	461564	398733	445414	364009	414937	485008	0.264354	0.749285	1.03304	0.0468908	insig
Lmlp002994	5-Hydroxyquinoline	Alkaloids	Quinoline alkaloids	C11H11NO2	3	578-67-6	68021.4	65154.1	62068.2	93316.8	67542	67916.3	0.760924	0.319351	0.853431	-0.228654	insig
MWSmce159	6,7-Dihydroxy-4-methylcoumarin	Lignans and Coumarins	Coumarins	C10H8O4	2	529-84-0	1.64004e+07	1.72527e+07	1.69575e+07	3.0318e+06	3.58801e+06	3.44961e+06	1.36742	5.97214e-06	5.02616	2.32946	up
Wasn000977	4-O-galactopyranosylxylose	Others	Saccharides	C11H20O10	3	14087-31-1	11408.5	14315.3	9754.85	17816.1	22039.1	23644.1	1.23734	0.0149463	0.558726	-0.839788	insig
Lmhp009773	1-α-Linolenoyl-glycerol-3-O-glucoside*	Lipids	Glycerol ester	C27H46O9	2	-	8176.3	16752.1	9952.2	9326.27	8379.53	11630.6	0.37926	0.562376	1.18899	0.249732	insig
Lmhp009526	2-α-Linolenoyl-glycerol-1-O-glucoside*	Lipids	Glycerol ester	C27H46O9	2	-	8176.3	16752.1	9952.2	9326.27	8379.53	11630.6	0.37926	0.562376	1.18899	0.249732	insig
pmb0772	N-Cinnamoylserotonin	Alkaloids	Plumerane	C19H18N2O2	3	-	8231.82	10239.2	12474.9	255429	313938	238135	1.3648	0.00762478	0.0383229	-4.70565	down
pme2801	7-Methylxanthine	Nucleotides and derivatives	Nucleotides and derivatives	C6H6N4O2	3	552-62-5	32254.5	35046.7	26226.6	51986.9	38092.2	41895.5	1.10352	0.0702958	0.708681	-0.496792	insig
mws0178	Chlorogenic acid (3-O-Caffeoylquinic acid)*	Phenolic acids	Phenolic acids	C16H18O9	1	327-97-9	63216.2	53261.9	58452	126766	149862	131668	1.35182	0.00331689	0.428438	-1.22284	down
Yajn002747	Posoquenin	Terpenoids	Monoterpenoids	C11H14O7	1	75853-66-6	1.49288e+06	1.64184e+06	2.26301e+06	883702	1.02982e+06	1.08335e+06	1.23224	0.0690431	1.80112	0.848895	insig
Lmbn001754	3-Isopropylmalic Acid*	Organic acids	Organic acids	C7H12O5	1	921-28-8	1.21459e+06	799796	3.28297e+06	441993	327212	428836	1.14653	0.216943	4.42168	2.14459	up
Lmjn007168	Quercetin-3,3'-dimethyl ether	Flavonoids	Flavonols	C17H14O7	1	4382-17-6	18290.4	25987.7	27139.9	161608	147302	195094	1.35477	0.0076694	0.141701	-2.81908	down
Lasp001037	N-ethylcytisine	Alkaloids	Piperidine alkaloids	C13H18N2O	2	-	148764	174668	138091	158321	141733	147580	0.237357	0.725144	1.03103	0.0440805	insig
pmb0880	LysoPE 18:0(2n isomer)	Lipids	LPE	C23H48NO7P	3	-	26300.6	34329.2	26859.6	31154.3	42531	37170.8	0.943731	0.139981	0.789216	-0.341507	insig
pmp000344	3',4',7-Trihydroxyflavone	Flavonoids	Flavones	C15H10O5	1	2150-11-0	18076.6	33849.2	11214.3	99209.4	120504	98932.2	1.28048	0.000981193	0.198152	-2.33532	down
MWSmce536	Methyl 2-furoate	Organic acids	Organic acids	C6H6O3	3	611-13-2	117401	87313.8	75417.7	90550	99447.6	104096	0.316172	0.751429	0.952529	-0.0701656	insig
Zmcp102206	(Z)-3,8-Dihydro 6,6·;7,3'a-diligustilide	Others	Others	C24H30O4	1	-	2.68442e+06	1.13174e+06	2.23e+06	1.43309e+06	1.7005e+06	1.87136e+06	0.318422	0.534581	1.20804	0.272665	insig
Lmqn004838	3-O-Methylellagic acid	Tannins	Tannin	C15H8O8	3	-	8089.77	8014.17	10005	3149.15	8340	4211.93	0.964651	0.147446	1.66288	0.733681	insig
MWS4295	DL-2-hydroxystearic acid	Lipids	Free fatty acids	C18H36O3	3	629-22-1	31456.6	29311.2	38774	20202.3	28311.7	30466.4	0.846827	0.181755	1.26034	0.333808	insig
Lmsn003318	1-O-Feruloyl-β-D-glucose	Phenolic acids	Phenolic acids	C16H20O9	3	7196-71-6	206414	119654	207843	234884	218399	213298	0.77231	0.266142	0.80097	-0.320179	insig
mws0097	Pinoresinol*	Lignans and Coumarins	Lignans	C20H22O6	3	487-36-5	8796.76	3531.5	5616.66	24783.2	81447.5	14658.2	1.13885	0.240047	0.148442	-2.75203	down
pme2244	3-Indolepropionic acid	Alkaloids	Plumerane	C11H11NO2	3	830-96-6	85030	57999.5	16071.7	172847	140106	93506.2	0.98935	0.0551579	0.391433	-1.35316	insig
pmb3061	5-O-p-Coumaroylquinic acid O-glucoside	Phenolic acids	Phenolic acids	C22H28O13	2	-	25087.8	27842.3	33509.4	45351.7	46128.4	44171.6	1.28314	0.0179696	0.637216	-0.650145	insig
Lhbp111734	Isolariciresinol	Lignans and Coumarins	Lignans	C20H24O6	3	548-29-8	84642	185825	219109	76668.8	128515	44346	0.865198	0.180939	1.962	0.972322	insig
Waln009920	1-(2,3-dihydroxypropoxy)-3-(((2-(dimethylamino)ethoxy)(hydroxy)phosphoryl)oxy)propan-2-yl (8E,11Z,14Z)-octadeca-8,11,14-trienoate	Lipids	LPE	C28H52NO9P	1	-	9.93538e+06	6.66879e+06	1.36702e+07	7.51463e+06	1.14381e+07	8.20228e+06	0.230871	0.686644	1.11487	0.156879	insig
ML10197929	Creatine	Organic acids	Organic acids	C4H9N3O2	3	57-00-1	135502	98356.7	166800	60074.3	69856.5	74538.6	1.22035	0.0745668	1.9595	0.970488	insig
pme0490	Nicotinic acid (Vitamin B3)	Others	Vitamin	C6H5NO2	1	59-67-6	1.84923e+06	2.97442e+06	3.83113e+06	3.26311e+06	3.8684e+06	2.90575e+06	0.510344	0.52443	0.862265	-0.213796	insig
Lmhp001671	Noreugenin-7-O-glucoside*	Others	Others	C16H18O9	1	-	1.00991e+06	1.04395e+06	1.64232e+06	1.08917e+06	1.44326e+06	1151305	0.0557677	0.98687	1.00338	0.00486676	insig
mws1589	D-Panose*	Others	Saccharides	C18H32O16	3	33401-87-5	44824.9	54169.5	56056.2	59478.6	52881.5	90412.7	0.783243	0.301239	0.764652	-0.387126	insig
Wbmp007680	5,6,6a,7-tetrahydro-1,2,9,10-tetraethoxy-6-n-pentyl-4H-dibenzo[de,g]quinolin-4-ol	Alkaloids	Alkaloids	C29H41NO5	2	-	1.04816e+06	621963	413161	677676	986503	380406	0.035235	0.962235	1.01893	0.0270528	insig
Qmyp101232	Vomifoliol (Blumenol A)	Terpenoids	Monoterpenoids	C13H20O3	2	189351-15-3	1.54581e+06	1.9576e+06	1.80872e+06	387827	454760	419084	1.36145	0.00672733	4.21039	2.07395	up
MWSHY0192	Tectochrysin	Flavonoids	Flavones	C16H12O4	3	520-28-5	5974.73	5868.64	11288.2	14311	18762.6	24583.5	1.19311	0.0396411	0.401193	-1.31763	down
HJAP056	Dihydroxy-dimethoxyflavone-7-O-glucoside*	Flavonoids	Flavones	C23H24O11	2	-	84299.9	98403.6	126661	1.01237e+06	1.12157e+06	1.67621e+06	1.35452	0.0292596	0.081195	-3.62246	down
Zmcp002666	Quercetin-3,7-Di-O-glucoside*	Flavonoids	Flavonols	C27H30O17	1	-	2.65895e+06	3.09847e+06	1.59033e+06	722167	576955	1.04299e+06	1.2406	0.054561	3.13723	1.64949	up
pma6460	4-O-p-Coumaroylquinic acid	Phenolic acids	Phenolic acids	C16H18O8	3	32451-86-8	134539	200105	198879	551751	541577	522869	1.3335	0.00124376	0.33011	-1.59898	down
Hmcp002207	Isorhamnetin-7-O-glucoside (Brassicin)*	Flavonoids	Flavonols	C22H22O12	1	6743-96-0	2.6754e+06	2.21675e+06	631920	1.6658e+07	2.15395e+07	2.47394e+07	1.28941	0.0107043	0.0877717	-3.5101	down
Lmmn000774	Dihydrocaffeoylglucose*	Phenolic acids	Phenolic acids	C15H20O9	1	-	480472	327308	323660	443211	462563	445819	0.82172	0.290721	0.837116	-0.256501	insig
Zmhn003076	((2R,3R,5R,6R)-6-(((E)-3-(3,4-dihydroxyphenyl)acryloyl)oxy)-3,4,5-trihydroxytetrahydro-2H-pyran-2-yl)methyl (Z)-3-(3,4-dihydroxyphenyl)acrylate	Phenolic acids	Phenolic acids	C24H24O12	3	-	122645	173350	178778	227390	661540	195714	0.885149	0.308194	0.437722	-1.19191	insig
Lacn005529	xylosyl phellodendroside	Flavonoids	Flavanonols	C31H38O15	3	-	39687.7	64066.8	46411.1	83277.3	76229.3	91538.8	1.19195	0.0241995	0.598161	-0.741394	insig
Lafp002938	Evofolin B glucoside	Phenolic acids	Phenolic acids	C23H28O11	3	-	46101.3	50015	13796.5	29334.9	47295.3	68355	0.484972	0.507703	0.758097	-0.399546	insig
Cmjn004337	Benzyl-(2''-O-xylosyl)glucoside*	Phenolic acids	Phenolic acids	C18H26O10	1	-	952864	1.08239e+06	1.12888e+06	717817	557004	792265	1.2064	0.0158971	1.53072	0.61421	insig
Walp003002	Fraxetin 7-O-Apiosylglucoside	Lignans and Coumarins	Coumarins	C21H26O14	3	-	37139.8	136735	24221.8	28525.9	40407.1	13340	0.675339	0.391517	2.4078	1.26771	insig
pme2117	Adenosine 5'-diphosphate	Nucleotides and derivatives	Nucleotides and derivatives	C10H15N5O10P2	3	58-64-0	499038	369034	330209	442926	484404	574852	0.866297	0.194694	0.797694	-0.326094	insig
Lcsp001439	Pro-Leu-Glu	Amino acids and derivatives	Amino acids and derivatives	C16H27N3O6	2	-	81366.5	340587	61366	38179.3	63218	38802.3	0.90041	0.331058	3.44737	1.78549	insig
HJN054	Secoisolariciresinol-9'-O-xyloside	Lignans and Coumarins	Lignans	C25H34O10	3	-	8252.72	8340	44994.1	0	0	0	1.31478	0.235309	#DIV/0!	#DIV/0!	up
Lmgp005640	Isorhamnetin-3-O-Galactoside; Cacticin	Flavonoids	Flavonols	C22H22O12	3	6743-92-6	434116	519724	382086	704466	1.1392e+06	1.33343e+06	1.2247	0.0747703	0.420487	-1.24987	down
Layp006138	5-Hydroxy-3',4',7-trimethoxyflavone glucoside	Flavonoids	Flavones	C24H26O11	2	-	15728	19100	33993.2	55166.1	49640	157879	1.12514	0.205339	0.261991	-1.93241	down
Zbsp010032	[4]-Shogaol acetyl	Phenolic acids	Phenolic acids	C17H22O4	2	-	53573.5	109737	75623.3	108936	128174	152340	1.0306	0.0758081	0.613514	-0.704831	insig
pme2651	NADP (Nicotinamide adenine dinucleotide phosphate)	Nucleotides and derivatives	Nucleotides and derivatives	C21H28N7O17P3	3	53-59-8	41066.1	31648.5	38600.6	32270	41822.2	45164.1	0.338775	0.612022	0.933412	-0.0994135	insig
Lmmn001643	2-Hydroxycinnamic acid*	Phenolic acids	Phenolic acids	C9H8O3	2	583-17-5	265250	413940	899449	1.57618e+06	1.31371e+06	1.21104e+06	1.1337	0.0287101	0.384946	-1.37727	down
Wayn005368	3,3'-Di-O-Methylellagic acid 4'-glucoside	Tannins	Tannin	C22H20O13	3	51803-68-0	10005	5052.37	8974.03	38429	27352.3	41881.3	1.30365	0.0157251	0.22321	-2.16352	down
mws1174	3-O-Acetylpinobanksin	Flavonoids	Flavanonols	C17H14O6	3	52117-69-8	11177.4	16344.7	24218.9	57532.2	22485.6	26828.8	0.937931	0.232335	0.484256	-1.04616	insig
Lmbp003668	Kaempferol-3-O-arabinoside	Flavonoids	Flavonols	C20H18O10	1	-	2.92477e+06	2.97464e+06	6.75529e+06	963623	1.60622e+06	1.90213e+06	1.1278	0.159303	2.82978	1.50069	up
Waln006120	Octyl 6-O-Alpha-L-Arabinopyranosyl-Beta-D-Glucopyranoside	Others	Others	C19H36O10	2	168288-07-1	15460.4	7333.65	17997.4	3302.4	7324.52	7280.31	0.997421	0.127254	2.27793	1.18773	insig
Yajn003986	Dihydropenstemide	Terpenoids	Monoterpenoids	C21H34O10	1	-	181776	546050	345488	295310	301990	307000	0.161845	0.646324	1.1869	0.2472	insig
Ymjm000116	6-O-Acetylarbutin	Phenolic acids	Phenolic acids	C14H18O8	2	10338-88-2	108074	106598	89665.7	20779.4	11391.1	15542.6	1.34503	0.00130985	6.37847	2.67321	up
Lmbn007891	Hydroxy ricinoleic acid	Lipids	Free fatty acids	C18H34O4	2	-	9745.43	8496.81	9453.32	6053.85	7103.13	12241.4	0.395555	0.729842	1.09045	0.124918	insig
Jmwn002172	3,4-dihydroxyphenylethanol-β-D-glucopyranoside	Phenolic acids	Phenolic acids	C14H20O8	3	-	382719	368730	29823.8	560871	617405	652246	0.846504	0.0869166	0.426803	-1.22836	insig
Waln003742	1-O-p-Coumaroyl Galactonic Acid	Phenolic acids	Phenolic acids	C15H18O9	2	-	16000.1	23340	13625.8	19453.3	12379.5	14147.5	0.420319	0.557673	1.15192	0.204045	insig
Hmcp002354	Crenatine	Alkaloids	Plumerane	C14H14N2O	3	26585-14-8	64409.8	91217.4	186795	0	0	0	1.36255	0.0915772	#DIV/0!	#DIV/0!	up
Lmyp004617	Pinocembrin-7-O-glucoside (Pinocembroside)	Flavonoids	Flavanones	C21H22O9	3	75829-43-5	1.06821e+06	1.1088e+06	952823	19792.6	90188.2	23257.7	1.31861	0.000372315	23.4905	4.554	up
ZbWn007500	(E)-16-hydroxyoctadeca-14,17-dienoic phenylmethanesulfonic anhydride	Others	Others	C25H38O5S	3	-	9094.15	14726.7	23182.9	13466.8	19389	18089.1	0.318303	0.789701	0.922636	-0.116166	insig
pmn001700	24,30-Dihydroxy-12(13)-ene-lupeol	Terpenoids	Triterpene	C30H48O3	1	-	171462	329342	271559	172105	177144	171787	0.931299	0.210787	1.48236	0.567896	insig
Wchn003509	Syringoyl-D-Glucose	Phenolic acids	Phenolic acids	C15H20O10	2	-	43345	60020	15037	20158	16937.3	63350	0.224695	0.778878	1.17877	0.237283	insig
pme0422	Isoferulic Acid*	Phenolic acids	Phenolic acids	C10H10O4	3	25522-33-2	95684.1	186342	102683	47164.3	56779.4	25005	1.18144	0.0878963	2.98343	1.57697	up
HJN041	Epicatechin glucoside	Flavonoids	Flavanols	C21H24O11	3	-	418825	452035	754372	37159.1	36261.1	37485.9	1.3573	0.0419262	14.6541	3.87323	up
Hmgp001944	Isoacteoside*	Phenolic acids	Phenolic acids	C29H36O15	3	61303-13-7	853736	1.09301e+06	1.06807e+06	51212.2	71690	60856.1	1.36505	0.00616634	16.4064	4.03619	up
Cmqp002386	Olivieroside C;3'-O-β-D-glucosyl gentiopicroside	Terpenoids	Monoterpenoids	C22H30O14	2	249294-86-8	10289.3	16158.2	43869.5	102695	54599.9	150918	1.14547	0.0900463	0.228144	-2.13198	down
MWSmce220	D-Glucono-1,5-lactone*	Others	Saccharides	C6H10O6	3	90-80-2	71389.1	87172	176090	111891	119276	96649	0.130638	0.9512	1.02085	0.0297681	insig
pme2253	L-Gulono-1,4-Lactone*	Others	Saccharides	C6H10O6	3	1128-23-0	71389.1	87172	176090	111891	119276	96649	0.130638	0.9512	1.02085	0.0297681	insig
mws2124	2-Phosphoglycolate	Organic acids	Organic acids	C2H5O6P	3	13147-57-4	365387	432295	406108	570779	180088	586793	0.0347053	0.770283	0.899922	-0.152128	insig
Zmmp002345	Malvidin-3-O-rutinoside-7-O-glucoside	Flavonoids	Anthocyanidins	C35H45O21+	3	-	21611.8	29358.2	28548.5	22654.8	50789.4	51150.9	0.774403	0.248769	0.638215	-0.647887	insig
Wcgn008207	Aspidinol	Others	Others	C12H16O4	2	519-40-4	88783.1	78080.8	73452.7	89928.8	96447	97663.3	1.11109	0.0648082	0.846069	-0.241153	insig
Zmpn008194	2,3-Dihydroxyurs-12-en-28-oic acid (Corosolic acid)*	Terpenoids	Triterpene	C30H48O4	2	4547-24-4	191461	173896	138214	115126	168859	54170.3	0.793404	0.234043	1.48917	0.574506	insig
Wmzn002116	3,5-Dicaffeoylquinic acid	Phenolic acids	Phenolic acids	C25H24O12	2	-	76107.1	81611.7	120017	22132.8	61685	33481.7	1.11823	0.0433683	2.36775	1.24352	up
Zmpn001713	3-Nitrophenol	Phenolic acids	Phenolic acids	C6H5NO3	3	554-84-7	94994.3	75919.3	101403	84111.5	84035.8	85605	0.462126	0.503854	1.07316	0.101862	insig
MWS5165	Methyloxalacetic Acid Diethyl Ester	Organic acids	Organic acids	C9H14O5	3	759-65-9	57347.3	52545.9	56362.7	103276	85635.9	113948	1.31474	0.0281962	0.548952	-0.865249	insig
pmn001382	Isochlorogenic acid A*	Phenolic acids	Phenolic acids	C25H24O12	2	2450-53-5	5.64329e+06	6.2134e+06	6.97689e+06	1.14017e+07	1.32216e+07	1.02911e+07	1.30853	0.0129568	0.539423	-0.890511	insig
pmn001384	Isochlorogenic acid C*	Phenolic acids	Phenolic acids	C25H24O12	2	57378-72-0	5.64329e+06	6.2134e+06	6.97689e+06	1.14017e+07	1.32216e+07	1.02911e+07	1.30853	0.0129568	0.539423	-0.890511	insig
MWS201391	Asn-Ile	Amino acids and derivatives	Amino acids and derivatives	C10H19N3O4	2	438533-59-6	85772.5	462552	112859	265222	111722	212883	0.132326	0.867846	1.12098	0.164759	insig
Lhmp122112	5-Pregnene-3,17,20-triol-20-O-glucoside*	Steroids	Cardiac glycoside	C27H44O8	1	-	107982	76572.7	41531.6	66476	108968	58565.5	0.141934	0.920396	0.96614	-0.0496955	insig
mws0874	3'-Adenylic Acid	Nucleotides and derivatives	Nucleotides and derivatives	C10H14N5O7P	2	84-21-9	43577.5	50131.8	20612.8	57177.6	63597.9	72353.8	0.986285	0.0804785	0.591946	-0.756463	insig
mws2367	Salidroside	Phenolic acids	Phenolic acids	C14H20O7	2	10338-51-9	30921.7	43911	38139.9	14987.4	14156.2	8203.1	1.28059	0.00859566	3.02497	1.59692	up
MWS1840	Triethylamine	Alkaloids	Alkaloids	C6H15N	1	121-44-8	53704.7	51232.3	33424.9	63777.2	31816.6	46995	0.0329385	0.906876	0.970356	-0.0434146	insig
Cmzn002437	Scandoside	Terpenoids	Monoterpenoids	C16H22O11	2	18842-99-4	86989.5	34097.8	131216	302008	94492.4	98258.1	0.701687	0.364361	0.509951	-0.971568	insig
pme2755	N-Acetyl-D-glucosamine	Others	Saccharides	C8H15NO6	3	7512-17-6	37574.1	34592.8	35903.6	34451.4	35950.9	38897.2	0.172415	0.808302	0.988755	-0.0163149	insig
Lmyn004515	3,4-Dimethoxycinnamic acid	Phenolic acids	Phenolic acids	C11H12O4	1	2316-26-9	29136.7	33081.6	32372.6	66605.1	65103.3	64796.3	1.36201	0.000208286	0.481367	-1.05479	down
Wmcp000015	clerodermic acid	Terpenoids	Monoterpenoids	C20H28O4	3	-	74014.6	97108.4	133713	106523	122612	109125	0.477114	0.592692	0.90119	-0.150097	insig
pme1816	Neochlorogenic acid (5-O-Caffeoylquinic acid)*	Phenolic acids	Phenolic acids	C16H18O9	1	906-33-2	46762.9	42431.1	46760.3	131212	113460	132865	1.36124	0.00416137	0.360108	-1.4735	down
Zmsn002929	7R-O-morroniside	Others	Others	C17H26O11	1	-	10900.7	10448.7	17346.8	13227.8	18680	16063.4	0.713824	0.326887	0.806654	-0.309978	insig
pme0151	5,6-Dihydrouracil	Nucleotides and derivatives	Nucleotides and derivatives	C4H6N2O2	3	504-07-4	56826.3	74665.2	75196.3	65295.6	46918.6	58351.6	0.80265	0.211003	1.21178	0.277125	insig
Lmfp101801	5-O-Caffeoylshikimic acid	Phenolic acids	Phenolic acids	C16H16O8	3	73263-62-4	257277	334239	408845	361775	369701	378600	0.562897	0.491687	0.901163	-0.15014	insig
mws0906	Coniferin	Phenolic acids	Phenolic acids	C16H22O8	3	531-29-3	1.63854e+06	1.8505e+06	1.89494e+06	2.41985e+06	2.24257e+06	2.49537e+06	1.27862	0.00563959	0.752187	-0.410837	insig
Lhnp110104	Oleoside	Terpenoids	Monoterpenoids	C16H22O11	1	178600-68-5	149159	171934	201764	1.65556e+06	1.41537e+06	2.72424e+06	1.34876	0.0484214	0.0902232	-3.47036	down
MWS20199	Digallic acid	Phenolic acids	Phenolic acids	C14H10O9	3	536-08-3	8218.11	16084.8	15005	10043	30368.6	8055.85	0.102918	0.718063	0.811015	-0.302199	insig
Hmsn002598	Salirepin	Phenolic acids	Phenolic acids	C13H18O8	3	26652-12-0	38039.5	30583.4	33902.8	19416.4	22326.2	26035.7	1.22089	0.0163667	1.51266	0.597092	insig
pmn001381	Eucommioside	Terpenoids	Terpene	C15H26O9	2	-	63000.8	52741.9	198951	51232.9	55817.2	95054.3	0.419573	0.514315	1.55709	0.638849	insig
pme2923	Acetoxyacetic acid	Organic acids	Organic acids	C4H6O4	3	13831-30-6	54122.6	99798.5	79052.3	59950.1	8941.89	55885.9	0.772776	0.16469	1.8671	0.900803	insig
MWSN0096	Quercetin-3-O-sophoroside (Baimaside)	Flavonoids	Flavonols	C27H30O17	3	18609-17-1	225890	269614	227331	5735.45	11615.5	8340	1.35971	0.00340748	28.1358	4.81433	up
Lmhp002764	Cyclo(Pro-Leu)	Amino acids and derivatives	Amino acids and derivatives	C11H18N2O2	3	5654-86-4	10226.9	38345	12234.3	24073.3	20793.9	22479.8	0.441249	0.832648	0.902878	-0.147397	insig
pme3034	Ethylmalonic acid*	Organic acids	Organic acids	C5H8O4	1	601-75-2	242441	167884	209775	533999	559047	467728	1.32747	0.0010557	0.397303	-1.33169	down
MWSmce016	Nicotinic Acid Methyl Ester(Methyl Nicotinate)	Alkaloids	Pyridine alkaloids	C7H7NO2	1	93-60-7	8.92579e+06	9.21532e+06	7.65854e+06	8.69668e+06	1.03591e+07	6.79717e+06	0.0506938	0.988551	0.997939	-0.00297627	insig
MWSHC2054	Adenine*	Nucleotides and derivatives	Nucleotides and derivatives	C5H5N5	1	73-24-5	598674	854052	795265	991893	713654	774251	0.437358	0.536886	0.906522	-0.141586	insig
Lmxp000939	Zarzissine*	Alkaloids	Alkaloids	C5H5N5	1	160568-14-9	598674	854052	795265	991893	713654	774251	0.437358	0.536886	0.906522	-0.141586	insig
Wayn001856	4-Hydroxybenzoic acid 4-(6-O-sulfo)glucopyranoside	Phenolic acids	Phenolic acids	C13H16O11S	1	-	1.0613e+06	1.80442e+06	832986	794237	1.06467e+06	1.16181e+06	0.412724	0.53098	1.22445	0.292129	insig
MWSslk154	Triethyl citrate	Organic acids	Organic acids	C12H20O7	3	77-93-0	40273.2	40326.9	50370.3	37506.1	41612.4	37388.7	0.774848	0.286701	1.12414	0.168822	insig
Zbjp005001	7-Ketologanin	Terpenoids	Monoterpenoids	C17H24O10	1	-	1.19539e+06	1647815	2164665	24397340	19482695	16355350	1.35158	0.0147549	0.0831383	-3.58834	down
Lskp211385	dihydrosesamin*	Lignans and Coumarins	Lignans	C20H20O6	3	-	38195.6	52500.9	32633.4	129580	195805	79825.2	1.21694	0.10339	0.30436	-1.71615	down
mws0098	Indole-2-carboxylic acid	Alkaloids	Plumerane	C9H7NO2	3	1477-50-5	44142.7	27939.1	10827.9	26970.3	32828.2	25376.4	0.276879	0.945426	0.973406	-0.0388868	insig
MWS0434	Trans-dehydrorosinone	Others	Ketone compounds	C19H28O2	2	53-43-0	93413	113073	126832	104164	157464	147649	0.73215	0.269105	0.814406	-0.296179	insig
Zbpp001992	Isorhamnetin-3-O-Glucoside*	Flavonoids	Flavonols	C22H22O12	1	5041-82-7	120773	88347.4	37900.5	654250	791286	632770	1.30672	0.00186212	0.118857	-3.07271	down
mws5038	Isomaltulose*	Others	Saccharides	C12H22O11	1	13718-94-0	625408	429650	717862	673164	786290	786947	0.852533	0.19603	0.789227	-0.341487	insig
MWSmce542	(S)-Indoximod	Alkaloids	Plumerane	C12H14N2O2	3	21339-55-9	32302.6	57780.9	140075	93370	36648.9	78360	0.010791	0.855706	1.10452	0.143418	insig
ZBN0186	Quercetin*	Flavonoids	Flavonols	C15H10O7	3	117-39-5	67275.7	73885.8	55071.5	29155	31746.9	37307.9	1.30188	0.0154802	1.9981	0.998628	insig
pmb0769	N-(p-Coumaroyl)serotonin Glucoside	Alkaloids	Plumerane	C25H28N2O8	3	76423-56-8	250704	420986	256309	499212	403861	568845	1.0617	0.0707416	0.63047	-0.665501	insig
Zbsp005030	Tricin-5-O-arabinoside	Flavonoids	Flavones	C22H22O11	2	-	466368	440051	458563	598337	496078	902716	0.962463	0.226215	0.683472	-0.549045	insig
mws1366	Spirostan-3-ol (Tigogenin)	Steroids	Steroid	C27H44O3	2	77-60-1	277197	313273	289416	368071	317714	435970	1.05433	0.13308	0.784383	-0.35037	insig
Lmfp002421	Quercetin-3-O-[rhamnosyl(1→2)glucosyl]-5-O-glucoside	Flavonoids	Flavonols	C33H40O21	3	-	766550	2.03453e+06	1.41983e+06	268792	385313	301002	1.26057	0.09563	4.41931	2.14382	up
Wcdp001930	3ξ-(1ξ-hydroxyethyl)-7-hydroxy-1-isobenzofuranone	Others	Others	C10H10O4	2	-	651102	773303	941538	309421	398126	347555	1.30465	0.0268293	2.24238	1.16503	up
mws0976	β-Pseudouridine	Nucleotides and derivatives	Nucleotides and derivatives	C9H12N2O6	1	1445-07-4	144799	86805.1	83851.7	120909	97904.9	83752.9	0.0678339	0.861043	1.0426	0.0601844	insig
Lmpp003929	Peonidin-3-O-(6''-O-p-coumaroyl)glucoside	Flavonoids	Anthocyanidins	C31H29O13+	3	-	41502.4	34503.4	68605	611611	936104	901553	1.3507	0.0166799	0.0590425	-4.0821	down
Zaln004057	4-caffeoylshikimic acid	Phenolic acids	Phenolic acids	C16H16O8	1	-	81695	48138.8	49526.4	486923	557760	220001	1.29147	0.07057	0.141822	-2.81785	down
HX1196	6-methoxygeniposidic acid*	Others	Others	C17H24O11	1	-	2.35227e+06	9.85415e+06	3.56364e+06	1.26761e+06	1.18386e+06	1.53685e+06	1.11	0.23309	3.95406	1.98334	up
Sakn004407	3,4-Dihydroxyphenethyl alcohol-8-O-[4-O-caffeoyl-β-D-apinosyl(1→3)-β-D-glucosyl(1→6)]-β-D-glucoside	Phenolic acids	Phenolic acids	C34H44O20	3	-	4700.11	12790.4	18340	7008.08	10005	12948.2	0.0996947	0.683942	1.19589	0.25809	insig
Zmxp002867	Chrysoeriol-5,7-di-O-glucoside	Flavonoids	Flavones	C28H32O16	3	-	1.02636e+07	1.71922e+07	1.56037e+07	90938.9	115286	126198	1.36641	0.0209685	129.532	7.01717	up
Lcyp000676	Isoscopoletin-β-D-glucoside*	Lignans and Coumarins	Coumarins	C16H18O9	1	20186-29-2	1.78222e+06	1.59856e+06	1.72577e+06	1.65988e+06	2.31647e+06	2.07981e+06	0.847172	0.236471	0.843199	-0.246056	insig
pmp000596	Quercetin-3-O-(2''-O-galactosyl)glucoside	Flavonoids	Flavonols	C27H30O17	3	56782-99-1	1.25021e+06	1.87698e+06	1.792e+06	305673	216301	257035	1.34974	0.0182356	6.31467	2.65871	up
pmb3068	1-O-p-Coumaroylquinic acid	Phenolic acids	Phenolic acids	C16H18O8	1	-	32761.6	58569.2	28253.1	118905	103666	65938.6	1.15694	0.0487313	0.414489	-1.2706	down
Lamp007327	3,9-dihydroeucomnalin malonyl glucoside	Flavonoids	Other Flavonoids	C26H28O14	2	-	1.29004e+06	1.25271e+06	918062	1.09239e+07	1.43557e+07	1.53817e+07	1.36053	0.0111438	0.0851133	-3.55447	down
Hmhn003067	Phenylpropionic acid-O-β-D-glucopyranoside	Phenolic acids	Phenolic acids	C15H18O8	1	-	114866	153466	76703	38128.5	42299.6	38121.8	1.27437	0.075845	2.91046	1.54125	up
Lmsn006753	Phloretin-4'-O-(6''-p-Coumaroyl)glucoside	Flavonoids	Chalcones	C30H30O12	3	-	1525.36	1269.14	3291.79	23851.9	43485.6	31575.6	1.33312	0.0310911	0.0615317	-4.02253	down
Zmgn000216	2-Hydroxyethylphosphonic acid	Organic acids	Organic acids	C2H7O4P	3	22987-21-9	104518	76915.1	66810.7	99784.3	99216.8	100399	0.841606	0.269354	0.82914	-0.270312	insig
ZBN0099	Amentoflavone-7''-O-glucoside	Flavonoids	Biflavones	C36H28O15	3	-	29517.4	22171	27294.3	37480.1	46808.6	50693.2	1.24421	0.0232792	0.585135	-0.773158	insig
pme0183	Isoguanine	Nucleotides and derivatives	Nucleotides and derivatives	C5H5N5O	3	3373-53-3	897658	1.0377e+07	910851	2.08217e+06	9.4806e+06	3.3091e+06	0.469894	0.830695	0.819364	-0.287423	insig
MWSmce549	1-Monomyristin	Lipids	Glycerol ester	C17H34O4	1	589-68-4	12977.8	18602	6898.68	19829.6	10253.9	7651.55	0.0408901	0.962959	1.0197	0.0281484	insig
Zmgp004436	Okanin-4'-(6''-O-acetyl)glucoside*	Flavonoids	Chalcones	C23H24O13	3	-	0	0	0	512423	931375	725596	1.36908	0.0268525	0	#DIV/0!	down
pmp000695	Swertiamarin	Terpenoids	Monoterpenoids	C16H22O10	2	17388-39-5	210166	249485	157218	1.34399e+06	958374	1.32644e+06	1.34489	0.0124217	0.169992	-2.55646	down
mws1292	Isoschaftoside	Flavonoids	Flavones	C26H28O14	3	52012-29-0	31617.6	8821.63	15750.5	721541	41734.5	16646.4	0.75447	0.405789	0.0720453	-3.79495	insig
Zmhn000563	Syringic acid 4-O-rhamnoside	Lignans and Coumarins	Lignans	C15H20O9	3	-	51273.7	71494.4	27625.1	17478	30646.2	24403.3	0.995434	0.16924	2.0736	1.05214	insig
MWS2673	5,6-DiHETrE[(±)5,6-dihydroxy-8Z,11Z,14Z-eicosatrienoic acid]	Lipids	Free fatty acids	C20H34O4	3	213382-49-1	290468	214036	433960	280011	238585	180936	0.666121	0.34745	1.34156	0.423911	insig
Zmdp000441	3-(Allylsulphinyl)-L-alanine	Amino acids and derivatives	Amino acids and derivatives	C6H11NO3S	3	17795-26-5	121083	170367	228250	208170	127103	192502	0.0746229	0.94933	0.984698	-0.0222461	insig
Lmmn003320	5'-Methoxyisolariciresinol-9'-O-xyloside	Lignans and Coumarins	Lignans	C26H34O11	3	-	0	0	0	6464.78	10573.9	6650.3	1.36351	0.027605	0	#DIV/0!	down
Lmyn006227	Galangin (3,5,7-Trihydroxyflavone)	Flavonoids	Flavones	C15H10O5	1	548-83-4	1.13887e+06	1.09629e+06	925376	1.59517e+06	2.091e+06	2.54313e+06	1.25103	0.0578075	0.507365	-0.978903	insig
mws0089	Kaempferol-7-O-glucoside*	Flavonoids	Flavonols	C21H20O11	1	16290-07-6	1.03512e+06	1.14411e+06	1.04506e+06	187833	252782	271025	1.35422	8.03262e-05	4.53079	2.17976	up
Ymjm000135	8R-Dihydrodehydrodiconferyl alcohol 4-O-β-D-glucopyranoside	Lignans and Coumarins	Lignans	C25H32O11	2	-	304234	289088	1.63015e+06	415498	551327	362413	0.212702	0.572475	1.67274	0.742211	insig
Lmjp003822	3,5-O-Dicaffeoylquinic Acid Methyl Ester*	Phenolic acids	Phenolic acids	C26H26O12	1	159934-13-1	541209	220203	212772	831843	1.04895e+06	562202	1.11186	0.0547633	0.398766	-1.32638	down
pma0149	Sinapoyl malate	Phenolic acids	Phenolic acids	C15H16O9	3	92344-58-6	350940	275718	278702	289258	332146	299637	0.167921	0.862662	0.982975	-0.0247732	insig
MA10074217	4-Hydroxyquinoline	Alkaloids	Quinoline alkaloids	C9H7NO	3	611-36-9	20228.8	30825.6	49117.7	9150.63	7735.75	11354.8	1.24485	0.102537	3.54702	1.82661	up
Cmqp001987	8-hydroxy-10-hydrosweroside	Terpenoids	Monoterpenoids	C16H24O10	1	-	23964.8	17956.5	16849.5	33040.7	29444.6	50718.2	1.16733	0.0978819	0.519161	-0.945747	insig
pmb0532	Inosine 5'-monophosphate	Nucleotides and derivatives	Nucleotides and derivatives	C10H13N4O8P	3	131-99-7	5.36235e+06	3.54703e+06	2.29792e+06	4.48355e+06	5.70506e+06	4.03443e+06	0.651135	0.394011	0.787968	-0.34379	insig
pmb0530	Nicotinic acid adenine dinucleotide	Nucleotides and derivatives	Nucleotides and derivatives	C21H27N7O14P2	2	53-84-9	4.54674e+06	3.89551e+06	4.62759e+06	4.76973e+06	5.91892e+06	4.89298e+06	0.967164	0.137135	0.838798	-0.253604	insig
Wcsn000472	Laminaran	Others	Saccharides	C18H32O16	3	9008-22-4	67735.4	32442.8	94768.6	88202.5	77060.7	88888.8	0.666029	0.388711	0.767049	-0.38261	insig
Zmhn001793	6-O-Caffeoyl-D-glucose	Phenolic acids	Phenolic acids	C15H18O9	2	-	252477	386351	237479	238437	212602	222965	0.832986	0.289042	1.30015	0.378679	insig
Wasn002902	O-p-Coumaroylgalactaric acid	Phenolic acids	Phenolic acids	C15H16O10	1	-	334453	374023	72770.4	320552	357430	344113	0.574788	0.485602	0.764358	-0.38768	insig
Zmhn003257	5,7,2'-Trihydroxy-8-methoxyflavone*	Flavonoids	Flavones	C16H12O6	1	-	1.69883e+06	1.63682e+06	857698	5.36452e+06	6.07065e+06	6.94968e+06	1.30992	0.00220111	0.228087	-2.13234	down
Wmyn000217	2,6-dimethoxy-hydroquinone-4-O-β-D-glucopyranoside	Phenolic acids	Phenolic acids	C14H20O9	2	-	2.99459e+06	2.50476e+06	3.3422e+06	703638	852319	961148	1.34405	0.00832249	3.51259	1.81253	up
mws1409	Uridine-5'-diphosphoglucuronic acid	Nucleotides and derivatives	Nucleotides and derivatives	C15H22N2O18P2	3	-	34175	42444.9	4690.82	47483.3	18554.8	39113	0.461173	0.61075	0.773275	-0.370947	insig
Lhfp112906	Isosclerone;(4S)-4,8-Dihydroxy-3,4-Dihydronaphthalene-1(2H)-One	Quinones	Quinones	C10H10O3	3	54712-38-8	254118	576170	201281	239707	600611	246696	0.0951372	0.917258	0.948992	-0.0755323	insig
Lmxn000398	D-Lactose*	Others	Saccharides	C12H22O11	1	63-42-3	655308	549089	702548	666080	633732	579094	0.0918073	0.868318	1.01492	0.0213712	insig
Wchn003984	1,4,8-Trihydroxynaphthalene-1-O-glucoside	Quinones	Naphthol	C16H18O8	1	39015-63-9	770673	960924	793770	2.83132e+06	2.79048e+06	2.29721e+06	1.35066	0.00470035	0.3189	-1.64883	down
Lmcn009539	E,E,Z-1,3,12-Nonadecatriene-5,14-diol	Lipids	Free fatty acids	C19H34O2	1	-	335706	343130	313500	295829	296985	322713	0.979647	0.109905	1.0839	0.116227	insig
mws0014	Ferulic acid*	Phenolic acids	Phenolic acids	C10H10O4	3	537-98-4	60657.5	207105	203738	8963.58	7683.84	76816.7	1.05715	0.103883	5.04472	2.33477	up
Lmlp006175	Isosalipurposide (Phlorizin Chalcone)*	Flavonoids	Chalcones	C21H22O10	3	4547-85-7	852611	643907	726983	105615	110198	105920	1.36528	0.00900244	6.91099	2.78889	up
pme2601	3-Hydroxypropanoic acid	Organic acids	Organic acids	C3H6O3	3	503-66-2	28290.9	21671.2	27524.5	25072.6	25015.4	29610.2	0.216432	0.791003	0.97225	-0.0406001	insig
pmb0618	Hesperetin-8-C-glucoside-3'-O-glucoside	Flavonoids	Flavonols	C28H34O16	3	-	6.37103e+06	7.61734e+06	6.28128e+06	1.46415e+06	2.29599e+06	1.35458e+06	1.32975	0.00113441	3.963	1.98659	up
Lmmn006932	2-Hydroxy-4-methyl-3-tridecanoyloxypentanoic acid methyl ester	Lipids	Free fatty acids	C20H38O5	3	-	17514.4	7554.89	7925.1	8243.59	8022.68	9113.18	0.433331	0.518165	1.30004	0.378558	insig
Lssp210384	2α,3α-epoxy-5,7,3',4'-tetrahydroxyflavan-(4b→8)-epicatechin	Others	Others	C30H24O12	3	-	179666	143291	228520	166770	114788	146745	0.792325	0.24301	1.28758	0.364668	insig
Zmzp004111	Selagin	Flavonoids	Flavones	C16H12O7	2	-	877355	1570280	1.17645e+06	1.32476e+06	2.47662e+06	2.92491e+06	0.973995	0.149921	0.538793	-0.892198	insig
Lmzn001894	Kaempferol-3-O-glucuronide*	Flavonoids	Flavonols	C21H18O12	3	22688-78-4	123335	263580	127439	43345	36373.1	38345	1.29025	0.102893	4.3566	2.1232	up
mws0054	Catechin	Flavonoids	Flavanols	C15H14O6	3	154-23-4	33133.9	79464.7	60295.8	28340	23899.1	12485.9	1.10659	0.102659	2.67122	1.4175	up
MWSmce455	Vanillic acid methyl ester	Phenolic acids	Phenolic acids	C9H10O4	3	3943-74-6	32033.3	26614.1	44705.9	9091.59	5699.37	5832.13	1.32455	0.0313699	5.01153	2.32525	up
Lhnp111728	Massoniresinol; Vladinol A	Lignans and Coumarins	Lignans	C20H24O8	3	96087-10-4	85585.4	296980	220304	380400	1152985	489761	1.05449	0.18292	0.297986	-1.74668	down
mws0752	Undecylic Acid	Lipids	Free fatty acids	C11H22O2	3	112-37-8	520781	743073	475447	489834	834270	880851	0.597283	0.362644	0.788815	-0.342241	insig
mws4101	Licoarylcoumarin	Lignans and Coumarins	Coumarins	C21H20O6	3	125709-31-1	6642.97	9382.97	9635.24	11297.2	13861.5	9960.35	0.983507	0.104395	0.73069	-0.45267	insig
Lmbp002309	Sinapaldehyde-4-O-Glucoside	Phenolic acids	Phenolic acids	C17H22O9	3	154461-65-1	138438	100565	122887	103872	109390	115337	0.563106	0.422016	1.10132	0.139228	insig
MWSmce115	Genipin	Terpenoids	Monoterpenoids	C11H14O5	2	6902-77-8	156760	221845	208476	1.88695e+06	2.05334e+06	2.09359e+06	1.36413	0.000482498	0.0972974	-3.36145	down
pma3724	1-O-Feruloylquinic acid	Phenolic acids	Phenolic acids	C17H20O9	3	-	6.34188e+06	9.23001e+06	7.81656e+06	8.05977e+06	8.72584e+06	6.10946e+06	0.0972867	0.892779	1.02155	0.030759	insig
Hmln002199	Quercetin-3-O-(6''-O-acetyl)galactoside	Flavonoids	Flavonols	C23H22O13	1	-	3.69011e+06	3.27308e+06	3.74852e+06	2.64452e+06	914600	4.18185e+06	0.660559	0.404432	1.38377	0.468602	insig
pme1266	3-Methylxanthine	Nucleotides and derivatives	Nucleotides and derivatives	C6H6N4O2	3	1076-22-8	225561	213626	265532	69356	100608	105504	1.30801	0.00256749	2.55826	1.35517	up
Lmzn206284	3,13-Dihydroxylup-20(29)-en-28-oic acid (Terminic acid)*	Terpenoids	Triterpene	C30H48O4	2	-	304129	277876	174933	199103	250452	142108	0.629884	0.338135	1.27934	0.355399	insig
MWStz191	Taxifolin-3'-O-glucoside	Flavonoids	Flavanonols	C21H22O12	3	31106-05-5	1.35189e+06	1.31215e+06	1.25442e+06	1.15969e+06	2.79037e+06	1.67327e+06	0.687816	0.359097	0.696823	-0.521136	insig
Zbsp011410	Methyl acetoxy-[6]-gingerol	Phenolic acids	Phenolic acids	C20H30O5	2	-	41224.2	47263.9	15067.1	52640.6	63986.3	83359.9	0.959759	0.0742404	0.51781	-0.949505	insig
Zmhn003082	5-O-Galloyl-methyl quinine ester	Phenolic acids	Phenolic acids	C15H18O10	3	-	18681	19481.5	21313.6	15105	21940.8	26786.9	0.180169	0.713311	0.931752	-0.101982	insig
pmb3081	Glucaric acid-1-Phosphate	Others	Saccharides	C6H11PO11	3	-	1.37853e+06	1.6634e+06	742013	1.58722e+06	1.58875e+06	2.38282e+06	0.826334	0.194515	0.680714	-0.554878	insig
Wayn001257	N-(1-Deoxy-1-fructosyl)Leucine	Nucleotides and derivatives	Nucleotides and derivatives	C12H23NO7	1	-	226609	423138	62856.3	31538.3	229143	188299	0.385023	0.514919	1.58716	0.666449	insig
mws1179	Naringenin-7-O-glucoside (Prunin)*	Flavonoids	Flavanones	C21H22O10	3	529-55-5	136717	109693	124473	38144.3	44823.9	52956.1	1.33573	0.00271781	2.7286	1.44816	up
ZBN0138	Luteolin-7-O-glucuronide-5-O-rhamnoside	Flavonoids	Flavones	C27H28O16	3	-	11405.2	13348.9	20374.7	11242.4	18340	13516.8	0.109187	0.85408	1.04709	0.0663862	insig
MWStz103	S-(5'-Adenosyl)-L-methionine	Amino acids and derivatives	Amino acids and derivatives	C15H22N6O5S	1	29908-03-0	195357	522041	231540	228765	247291	315578	0.199025	0.666792	1.19871	0.261482	insig
Zbsp004136	Quercetin-3-O-(6''-O-arabinosyl)glucoside*	Flavonoids	Flavonols	C26H28O16	1	-	1.06832e+08	5.19391e+07	1.00045e+08	926091	894179	1.64801e+06	1.35648	0.0387982	74.6238	6.22156	up
Lmjp002596	Quercetin-3-O-sambubioside*	Flavonoids	Flavonols	C26H28O16	1	83048-35-5	1.06832e+08	5.19391e+07	1.00045e+08	926091	894179	1.64801e+06	1.35648	0.0387982	74.6238	6.22156	up
pme2268	Trigonelline	Alkaloids	Pyridine alkaloids	C7H7NO2	3	535-83-1	336436	311284	289185	938053	199567	257468	0.216133	0.585682	0.671574	-0.574381	insig
Lmyn012274	3,25-Epoxy-3-hydroxyolean-18-en-28-oic acid (Semimoronic acid)	Terpenoids	Triterpene	C30H46O4	3	102053-38-3	13111.2	16743.2	18592.9	17103.7	5371.21	30436.2	0.16282	0.858068	0.915636	-0.127154	insig
pmn001380	Eucommiol	Others	Alcohol compounds	C9H16O4	2	55930-44-4	8340	37281	47185.5	38162.2	32185.9	46966.1	0.521277	0.565477	0.791094	-0.338079	insig
HJAP048	2,4,5-Trimethoxybenzoic acid	Phenolic acids	Phenolic acids	C10H12O5	3	-	140075	42455	42596.5	66685	115050	29001.1	0.053375	0.912776	1.06829	0.0952986	insig
pmf0314	cis-Abienol	Terpenoids	Ditepenoids	C20H34O	3	17990-16-8	17699.6	19203.9	15128.6	11227.3	14451.3	13052.7	1.13006	0.0457322	1.34341	0.425902	insig
Waxn004217	1,5-O-dicaffeoyl-3-O-glucoside-quinic acid*	Phenolic acids	Phenolic acids	C31H34O17	2	-	3.44157e+06	4.7278e+06	6.99224e+06	1.49353e+06	1.99319e+06	2.26152e+06	1.22197	0.0880616	2.63761	1.39923	up
Lmhp009497	LysoPE 20:4*	Lipids	LPE	C25H44NO7P	3	-	74781.1	87034.8	120071	104728	91628.5	102574	0.349287	0.721056	0.942987	-0.0846907	insig
MWSHY0202	6-Methylflavone	Flavonoids	Flavones	C16H12O2	3	29976-75-8	85446.7	88346.5	101163	59031.1	63406.1	60131.2	1.32173	0.0180325	1.50605	0.590766	insig
mws0943	1,4-Dihydro-1-Methyl-4-oxo-3-pyridinecarboxamide	Alkaloids	Pyridine alkaloids	C7H8N2O2	3	769-49-3	33189	43138.2	28122.3	50375	39722	53556.5	0.995835	0.0982	0.727094	-0.459787	insig
Lmyp004084	Perillyl alcohol	Terpenoids	Monoterpenoids	C10H16O	3	57717-97-2	794694	1.00901e+06	1.06749e+06	765391	523961	575491	1.14184	0.0395631	1.53964	0.622597	insig
pmb0667	Isoorientin-7-O-(6''-feruloyl)arabinoside	Flavonoids	Flavones	C36H36O18	3	-	0	0	0	6228.07	5565.41	10005	1.3617	0.034357	0	#DIV/0!	down
Lssp210250	1,5-dihydroxyxanthone-6-murine O-β-D-glucoside	Others	Others	C19H18O10	3	-	146611	178993	164037	14773.2	42203.1	42929.8	1.26176	0.000592688	4.90102	2.29308	up
Lmhp008513	2-α-Linolenoyl-glycerol-1,3-di-O-glucoside	Lipids	Glycerol ester	C33H56O14	2	-	16924.2	25475.9	20264	10934	35695.5	26979.9	0.113865	0.673084	0.851305	-0.232252	insig
pmf0348	2,6-Dimethyl-7-octene-2,3,6-triol	Others	Alcohol compounds	C10H20O3	3	73815-21-1	47664.4	49610.6	89853.4	101710	51187.7	62938.3	0.331255	0.665847	0.866994	-0.205906	insig
MWS5206	4-Hydroxyphenyllactic Acid*	Phenolic acids	Phenolic acids	C9H10O4	3	306-23-0	15163.2	13165.9	22574	16747	12010.8	11171.8	0.67876	0.347815	1.27482	0.350298	insig
Hmtn001288	Methyl 2,4-dihydroxyphenylacetate*	Phenolic acids	Phenolic acids	C9H10O4	3	67828-42-6	15163.2	13165.9	22574	16747	12010.8	11171.8	0.67876	0.347815	1.27482	0.350298	insig
Lmsp003655	Dehydrodiconiferyl alcohol-gamma'-O-glucoside*	Lignans and Coumarins	Lignans	C26H32O11	3	-	421900	843088	954224	400565	204894	168069	1.13266	0.0797073	2.86895	1.52052	up
MWSHC20189	Epipinoresinol*	Lignans and Coumarins	Lignans	C20H22O6	3	24404-50-0	8162.3	13044.8	9246.73	34311.6	75264.8	14791.8	1.06598	0.220372	0.244868	-2.02992	down
MWS2984	8-Azaguanine	Nucleotides and derivatives	Nucleotides and derivatives	C4H4N6O	2	134-58-7	861315	1.14244e+06	947347	1.23347e+06	720125	641662	0.485834	0.603735	1.13712	0.185381	insig
Lmdp003286	Isohyperoside*	Flavonoids	Flavonols	C21H20O12	1	35589-21-0	1.22377e+07	1.85943e+07	1.3308e+07	1.63451e+07	16056732	1.89265e+07	0.702827	0.353948	0.859955	-0.217666	insig
WaYn003861	Salicin 6'-Acetate	Phenolic acids	Phenolic acids	C15H20O8	3	19764-02-4	46649.6	67736.1	56818.8	29534.8	23533.5	14310.4	1.22912	0.0124255	2.54093	1.34536	up
Zmgp005070	Centaurein*	Flavonoids	Flavones	C24H26O13	2	35595-03-0	732624	829673	890971	1.87187e+06	2.00877e+06	1.73071e+06	1.34995	0.00109242	0.437197	-1.19364	down
Zmgp003492	8-Hydroxy-α-conidendrin	Lignans and Coumarins	Lignans	C20H20O7	3	-	23805.2	29754.8	23210.7	28340	64369.1	60749	1.03627	0.151346	0.500271	-0.999218	insig
mws0748	1-Caffeoylquinic acid	Phenolic acids	Phenolic acids	C16H18O9	1	1241-87-8	1.73546e+06	2.00495e+06	1.58725e+06	1.70535e+06	2.29956e+06	1.58302e+06	0.196766	0.753328	0.953422	-0.0688129	insig
MWSslk110	Helecin	Phenolic acids	Phenolic acids	C13H16O7	3	618-65-5	183369	176094	273446	349899	416542	467862	1.23569	0.0125829	0.512766	-0.963628	insig
Lmmn004912	3-O-Methylquercetin	Flavonoids	Flavonols	C16H12O7	3	1486-70-0	16949.7	6418.65	9553.37	94908.9	11941.6	16188.7	0.768804	0.38133	0.267571	-1.90201	insig
Lmhp008337	LysoPE 14:0(2n isomer)*	Lipids	LPE	C19H40NO7P	3	-	8838.63	7410.57	5414.97	7513.63	5413.95	7188.4	0.244817	0.689732	1.07696	0.106969	insig
Zmyn000083	D-Glucose 1,6-bisphosphate	Others	Saccharides	C6H14O12P2	3	10139-18-1	61427.4	46601.6	65143.4	103486	76545.2	83616.3	1.15071	0.0434685	0.656833	-0.606402	insig
Zmzn003953	13(s)-hydroperoxy-(9z,11e,15z)-octadecatrienoic acid	Lipids	Free fatty acids	C18H30O4	2	67597-26-6	1.74562e+06	1.63102e+06	2.15738e+06	1.19098e+06	980063	991125	1.28212	0.024699	1.75007	0.807415	insig
Zbjn004445	Kaempferol-7-O-glucuronide*	Flavonoids	Flavonols	C21H18O12	3	-	130486	140841	136588	13297.2	23340	21643.6	1.34846	1.13297e-05	6.99915	2.80718	up
mws0359	Pentadecanoic Acid	Lipids	Free fatty acids	C15H30O2	3	1002-84-2	139885	120312	96472	167733	147210	130339	0.902232	0.150751	0.800999	-0.320127	insig
Lahp003986	3,4-Dihydro-4-(4'-hydroxyphenyl)-5,7-dihydroxycoumarin glucoside*	Lignans and Coumarins	Coumarins	C21H22O10	3	-	865173	527625	530569	82051.1	126699	161549	1.30777	0.039048	5.19408	2.37687	up
Lcsn000341	3'-Fucosyllactose	Others	Saccharides	C18H32O15	1	41312-47-4	1.12394e+06	1.2817e+06	1.32437e+06	2.20677e+06	2.31849e+06	3.0188e+06	1.30825	0.031874	0.494429	-1.01616	down
pme0274	6-Aminocaproic acid	Organic acids	Organic acids	C6H13NO2	3	60-32-2	221904	291401	107171	85943.4	77461.6	81354.1	1.11956	0.144704	2.53505	1.34201	up
Jmwn002117	2-(3,4-dihydroxyphenyl)ethanediol 1-O-β-D-glucopyranoside*	Phenolic acids	Phenolic acids	C14H20O9	1	-	8639.01	18935.1	21871.1	10738.9	11728.8	5730.82	0.809679	0.213207	1.75346	0.810206	insig
mws1212	Ferulic acid methyl ester	Phenolic acids	Phenolic acids	C11H12O4	3	2309-07-1	1.18744e+06	1.1213e+06	1.14234e+06	1.05074e+06	2.17575e+06	3.88871e+06	0.843199	0.276906	0.48503	-1.04385	insig
Lmsn004090	1-O-Galloyl-3-O-p-Coumaroyl-β-D-glucose	Phenolic acids	Phenolic acids	C22H22O12	3	-	1838.4	1826.65	3340	6688.59	10371.4	10985.5	1.28928	0.0235796	0.249774	-2.0013	down
Hmbp002333	10-Dehydrogeniposide	Terpenoids	Sesquiterpenoids	C17H22O10	3	-	47425.9	82348	12952.8	227233	238854	267999	1.18375	0.0024564	0.194428	-2.36269	down
Zajp002650	Vitexin-7-O-glucoside	Flavonoids	Flavones	C27H30O15	1	-	1.73811e+06	1.81004e+06	1.57267e+06	839126	1.16658e+06	1.22024e+06	1.21048	0.0166088	1.58739	0.666653	insig
Lmmn004032	Cis-Jasmone	Others	Ketone compounds	C11H16O	2	488-10-8	184843	259273	157957	84724.7	109815	80347.6	1.24862	0.0588601	2.19026	1.1311	up
Lhmp122205	5-O-Methyllatifolin	Others	Others	C18H20O4	1	-	103869	96940	92327.5	102510	82179.5	100719	0.258735	0.747969	1.02708	0.0385478	insig
ZBN0071	Scutellarein (5,6,7,4'-Tetrahydroxyflavone)*	Flavonoids	Flavones	C15H10O6	1	529-53-3	5.59658e+06	5.72956e+06	3.77137e+06	6.08009e+06	7.63237e+06	7.64348e+06	1.0362	0.0655285	0.706947	-0.500326	insig
pmp000713	6'-O-D-Glucosylloganic acid	Terpenoids	Monoterpenoids	C22H34O15	3	-	66640	60070.5	39195.7	274813	287031	391158	1.33796	0.0155798	0.174088	-2.52211	down
Zbqn006094	Pseudopurpurin(1,2,4-trihydroxy-3-carboxyanthraquinone)	Quinones	Anthraquinone	C15H8O7	3	476-41-5	96720.1	124511	50270	10616.1	7739.23	10864.1	1.32352	0.0646738	9.29181	3.21596	up
MWSslk165	Diosmetin-7-O-Neohesperidoside (Neodiosmin)	Flavonoids	Flavones	C28H32O15	2	38665-01-9	32200.9	59900.6	68355	880966	1.14149e+06	763931	1.34829	0.0151651	0.0575858	-4.11814	down
MWS5083	Flavin Single Nucleotide(FMN)	Nucleotides and derivatives	Nucleotides and derivatives	C17H21N4O9P	2	6184-17-4	1670	1670	5050.43	5783.15	5285.04	8682.42	1.06253	0.070796	0.424819	-1.23508	down
Lmhp008744	1-α-Linolenoyl-glycerol-2,3-di-O-glucoside	Lipids	Glycerol ester	C33H56O14	2	-	6112.86	10975.9	2007.46	26193.9	8260.26	6908.18	0.717872	0.359589	0.461681	-1.11503	insig
Wbmn003185	Kobusone	Terpenoids	Sesquiterpenoids	C14H22O2	3	24173-71-5	4.64095e+06	5.31108e+06	4.99211e+06	5.43845e+06	5.39165e+06	4.8587e+06	0.568167	0.407446	0.952536	-0.0701545	insig
pmp000581	Apigenin-7-O-(6''-acetyl)glucoside	Flavonoids	Flavones	C23H22O11	3	72741-92-5	34649.3	25461.5	47457.7	27620.8	31613.8	19544.4	0.748766	0.276646	1.36545	0.449373	insig
mws1326	Herbacetin	Flavonoids	Flavonols	C15H10O7	3	527-95-7	7058.3	3307.8	2543.58	13755.8	18773.5	28225.4	1.24563	0.0524305	0.212489	-2.23454	down
Jmwn004371	4-Hydroxyphenethoxy-8-O-β-D-[6-O-(4-O-β-D-glucopyranosyl)-sinapoyl]glucopyranoside	Phenolic acids	Phenolic acids	C31H40O16	3	-	6861.03	16675	20005	175115	28403.6	24507.2	0.93032	0.340364	0.190948	-2.38875	insig
pme0128	L-Alanyl-L-Alanine	Amino acids and derivatives	Amino acids and derivatives	C6H12N2O3	3	1948-31-8	7674.42	27608.2	13964.4	9583.99	12241.9	12272.5	0.415275	0.48208	1.44426	0.530331	insig
mws1329	Quercetin-7-O-glucoside*	Flavonoids	Flavonols	C21H20O12	1	491-50-9	6.28046e+06	9.76931e+06	9.53203e+06	1.2749e+07	673260	569475	0.846365	0.443056	1.82835	0.870545	insig
Wbtn004381	1,3,6,8-tetrahydroxy-2,5-dimethoxyxanthen-9-one	Flavonoids	Other Flavonoids	C15H12O8	3	-	261677	303620	551766	29897.4	27029.3	41680	1.33819	0.0639695	11.3285	3.50188	up
Smjp001498	Hypaphorine	Alkaloids	Plumerane	C14H18N2O2	2	487-58-1	101815	74628.2	362119	199193	202183	115177	0.226206	0.94501	1.04261	0.060198	insig
HJAP024	Kaempferol-6,8-di-C-glucoside	Flavonoids	Flavonols	C27H30O16	3	-	73355	93370	27148.6	42264.6	19458.5	42264.6	0.713354	0.26294	1.86439	0.898703	insig
pmb3072	3-O-p-Coumaroylshikimic acid-O-glucoside	Phenolic acids	Phenolic acids	C22H26O12	3	-	10412	7437.97	13584.3	22577.7	26800.1	35010	1.25931	0.024133	0.372498	-1.4247	down
ZBN0209	Kaempferol-4'-O-glucoside*	Flavonoids	Flavonols	C21H20O11	1	-	2.55813e+06	3.03716e+06	3.54041e+06	314615	114912	886464	1.2094	0.00238294	6.94207	2.79537	up
Lmyn002540	Dioxindole-3-acetyl-3-O-glucoside	Alkaloids	Plumerane	C16H19NO9	3	-	8575.78	14128.7	4163.61	14043.5	20304	19895.8	1.00461	0.067625	0.495326	-1.01355	down
Qmzp101807	Avicennol	Lignans and Coumarins	Coumarins	C20H22O5	3	56110-68-0	1.06996e+06	809616	1.53006e+06	836438	768448	1.10364e+06	0.597391	0.394225	1.25885	0.332109	insig
Wagn011658	1-Palmitoyl-Sn-Glycerol 3-O-Diglucoside	Lipids	Glycerol ester	C31H58O14	1	-	77886.2	88557	41162.6	108545	120308	109132	1.02371	0.0852487	0.614246	-0.703112	insig
pmp001105	Kaempferol-3-O-neohesperidoside-7-O-glucoside	Flavonoids	Flavonols	C33H40O20	3	-	133400	295310	502555	17325.2	25005	26808.6	1.30176	0.114765	13.4695	3.75162	up
Zmtn001464	4,8-Dihydroxyquinoline-2-carboxylic acid	Organic acids	Organic acids	C10H7NO4	3	59-00-7	27024.1	24770.3	51112.1	26145.9	18779.9	22852	0.822399	0.297464	1.51829	0.602449	insig
mws1454	Persicoside	Flavonoids	Flavanones	C23H26O11	3	28978-03-2	9760.61	11466.5	7829.69	24349.7	17663.3	19739.8	1.27906	0.0159499	0.470533	-1.08763	down
Cmhp003193	Dehydromorroniside*	Terpenoids	Monoterpenoids	C17H26O10	1	-	137468	76408.3	294749	411684	2027670	524254	1.08811	0.255701	0.171624	-2.54268	down
Cmjp004550	Loganin*	Terpenoids	Monoterpenoids	C17H26O10	1	18524-94-2	137468	76408.3	294749	411684	2027670	524254	1.08811	0.255701	0.171624	-2.54268	down
pmn001417	Cinchonain Ic*	Flavonoids	Flavanols	C24H20O9	3	85081-22-7	24161.3	35311.4	51997.6	23972.9	37158.2	35461.3	0.290099	0.623422	1.15403	0.206676	insig
pmp000678	Forsythide	Terpenoids	Monoterpenoids	C16H22O11	2	43043-09-0	2044580	306656	187250	1.0468e+06	466218	1.25354e+06	0.45302	0.914641	0.91756	-0.124125	insig
pmf0174	1-Decanol*	Others	Alcohol compounds	C10H22O	3	112-30-1	2.43602e+06	1.63092e+06	1.76734e+06	1.58886e+06	2.59285e+06	1.45477e+06	0.16543	0.888193	1.03509	0.0497588	insig
Hmtn001120	5-(2-Hydroxyethyl)-2-O-glucosylphenol*	Phenolic acids	Phenolic acids	C14H20O8	1	-	9.88849e+06	8.64283e+06	2.87398e+06	1.66444e+07	1.62515e+07	1.88246e+07	1.08119	0.030762	0.413865	-1.27277	down
pmn001553	Cimidahurinine*	Phenolic acids	Phenolic acids	C14H20O8	1	142542-89-0	9.88849e+06	8.64283e+06	2.87398e+06	1.66444e+07	1.62515e+07	1.88246e+07	1.08119	0.030762	0.413865	-1.27277	down
Lmpp003611	Malvidin-3-O-(6''-O-caffeoyl)glucoside	Flavonoids	Anthocyanidins	C32H31O15+	3	-	9624.34	21675	6670	25482.7	35835.8	33340	1.11892	0.033064	0.401119	-1.3179	down
Walp002800	1,8-dimethyl-1,3a,8,8a-tetrahydropyrrolo[2,3-b]indole	Alkaloids	Plumerane	C12H14N2	3	-	304567	358681	440304	1.3223e+06	1.61395e+06	1.20249e+06	1.34141	0.00890861	0.266639	-1.90704	down
mws0277	Quinic Acid	Organic acids	Organic acids	C7H12O6	1	77-95-2	489789	417953	301777	263944	197530	218229	1.18094	0.0706586	1.77948	0.831457	insig
Lman003972	6-O-Caffeoylarbutin*	Phenolic acids	Phenolic acids	C21H22O10	2	136172-60-6	89757	34230.2	108840	825590	705107	747496	1.3123	0.00024524	0.102198	-3.29056	down
Lmfn003760	Quercetin-4'-O-glucuronide*	Flavonoids	Flavonols	C21H18O13	3	201463-36-7	6670	5005	7660.87	21675	46680	45010	1.30457	0.0591196	0.170563	-2.55162	down
ZBN0137	Quercetin-5-O-glucuronide*	Flavonoids	Flavonols	C21H18O13	3	-	6670	5005	7660.87	21675	46680	45010	1.30457	0.0591196	0.170563	-2.55162	down
Lmhp005784	p-Coumaroylferuloylcadaverine	Alkaloids	Phenolamine	C24H28N2O5	3	-	1.58268e+06	1.44633e+06	1.94182e+06	1.84678e+06	1.92072e+06	1.63407e+06	0.554036	0.458841	0.920255	-0.119895	insig
Yxxn002325	icariside D1	Others	Ketone compounds	C19H28O10	2	-	112519	81463.6	35369.3	160466	154548	211624	1.08527	0.0281821	0.435501	-1.19925	down
Wcdp010180	Parinaraldehyde	Lipids	Free fatty acids	C18H28O	2	148408-16-6	1.93363e+06	1.7903e+06	854163	2.11791e+06	1.96842e+06	1.59573e+06	0.605678	0.400439	0.80571	-0.311667	insig
Lmjn005592	Cirsilineol (4',5-Dihydroxy-3',6,7-trimethoxyflavone)	Flavonoids	Flavanones	C18H16O7	1	41365-32-6	11872.6	8647.37	15757.7	135703	149160	146259	1.35727	0.000104356	0.0841471	-3.57094	down
mws0124	N-(3-Indolylacetyl)-L-alanine	Amino acids and derivatives	Amino acids and derivatives	C13H14N2O3	3	57105-39-2	18917.9	36675	27643.6	31202.5	31443.6	47706.7	0.727481	0.294283	0.754277	-0.406834	insig
WaYn000716	Citric Acid diglucoside	Organic acids	Organic acids	C18H28O17	1	-	69966.4	36226	38293.9	65947.3	63216.1	70336.7	0.898244	0.232348	0.724241	-0.465457	insig
Lmzp003207	(3R,4R)-p-Menth-1-ene-3,4-diol-3-O-β-D-glucoside*	Terpenoids	Monoterpenoids	C16H28O7	3	-	391849	278785	278525	36510.2	63468.6	36593.3	1.3383	0.014873	6.94988	2.79699	up
Lmzp003064	(3R,4S,6R)-p-Menth-1-ene-3,6-diol-3-O-β-D-glucoside*	Terpenoids	Monoterpenoids	C16H28O7	3	-	391849	278785	278525	36510.2	63468.6	36593.3	1.3383	0.014873	6.94988	2.79699	up
Lmsp004670	Kaempferol-3-O-glucoside-7-O-rhamnoside*	Flavonoids	Flavonols	C27H30O15	1	2392-95-2	2.0817e+06	1.95416e+06	1.6259e+06	4.98963e+06	2690180	7.09827e+06	1.14559	0.138107	0.383118	-1.38414	down
MWSHY0132	Quercetin-3-O-rhamnoside(Quercitrin)	Flavonoids	Flavonols	C21H20O11	3	522-12-3	973257	925838	2362780	430782	430184	380530	1.2058	0.165995	3.43286	1.77941	up
Zmxp005324	Dihydrodehydrodiconiferyl alcohol	Lignans and Coumarins	Lignans	C20H24O6	3	126253-41-6	94572.4	119739	51405.8	443633	356116	463015	1.30203	0.00224685	0.210425	-2.24862	down
Zmsp003501	Dehydrologanin*	Others	Others	C17H24O10	1	-	111041	562341	199918	9.42685e+07	2.84418e+06	1.25569e+06	1.05387	0.401291	0.00887786	-6.81557	down
Cmsn002480	Secoisolariciresinol-9'-O-glucoside	Lignans and Coumarins	Lignans	C26H36O11	3	63320-67-2	138197	373830	198293	484160	208718	153646	0.205286	0.73558	0.839103	-0.253081	insig
mws0102	Indole-5-carboxylic acid*	Alkaloids	Plumerane	C9H7NO2	3	1670-81-1	15268.9	45140.7	66624.3	1670	6870.98	5815.36	1.18737	0.126178	8.84863	3.14545	up
pmb0128	δ-Tridecalactone	Others	Lactones	C13H24O2	3	7370-92-5	93006.6	139519	304046	110919	68350.5	80828.5	0.874185	0.284936	2.06296	1.04471	insig
Wasn000528	2-O-α-D-Glucopyranosyl-L-ascorbic acid	Others	Vitamin	C12H18O11	2	129499-78-1	918229	615188	821349	871638	957083	753108	0.470471	0.524485	0.912053	-0.13281	insig
mws0913	Kaempferol-3-O-galactoside (Trifolin)*	Flavonoids	Flavonols	C21H20O11	2	23627-87-4	622863	1.05504e+06	893507	266019	303151	291692	1.31345	0.0446314	2.98701	1.5787	up
Lmmn000806	Dimethylmalonic acid*	Organic acids	Organic acids	C5H8O4	1	595-46-0	175872	119586	152252	395099	411653	400601	1.3373	0.00221668	0.37082	-1.43121	down
Lmbn002648	α-Hydroxycinnamic Acid*	Phenolic acids	Phenolic acids	C9H8O3	2	5801-57-0	99009.3	58796.9	28340	127405	95992.9	83899.7	0.852907	0.183721	0.605752	-0.7232	insig
MWSHC2016	Epigallocatechin-3-O-gallate*	Flavonoids	Flavanols	C22H18O11	3	989-51-5	13178	9162.9	17744.6	16338.1	21567.8	20758.9	0.957703	0.11593	0.683299	-0.549411	insig
pme3163	D-Sedoheptuiose 7-phosphate	Others	Saccharides	C7H15O10P	3	2646-35-7	1.65403e+06	2.33481e+06	1.16008e+06	2.50868e+06	2.21992e+06	2.67937e+06	0.948016	0.145482	0.695052	-0.524807	insig
WaYn002408	[(1R,2R)-cyclohexane-1,2-diol]Beta-D-Galactopyranoside	Others	Others	C12H22O7	2	-	18513.5	18024.6	17490	32131	11670	37515.7	0.510629	0.367297	0.664416	-0.589841	insig
MWStz070	N-(2-Hydroxy-4-methoxyphenyl)acetamide	Alkaloids	Phenolamine	C9H11NO3	1	58469-06-0	61658.6	58186.7	114768	102626	97902.1	109581	0.819452	0.301802	0.756549	-0.402494	insig
Cmsp003083	Dehydrodiconiferyl alcohol-4-O-glucoside*	Lignans and Coumarins	Lignans	C26H32O11	3	107870-88-2	609942	487715	871185	134941	151668	182284	1.32278	0.0456845	4.19891	2.07001	up
Hmgp001888	Patuletin-3-O-rutinoside	Flavonoids	Flavonols	C28H32O17	3	-	167467	135315	116390	66702.5	68433.7	88864.3	1.24927	0.0316876	1.8713	0.904042	insig
Hmlp001371	Cyclo(Tyr-Ala)	Amino acids and derivatives	Amino acids and derivatives	C12H14N2O3	3	21754-26-7	79579.8	103385	208263	41215.1	20005	44062.6	1.17712	0.132798	3.71598	1.89374	up
mws0025	Pyrogallol	Phenolic acids	Phenolic acids	C6H6O3	3	87-66-1	14550.4	14165.1	79136.5	99040.4	88741.3	108475	1.0475	0.0921425	0.364049	-1.45779	down
pmn001690	3-Hydroxy-4-isopropylbenzylalcohol-3-O-glucoside	Phenolic acids	Phenolic acids	C16H24O7	3	-	123531	113701	99842.9	80800.7	108964	57137.2	0.900974	0.17201	1.36522	0.449135	insig
pmb0108	Feruloyl syringic acid	Phenolic acids	Phenolic acids	C19H18O8	3	-	37411.2	38646.3	55015	48620.1	32404.7	53350	0.0652277	0.903391	0.975425	-0.0358974	insig
pme3186	DL-Glyceraldehyde-3-phosphate	Organic acids	Organic acids	C3H7O6P	3	591-59-3	132905	103742	107980	329645	118669	114056	0.624998	0.414979	0.612813	-0.706481	insig
mws1195	p-Coumaric acid methyl ester	Phenolic acids	Phenolic acids	C10H10O3	3	19367-38-5	0	0	0	687458	719793	1.05182e+06	1.36974	0.0195884	0	#DIV/0!	down
Hmlp003068	Meratin*	Flavonoids	Flavones	C27H30O17	1	27215-04-9	1.68658e+06	2.3107e+06	2.52504e+06	521751	838299	691849	1.30626	0.0178773	3.17867	1.66842	up
Lmcp003402	Tamarixetin-3-O-glucoside (Tamarixin)	Flavonoids	Flavonols	C22H22O12	3	27542-39-8	842490	3.30938e+06	1.37691e+06	2.0633e+06	4.03628e+06	4.95886e+06	0.872256	0.18124	0.49996	-1.00012	insig
Lmtn004049	Abscisic acid	Organic acids	Organic acids	C15H20O4	2	21293-29-8	80271.2	51150.1	96206.1	83000.3	72765.8	93605.1	0.391761	0.653782	0.912806	-0.13162	insig
mws1505	Phenethyl caffeate	Phenolic acids	Phenolic acids	C17H16O4	3	104594-70-9	6610.95	14180.7	7330.19	6295.86	7031.14	7644.22	0.594657	0.427829	1.34097	0.42328	insig
Jmwn002494	(2E)-3-[4-(β-D-glucopyranoside)-phenylacrylic]-acid	Phenolic acids	Phenolic acids	C15H18O8	3	-	140239	143448	79214.7	98712.8	81747.7	97168.9	0.687985	0.305226	1.30714	0.386416	insig
Lmxn008846	Hydroxydihydrobovolide*	Others	Lactones	C11H18O3	1	6067-11-4	34479.1	36943.8	37332.1	51048.5	73894	55590.4	1.24309	0.0733521	0.602411	-0.73118	insig
HX1356	(7R,8S)-9-acetyl-dehydrodiconiferyl alcohol	Lignans and Coumarins	Lignans	C22H24O7	3	-	91814.1	66064.6	113995	91179.9	100762	114643	0.519834	0.509338	0.886781	-0.17335	insig
mws0028	Vanillic acid	Phenolic acids	Phenolic acids	C8H8O4	1	121-34-6	22054.8	16183.2	13052.6	22731	11459.1	9168.97	0.461467	0.626702	1.18293	0.242363	insig
Zaxn005783	Methyl neoabietate	Terpenoids	Ditepenoids	C21H32O2	2	3310-97-2	39577.6	253782	103760	158095	765278	153829	0.734152	0.382495	0.368658	-1.43964	insig
pmb2804	13S-Hydroperoxy-9Z,11E-octadecadienoic acid	Lipids	Free fatty acids	C18H32O4	3	33964-75-9	205118	590027	218112	373726	478558	551766	0.712416	0.418166	0.721667	-0.470596	insig
Lmmn002260	5'-Methoxyisolariciresinol-9'-O-glucoside	Lignans and Coumarins	Lignans	C27H36O12	3	-	42306.9	70946.2	54492.6	36898.3	42257.7	29353.2	1.03955	0.125594	1.54591	0.628458	insig
Zbn004415	5,6-Dihydroxylucidin-3β-primeveroside*	Quinones	Anthraquinone	C26H28O16	2	-	3.16756e+06	3.95655e+06	4.88387e+06	114242	86639.9	90031.6	1.36602	0.0157242	41.2768	5.36726	up
mws1066	Naringenin-7-O-Rutinoside(Narirutin)*	Flavonoids	Flavanones	C27H32O14	3	14259-46-2	72451.6	116720	64912.3	113385	49890.9	54579.1	0.399982	0.668223	1.1663	0.221937	insig
MWSslk080	10-Hydroxydecanoic acid	Lipids	Free fatty acids	C10H20O3	2	1679-53-4	10270.8	16246.4	11940	8285.07	7307.61	6220.81	1.192	0.0770035	1.763	0.818031	insig
Wbmp005505	4-Oxo-1,2,3,4-tetrahydro-7H-benzo[c]carbazole-8-carboxylic acid	Alkaloids	Alkaloids	C17H13NO3	2	-	5321.96	1522.48	1407.71	118537	90481.7	35315.4	1.30256	0.0840469	0.0337741	-4.88794	down
mws1090	D-Glucose-1-phosphate*	Others	Saccharides	C6H13O9P	1	59-56-3	330288	546518	272793	333649	321017	392972	0.164644	0.727308	1.09733	0.133991	insig
pmn001583	Quercetin-3-O-robinobioside	Flavonoids	Flavonols	C27H30O16	1	52525-35-6	226730	257870	372205	146342	180120	120029	1.1822	0.0753124	1.91897	0.940335	insig
Wacn005438	Hydroxypentadecenoic acid glucoside	Lipids	Free fatty acids	C21H38O8	1	-	267870	280971	314024	33494.9	35915.6	41761.4	1.36605	0.00232427	7.76153	2.95634	up
Yamn004825	Syringaresinol-4'-O-glucoside	Lignans and Coumarins	Lignans	C28H36O13	3	-	146745	83365	102717	24787.1	24437	31675	1.32354	0.0444852	4.1141	2.04058	up
Wacn003456	2-O-Feruloylhydroxycitric Acid	Phenolic acids	Phenolic acids	C16H16O11	2	-	6688.59	6078.19	3340	19134.9	21316.7	20099.7	1.30494	0.000705826	0.266002	-1.91049	down
mws0437	D-Arabitol*	Others	Saccharides	C5H12O5	3	488-82-4	35364.5	35121.1	31143.5	24647.4	11757.8	26220.2	0.986516	0.0946442	1.62281	0.698496	insig
mws0984	L-Sepiapterin	Nucleotides and derivatives	Nucleotides and derivatives	C9H11N5O3	3	17094-01-8	9705.1	22267.5	12462.6	21383.7	7080.54	16396.8	0.0455814	0.981222	0.990507	-0.0137606	insig
Lmhp009464	LysoPE 17:1(2n isomer)*	Lipids	LPE	C22H44NO7P	3	-	123540	106149	200121	130807	102914	129282	0.430661	0.52717	1.18404	0.243719	insig
mws1074	Daphnetin	Lignans and Coumarins	Coumarins	C9H6O4	3	486-35-1	34528.1	22619.7	35107.1	64172.1	39340.1	46041.3	1.04627	0.106196	0.616869	-0.696965	insig
Laln002027	3,4-dihydroxybenzaldehyde-xylose-glucoside*	Phenolic acids	Phenolic acids	C18H24O12	2	-	12456.7	9423.64	9203.78	53044.6	45422.3	64310.4	1.35182	0.0128593	0.190961	-2.38865	down
Laxn004979	Yukovanol glucoside	Flavonoids	Flavonols	C26H28O11	3	-	23363.5	27230.6	17754.6	67739.8	40008.9	59121.8	1.24712	0.0453869	0.409591	-1.28774	down
Zbzp004025	Cyanidin-3-O-[2-(xylosyl)-6-(caffeoyl)-glucoside]-5-O-[6-(malonyl)-glucoside]	Flavonoids	Anthocyanidins	C44H47O26+	3	-	140075	325375	36675	0	0	0	1.34007	0.185986	#DIV/0!	#DIV/0!	up
Wbmp004936	Blumenol C glucoside; Byzantionoside B	Terpenoids	Terpene	C19H32O7	3	135820-80-3	165660	128775	188370	48361.2	74796.4	41069.2	1.27989	0.0109433	2.93987	1.55575	up
Lmbp010382	6-Methoxy-2-(2-phenylethyl)chromone	Others	Chromone	C18H16O3	3	84294-89-3	21391	18443.9	27913.8	21785.6	14834.8	22786.5	0.471709	0.500309	1.14042	0.189564	insig
Lbhp011914	Fraxetin glucose glucoside	Lignans and Coumarins	Coumarins	C22H28O15	2	-	372832	397225	68025.6	163409	135070	49850.1	0.651432	0.259381	2.40601	1.26664	insig
MWSmce587	2,6-Dimethoxybenzoic acid	Phenolic acids	Phenolic acids	C9H10O4	3	1466-76-8	38772.4	27497.6	58714.3	103068	164787	123048	1.25363	0.023162	0.319732	-1.64506	down
Jmwp003339	2-Phenylethy-1-O-β-D-glucoside	Phenolic acids	Phenolic acids	C14H20O6	3	18997-54-1	133484	120417	187272	321000	395112	404481	1.30481	0.00306512	0.393696	-1.34485	down
MWSCX014	Scopoletin (7-Hydroxy-6-methoxycoumarin)*	Lignans and Coumarins	Coumarins	C10H8O4	3	92-61-5	385525	666560	402240	279954	590260	460750	0.244468	0.764094	1.09268	0.127877	insig
MWSmce235	Verbenalin; Cornin	Terpenoids	Monoterpenoids	C17H24O10	2	548-37-8	931796	947328	382185	4.63885e+06	5.61942e+06	1.00179e+07	1.2976	0.0664528	0.111526	-3.16455	down
pmb0962	L-Lysine-Butanoic Acid	Amino acids and derivatives	Amino acids and derivatives	C10H22N2O4	3	80407-71-2	994940	771266	198280	150894	132017	179601	1.06236	0.168847	4.24743	2.08659	up
Lmnn102603	Nuezhengalaside	Terpenoids	Monoterpenoids	C18H28O9	1	-	495904	315879	2.08884e+06	144630	242736	34036.3	1.03281	0.279433	6.88326	2.78309	up
pme3083	2-(Formylamino)benzoic acid	Phenolic acids	Phenolic acids	C8H7NO3	3	3342-77-6	61685	45010	51680	61685	181790	63515.1	0.80569	0.338353	0.515896	-0.954847	insig
Wmhp000055	2,5-Dimethoxybenzoquinone*	Quinones	Quinones	C8H8O4	3	3117-03-1	72128.7	84310.3	46372.7	122417	100162	96129.2	1.06218	0.0545469	0.636355	-0.652096	insig
ZBN0065	6-Hydroxykaempferol-3-O-Rutinoside-6-O-glucoside	Flavonoids	Flavonols	C33H40O21	3	-	169813	208835	189584	21347.3	24051.8	26092.6	1.36593	0.004135	7.94823	2.99063	up
Wasn001007	Isoascorbic acid 2-O-glucoside	Others	Vitamin	C12H18O11	2	-	176450	135572	117471	155471	127350	138581	0.0402508	0.897995	1.0192	0.0274376	insig
pmp001311	6-Hydroxykaempferol-7,6-O-Diglucoside	Flavonoids	Flavonols	C27H30O17	1	-	2.00867e+06	2.81323e+06	2.5834e+06	458475	535820	373614	1.35117	0.0114888	5.41359	2.43659	up
Cmrn002988	Kankanoside A	Terpenoids	Monoterpenoids	C16H26O8	1	-	485830	537685	495865	1279055	562273	1003530	1.03987	0.167815	0.534079	-0.904874	insig
Lmyn003835	4-(3,4,5-Trihydroxybenzoxy)benzoic acid	Phenolic acids	Phenolic acids	C14H10O7	3	-	21675	17591.9	12463.2	3340	3974.17	3359.65	1.33833	0.0351967	4.84644	2.27693	up
mws4002	Dopamine	Alkaloids	Phenolamine	C8H11NO2	3	51-61-6	97974.5	156869	123478	173814	201737	87525.5	0.360158	0.516114	0.816972	-0.291641	insig
Lmbn002072	2-Propylsuccinic acid	Organic acids	Organic acids	C7H12O4	3	618-57-5	11207.2	10328.9	7108.25	13340	2923.06	5314.34	0.609737	0.543615	1.32752	0.408729	insig
Zbyn002745	Loganic acid	Terpenoids	Monoterpenoids	C16H24O10	1	22255-40-9	1.22315e+06	1.24586e+06	1.03734e+06	1.85562e+06	1.72848e+06	2.05319e+06	1.30487	0.0050384	0.621992	-0.685033	insig
Lhnp110101	3,20-Dihydroxyurs-21-en-28-oic acid (Oleanderic acid)	Terpenoids	Triterpene	C30H48O4	3	-	6719.67	6069.24	19813.3	9274.31	5839.57	6492.8	0.445951	0.501771	1.5089	0.593494	insig
Zmgn002106	N-Acetyl-L-phenylalanine	Amino acids and derivatives	Amino acids and derivatives	C11H13NO3	1	2018-61-3	97164	206820	245215	198475	121055	106400	0.420134	0.486494	1.28941	0.366713	insig
Lmtp004382	Sinapinaldehyde	Phenolic acids	Phenolic acids	C11H12O4	1	4206-58-0	1.90126e+06	2.031e+06	1.36006e+06	351978	632243	997053	1.16417	0.0167617	2.67117	1.41747	up
pmp000127	Chrysoeriol-6,8-di-C-glucoside	Flavonoids	Flavones	C28H32O16	3	-	11670	18764.9	25615.9	21374.7	36804.8	44758.2	0.951196	0.137719	0.544512	-0.876963	insig
Lmnn002886	1'-O-(3,4-Dihydroxyphenethyl)-O-caffeoyl-glucoside	Phenolic acids	Phenolic acids	C23H26O11	3	-	9773.29	6670	4933.41	18148.3	7670.3	20318.9	0.966024	0.158453	0.463327	-1.1099	insig
pmb3064	3-O-p-Coumaroylquinic acid-O-glucoside	Phenolic acids	Phenolic acids	C22H28O13	2	-	31547.7	34424.9	28242.6	53450.1	59413.1	54937	1.33657	0.000633681	0.561472	-0.832713	insig
pme3311	D-Fructose-1,6-biphosphate	Others	Saccharides	C6H14O12P2	3	488-69-7	421485	351444	557932	204258	316281	314332	1.04579	0.0941962	1.59409	0.672734	insig
pmb2601	7-Hydroxycoumarin-O-rhamnoside	Lignans and Coumarins	Coumarins	C15H16O7	3	-	10925.5	20046	21372.1	0	0	0	1.36272	0.0336401	#DIV/0!	#DIV/0!	up
Zbcp003466	Pelargonidin-3-O-arabinoside	Flavonoids	Anthocyanidins	C20H19O9+	3	-	188877	155012	404737	51797.7	66064.7	35368	1.24992	0.124721	4.88562	2.28854	up
Hmcp001629	Kaempferol-3-O-(6''-Malonyl)glucoside-7-O-Glucoside	Flavonoids	Flavonols	C30H32O19	3	-	212840	229096	625240	148240	97775.4	109092	1.09756	0.219233	3.00522	1.58747	up
Lmsp003252	Isorhamnetin-3-O-sophoroside*	Flavonoids	Flavonols	C28H32O17	1	-	1.6422e+06	2.19061e+06	2.07901e+06	3.06263e+06	3.42262e+06	4.18288e+06	1.25877	0.0239669	0.554157	-0.851633	insig
pmp000087	2-Feruloyl-sn-glycerol	Phenolic acids	Phenolic acids	C13H16O6	3	-	75186.6	100701	108380	164021	182972	237193	1.2576	0.0290581	0.486606	-1.03917	down
Zmxn003874	7,8-Dihydro-Buddlenol B(threo)	Phenolic acids	Phenolic acids	C31H38O11	2	-	10183.1	6275.58	13076.4	24470.7	43890.7	17032.8	1.1323	0.138705	0.345867	-1.53171	down
Lmrj002244	Cyclo(Pro-Pro)	Amino acids and derivatives	Amino acids and derivatives	C10H14N2O2	3	6708-06-1	23475.4	20247.4	18411.7	36363.8	29513.2	46125.9	1.22261	0.0640208	0.554758	-0.850069	insig
mws0072	Apigenin-5-O-glucoside	Flavonoids	Flavones	C21H20O10	2	28757-27-9	586264	876423	1.14892e+06	0	0	0	1.36881	0.0331041	#DIV/0!	#DIV/0!	up
pmb0464	L-Aspartic acid-O-diglucoside	Amino acids and derivatives	Amino acids and derivatives	C16H27NO14	3	-	1.44031e+06	1.6143e+06	985959	2.28096e+06	3.09776e+06	1.80762e+06	1.09325	0.0903056	0.562256	-0.830702	insig
Zjbn102535	1,7-dihydroxy-2,5-dimethoxy-9,10-dihydrophenanthrene	Others	Others	C16H16O4	3	-	3168.48	3512.86	4247.05	8116.59	9455.28	12800.7	1.30806	0.037545	0.359811	-1.47469	down
WaYn002313	Homosyringic Acid 4'-O-Glucoside	Phenolic acids	Phenolic acids	C16H22O10	2	-	26047.4	29797.5	49892.4	74797.2	132106	158761	1.23247	0.0626331	0.289165	-1.79004	down
Lmjp002764	Umckalin (7-hydroxy-5,6-dimethoxycoumarin)	Lignans and Coumarins	Coumarins	C11H10O5	3	43053-62-9	35914.4	48345	10527.3	40010	14867.7	11523.8	0.361145	0.546026	1.42748	0.513468	insig
mws1313	Sinensetin (5,6,7,3',4'-pentamethoxyflavone)	Flavonoids	Flavones	C20H20O7	3	2306-27-6	8506.6	809.676	8866.91	14553.9	12645.6	11837.3	0.823954	0.107643	0.465797	-1.10223	insig
Lmbn001181	Fraxetin-7,8-di-O-glucoside	Lignans and Coumarins	Coumarins	C22H28O15	3	-	82220.8	64657.5	54685.4	35520.8	10992.3	20005	1.1777	0.0143373	3.03021	1.59942	up
pmp001045	Bartsioside	Terpenoids	Monoterpenoids	C15H22O8	2	62133-72-6	2.24037e+06	2.26475e+06	2.78638e+06	1.75434e+06	1.61922e+06	1.53883e+06	1.26785	0.0352158	1.48431	0.569789	insig
MWSslk138	2,3,4-Trihydroxybenzoic acid	Phenolic acids	Phenolic acids	C7H6O5	3	610-02-6	48457.5	22974.6	9249.07	76153.3	34569.7	71799.4	0.914886	0.125667	0.442035	-1.17777	insig
Lmmp002080	N-(4-Aminobutyl)benzamide	Alkaloids	Alkaloids	C11H16N2O	3	5692-23-9	354119	156363	155389	299213	285178	244094	0.638427	0.501488	0.803722	-0.315232	insig
pme3285	Afzelechin (3,5,7,4'-Tetrahydroxyflavan)	Flavonoids	Flavanols	C15H14O5	3	2545-00-8	319987	223515	167021	307914	154666	299744	0.139725	0.809133	0.932049	-0.101522	insig
Zmpn002440	3,4,2',4',6'-Pentahydroxychalcone	Flavonoids	Chalcones	C15H12O6	2	73692-51-0	98693.4	93374.5	73370	117277	148759	182907	1.17226	0.0681483	0.591252	-0.758155	insig
Zmtn001624	N-Acetylisatin	Alkaloids	Plumerane	C10H7NO3	3	574-17-4	55142.8	81712.5	53023.5	22280.9	29212.9	25269.4	1.29145	0.0493601	2.47356	1.30659	up
Cmjp004373	Secoxyloganin	Terpenoids	Monoterpenoids	C17H24O11	1	58822-47-2	6.11587e+06	1.34587e+07	7.57246e+06	1.26182e+07	2.1129e+07	1.38738e+07	0.989096	0.12293	0.570064	-0.810804	insig
Zblp006164	7,3',4'-trimethoxyquercetin-3-O-α-L-rhamnosyl(1→2)-β-D-glucopyranoside	Flavonoids	Flavonols	C30H36O16	1	-	1.56176e+06	617465	973365	600819	724600	460406	0.894559	0.235367	1.76534	0.819947	insig
HX1371	(7S,8R)-dihydrodehydrodiconferyl alcohol*	Lignans and Coumarins	Lignans	C20H24O6	3	-	16675	60072.6	83570.6	66609.1	79330.1	95744.6	0.701334	0.301525	0.663338	-0.592183	insig
Lmgn000224	2-Methyl-3-oxosuccinic acid	Organic acids	Organic acids	C5H6O5	3	-	7182.62	9394.31	5990.98	11181.1	5357.58	10519.1	0.363226	0.525039	0.834062	-0.261773	insig
ZBN0354	Cinchonain Ib*	Flavonoids	Flavanols	C24H20O9	3	85081-24-9	18663.5	45085.1	99928.2	43220.5	49131.2	60221.1	0.191374	0.892555	1.07278	0.101353	insig
Hamp002961	Antiarol; 3,4,5-Trimethoxyphenol	Phenolic acids	Phenolic acids	C9H12O4	3	642-71-7	120506	88025	96549.1	229413	138687	253907	1.17283	0.0853876	0.490477	-1.02774	down
Zbjn003206	(1S,4R,5R)-3-[(1R,2S)-3-[(2R,3R,5S)-5-carboxy-2,3,5-trihydroxycyclohexyl]oxycarbonyl-1-(3,4-dihydroxyphenyl)-6,7-dihydroxy-1,2-dihydronaphthalene-2-carbonyl]oxy-1,4,5-trihydroxycyclohexane-1-carboxylic acid	Phenolic acids	Phenolic acids	C32H34O18	2	-	1.01096e+07	1.26673e+07	1.1205e+07	1.20699e+07	1.30305e+07	1.41173e+07	0.926428	0.142941	0.866495	-0.206737	insig
Zbfn008434	1-O-Linoleoyl-3-O-galactopyranosyl-L-glycerol	Lipids	Glycerol ester	C27H48O9	2	-	18241.5	23347.1	9192.2	39494.1	25880.3	19997.2	0.857732	0.18717	0.594821	-0.749473	insig
MWSslk194	7-Hydroxy-4-methyl-8-nitrocoumarin	Lignans and Coumarins	Coumarins	C10H7NO5	3	19037-69-5	109053	123747	159140	81453.8	77178	55760.2	1.20873	0.038017	1.82814	0.870379	insig
Zabp009973	5-hydroxy-2-(p-hydroxybenzyl)-3-methoxybibenzyl	Others	Others	C22H22O3	3	-	4.96229e+06	2.89479e+06	4.77153e+06	1.71441e+06	1.3943e+06	1.71596e+06	1.27261	0.0553207	2.61751	1.3882	up
Lmhn002574	Caffeoyl(p-Hydroxybenzoyl)tartaric acid	Phenolic acids	Phenolic acids	C20H16O11	3	-	0	0	0	32596.7	15739.7	25601.1	1.36373	0.0371791	0	#DIV/0!	down
Hmcp002298	Limocitrin-3-O-arabinoside	Flavonoids	Flavonols	C22H22O12	3	-	18340	5031.77	20551.9	46635.1	33824.4	34817.2	1.05773	0.0210649	0.381029	-1.39203	down
pmb0758	Anisic acid-O-feruloyl glucoside	Phenolic acids	Phenolic acids	C24H26O11	3	-	121472	53755.4	65045.8	307000	114341	92076.5	0.828389	0.312647	0.467989	-1.09545	insig
Lcsp001977	Thr-Glu-Ile	Amino acids and derivatives	Amino acids and derivatives	C15H27N3O7	2	-	147794	455769	58331.6	89119.5	54833.3	180099	0.466609	0.452555	2.04256	1.03038	insig
mws4183	Quercetin-3-O-arabinoside	Flavonoids	Flavonols	C20H18O11	1	22255-13-6	1.76561e+06	2.10976e+06	2.74513e+06	1.54429e+06	2.39673e+06	2.10217e+06	0.331115	0.640111	1.09553	0.131633	insig
MWS1900	Undecanedioic acid	Lipids	Free fatty acids	C11H20O4	1	1852-04-6	13971.1	13619.5	19306	14026.5	16126.7	17294.7	0.11319	0.934944	0.988381	-0.0168615	insig
Lalp013087	Bis(2-ethyl-hexyl)-phthalate	Phenolic acids	Phenolic acids	C24H38O4	1	-	377406	363148	495663	320994	354272	388908	0.733948	0.308654	1.16167	0.216198	insig
Wasn002512	6-Galloylglucosyl Aascorbic acid	Others	Vitamin	C19H22O15	3	-	8315.99	3955.88	11849	24410.9	19361.1	27966.1	1.18637	0.00954505	0.336235	-1.57246	down
Cmsp005051	Isolariciresinol-9-O-glucoside	Lignans and Coumarins	Lignans	C26H34O11	3	-	13340	74904.6	30531.9	61607.4	81108.7	33682	0.616513	0.452787	0.673344	-0.570585	insig
MWS1734	Anisic acid; 4-Methoxybenzoic acid	Phenolic acids	Phenolic acids	C8H8O3	3	100-09-4	240611	264990	359940	925433	553202	537574	1.21608	0.0842543	0.429291	-1.21997	down
Lmbp003208	Fraxidin-8-O-glucoside	Lignans and Coumarins	Coumarins	C17H20O10	3	-	424286	533992	349535	161765	158368	75454.5	1.25074	0.0148369	3.306	1.72509	up
MA10107783	3-[(1-Carboxyvinyl)oxy]benzoic acid	Phenolic acids	Phenolic acids	C10H8O5	2	16929-37-6	10005	4907.94	11197.2	86628.2	123470	121723	1.33928	0.0119549	0.0786874	-3.66772	down
Lmzp002365	Hesperetin-7-O-glucoside	Flavonoids	Flavanones	C22H24O11	2	31712-49-9	0	0	0	5.65885e+06	7.67487e+06	8.33284e+06	1.37011	0.0121795	0	#DIV/0!	down
mws0628	4-Hydroxybenzaldehyde	Others	Aldehyde compounds	C7H6O2	3	123-08-0	2.51815e+06	3.16647e+06	2.84079e+06	1.63328e+06	1.2779e+06	990281	1.27465	0.00428124	2.18518	1.12775	up
WaYn002042	[(1R,2R)-cyclohex-4-ene-1,2-diol]Beta-D-Galactopyranoside	Others	Others	C12H20O7	2	-	9892.93	10745.3	8844.9	5442.24	9710.48	4665.54	0.95527	0.16671	1.48768	0.57306	insig
pmp000786	Eupatorin; 3',5-Dihydroxy-4',6,7-Trimethoxyflavone*	Flavonoids	Flavones	C18H16O7	1	855-96-9	10792.2	24248.4	36883.7	59821.8	93747.3	47381.5	1.09667	0.069869	0.35792	-1.48229	down
mws0914	3,5,7-Trihydroxyflavanone (Pinobanksin)	Flavonoids	Flavanonols	C15H12O5	3	548-82-3	177474	145064	138409	124341	149513	168657	0.242392	0.744845	1.04166	0.058884	insig
mws2125	Phosphoenolpyruvate	Organic acids	Organic acids	C3H5O6P	3	138-08-9	709253	437566	445705	920632	991928	1.03747e+06	1.22461	0.0250662	0.539834	-0.889412	insig
Lmtn002997	Mearnsetin-3-O-glucoside*	Flavonoids	Flavones	C22H22O13	3	-	36115.1	53350	28284	30357.6	32865.9	32859.1	0.566807	0.432457	1.2255	0.293369	insig
ZBN0149	Laricitrin-3-O-glucoside*	Flavonoids	Flavonols	C22H22O13	3	39986-90-8	36115.1	53350	28284	30357.6	32865.9	32859.1	0.566807	0.432457	1.2255	0.293369	insig
pmb3074	5-O-p-Coumaroylquinic acid	Phenolic acids	Phenolic acids	C16H18O8	2	1899-30-5	511032	414486	489298	1.90813e+06	2.22221e+06	2.05431e+06	1.36312	0.0015053	0.228763	-2.12808	down
pmp000237	Apigenin-6-C-(2''-glucuronyl)xyloside	Flavonoids	Flavones	C26H26O15	3	-	36675	27447.4	28598	99890.5	236870	67416.3	1.18925	0.18322	0.229406	-2.12403	down
pma0724	Naringenin-6-C-Glucoside	Flavonoids	Flavanones	C21H22O10	3	3682-03-9	65020	53021.9	99884.8	11117.2	20005	56685	1.00217	0.0936333	2.48188	1.31143	up
Hmgp002033	Isocrenatoside	Phenolic acids	Phenolic acids	C29H34O15	2	221895-09-6	25863.9	46680	16675	128671	83068.2	73599.6	1.1938	0.0418706	0.312677	-1.67725	down
Zbfn010204	1-O-Linoleoyl-(carbon eicosapentaenoic acid)	Lipids	Free fatty acids	C38H62O4	1	-	1363.03	1524.92	897.602	1777.42	1399.48	1198.74	0.501748	0.481129	0.865143	-0.208989	insig
Wdsp002909	6-[(7-hydroxy-2-methyl-6-oxo-3,4-dihydroisoquinolin-1-yl)methyl]-2,3-dimethoxybenzoic acid	Alkaloids	Isoquinoline alkaloids	C20H21NO6	2	-	851061	1.24418e+06	1.34621e+06	834466	752113	889614	0.989739	0.159678	1.38981	0.474892	insig
Xmyp005599	Kaempferol-3-O-galactoside-4'-O-glucoside	Flavonoids	Flavonols	C27H30O16	3	-	2.02899e+07	2.77017e+07	2.11177e+07	1.53733e+06	2.19437e+06	1.96766e+06	1.36145	0.0116634	12.1258	3.60001	up
Zbjp003516	1-(3,4-dihydroxyphenyl)-7-(4-hydroxyphenyl)hepta-1,6-diene-3,5-dione	Phenolic acids	Phenolic acids	C19H16O5	3	-	86985.1	78121.7	26132	67592.9	152650	100093	0.74847	0.244612	0.596995	-0.74421	insig
MWS3036	3-Hydroxyglutaric acid*	Organic acids	Organic acids	C5H8O5	3	638-18-6	866788	1.07556e+06	1.64836e+06	522285	925126	524822	1.02393	0.133502	1.82063	0.86444	insig
Lchp000221	(Z)-3-Ethylidene-7-hydroxy-6-methoxyphthalide	Others	Others	C11H10O4	3	-	0	0	0	919806	820631	882602	1.37037	0.00109264	0	#DIV/0!	down
Zdhn005610	Citreorosein	Quinones	Anthraquinone	C15H10O6	2	481-73-2	11956.6	17245	5878.94	33083.7	40893.6	39088.7	1.21964	0.00416982	0.310266	-1.68842	down
Qmdp090606	N-Methyltetrahydropalmatine	Alkaloids	Alkaloids	C22H28NO4+	2	47528-98-3	3.89132e+06	5.57289e+06	2.36876e+06	3.63433e+06	2.39381e+06	4.16091e+06	0.262018	0.640184	1.16134	0.215792	insig
pme0500	D-Melezitose	Others	Saccharides	C18H32O16	3	597-12-6	50375	29029.8	85377.3	60230.1	40440.1	81539.7	0.281225	0.789912	0.904353	-0.145042	insig
pmb3023	Eriodictyol-8-C-glucoside*	Flavonoids	Flavanones	C21H22O11	3	1023271-51-3	82914.4	68313.1	70149.5	60020	56685	21332.8	0.878122	0.142296	1.60374	0.681443	insig
Lmrn003000	2-Hydroxy-3-phenylpropanoic acid	Phenolic acids	Phenolic acids	C9H10O3	2	7326-19-4	23855.5	31675	45010	8890.85	12957.1	26675	1.00385	0.102979	2.07202	1.05104	up
Lhdp102519	3-[(Arabinosyl)oxy]-19-Hydroxyolean-12-ene-28 acid	Terpenoids	Triterpene Saponin	C35H56O8	3	-	81066.4	61218.3	51594.6	20759.4	16984.5	4793.81	1.1919	0.0133024	4.55782	2.18834	up
Lmsn000363	Raspberryketone glucoside	Phenolic acids	Phenolic acids	C16H22O7	1	38963-94-9	1.78006e+06	1.43959e+06	1.09798e+06	1.19673e+06	643874	1.75527e+06	0.48079	0.56414	1.20072	0.263899	insig
pmp001309	6-Hydroxykaempferol-7-O-glucoside	Flavonoids	Flavonols	C21H20O12	1	-	1.98515e+06	3943880	2.29403e+06	666560	382157	310648	1.29777	0.0597826	6.04919	2.59674	up
pmb3317	Quinacyl syringic acid	Phenolic acids	Phenolic acids	C16H20O10	3	-	142020	134911	230883	43957.3	74833.6	70743.3	1.23016	0.064138	2.67928	1.42184	up
Hmsn002272	Demethyl coniferin	Phenolic acids	Phenolic acids	C15H20O8	2	-	24871.1	41093.4	49081.1	7802.73	4734.37	17857.1	1.17103	0.0379897	3.78511	1.92034	up
Zmqp002952	Delphinidin-3-O-rutinoside-7-O-glucoside	Flavonoids	Anthocyanidins	C33H41O21+	3	-	5.8593e+06	7.27195e+06	5.27811e+06	802670	806506	737615	1.36432	0.0119161	7.84448	2.97168	up
mws0027	Syringic acid	Phenolic acids	Phenolic acids	C9H10O5	3	530-57-4	38510.2	21296.3	12418.1	11670	10005	6920.12	1.0411	0.194778	2.52577	1.33672	up
ZbYn009419	3-Oleoyl sucrose	Lipids	Free fatty acids	C30H50O12	1	-	8416.57	5556.47	19474	8116.61	7944.57	8145.75	0.330244	0.543409	1.38171	0.466458	insig
Waln003350	3-O-p-Coumaroyl Galactonic Acid	Phenolic acids	Phenolic acids	C15H18O9	2	-	16000.1	24069.7	13932.8	11746.1	35010	20733.5	0.290781	0.591386	0.80016	-0.32164	insig
MWS2426	Tryptophan glutamic acid	Amino acids and derivatives	Amino acids and derivatives	C16H19N3O5	3	36099-95-3	6398.91	6269.2	1222.44	88206.7	42311.7	46106.6	1.25528	0.0644408	0.0786443	-3.66851	down
Lmrj002793	Cyclo(Phe-Glu)	Amino acids and derivatives	Amino acids and derivatives	C14H16N2O4	3	-	31675	35212.8	40148.6	25075.2	41921.1	21571.2	0.647253	0.437983	1.20853	0.273252	insig
Hmlp000935	Vanillylamine	Alkaloids	Phenolamine	C8H11NO2	3	1196-92-5	69057.1	96140.5	68201.4	60323.2	83829.1	72094.9	0.327144	0.644777	1.07932	0.110117	insig
Wbtp004798	8,11-dimethoxy-2h-[1,3]dioxolo[4,5-b]xanthen-10-one	Flavonoids	Other Flavonoids	C16H12O6	1	-	1.48002e+06	1.99605e+06	642991	2.41442e+06	2.81553e+06	3.76651e+06	1.05122	0.044516	0.457854	-1.12704	down
Lmjp003231	Patuletin-3-O-glucoside	Flavonoids	Flavonols	C22H22O13	3	-	212353	217885	96513.9	310345	160102	340265	0.723767	0.245614	0.649741	-0.622063	insig
Ybsp009454	Cepharanthine	Alkaloids	Alkaloids	C37H38N2O6	2	481-49-2	2.37174e+08	3.27993e+08	2.99713e+08	3.38104e+08	3.35733e+08	2.6256e+08	0.41529	0.549886	0.923626	-0.114619	insig
Wmmp000110	mudanoside A	Phenolic acids	Phenolic acids	C14H18O9	3	-	58532	51505.1	30061.1	88601	95605.5	76232.8	1.14559	0.0228083	0.53793	-0.894509	insig
ZBN0197	Quercetin3-O-galactoside*	Flavonoids	Flavonols	C21H20O12	1	-	7.60193e+06	8.26872e+06	1.14599e+07	1.17037e+07	32214770	1.52884e+07	0.995252	0.232306	0.461612	-1.11525	insig
Zblp003803	2,4,2',5'-Tetrahydroxydihydrochalcone	Flavonoids	Chalcones	C15H14O5	3	-	28875.9	21944.4	29713.3	32740.9	51980.8	59842.5	1.10725	0.107218	0.557079	-0.844047	insig
pmn001716	Carthamone*	Flavonoids	Chalcones	C21H20O11	1	86579-00-2	643716	1.17049e+06	1.12668e+06	307134	264058	357786	1.28243	0.0545757	3.16572	1.66253	up
Hmcp001589	Isorhamnetin-3-O-rutinoside-4'-O-glucoside	Flavonoids	Flavonols	C34H42O21	3	111393-97-6	6670	8340	5567.78	74457.7	64195.5	114661	1.35183	0.0368961	0.0812343	-3.62177	down
Zmbp008419	6-prenylnaringenin	Flavonoids	Flavanones	C20H20O5	3	-	34425	6630.71	11474.1	308173	23400.8	32071.7	0.849001	0.382901	0.144453	-2.79132	insig
Wchn005575	1-(4'-Hydroxy-3'-methoxyphenyl)-2-[4''-(3-hydroxypropyl)-2'',6''-dimethoxyphenyl]-propane-1,3-Diol	Others	Others	C21H28O8	3	-	6670	4617.15	1670	12063.3	11047.2	12563.1	1.1146	0.0264146	0.363213	-1.46111	down
pme0253	N-Acetyl-L-leucine	Amino acids and derivatives	Amino acids and derivatives	C8H15NO3	3	1188-21-2	22232.8	34317.5	71690	8340	14631.2	13975.1	1.1393	0.175549	3.471	1.79535	up
Lmqp002330	Sinomendine*	Alkaloids	Aporphine alkaloids	C20H19NO4	1	143601-13-2	22410.2	11984.2	44232.6	10757.4	14938.1	21539.4	0.592269	0.388343	1.6646	0.735173	insig
Lmjp002906	Rhamnetin-3-O-Glucoside*	Flavonoids	Flavonols	C22H22O12	1	27875-34-9	0	0	0	8.57004e+06	9.91087e+06	1.22995e+07	1.37021	0.0111123	0	#DIV/0!	down
pmf0400	Docosanoic acid (Behenic acid)	Lipids	Free fatty acids	C22H44O2	3	112-85-6	104883	198086	177697	88481.6	300084	216358	0.24028	0.586694	0.794592	-0.331714	insig
Wafp002988	1-O-Feruloyllysine	Alkaloids	Phenolamine	C16H22N2O5	3	-	50784.6	50392.3	85006.8	441520	422319	407649	1.3489	2.19357e-05	0.14643	-2.77172	down
MWSmce676	D-Arabinose*	Others	Saccharides	C5H10O5	3	10323-20-3	112975	108792	241187	60922.6	49662.4	77253.5	1.13117	0.165437	2.46464	1.30138	up
MWSmce682	DL-Xylose*	Others	Saccharides	C5H10O5	3	25990-60-7	112975	108792	241187	60922.6	49662.4	77253.5	1.13117	0.165437	2.46464	1.30138	up
HJN104	Dihydromyricetin-3-O-glucoside	Flavonoids	Flavanonols	C21H22O13	3	-	6447.63	8924.97	11027.6	12379	22807.6	12393	1.01669	0.16902	0.554866	-0.849789	insig
Wbmp004602	1,2-Dihydro-7-hydroxy-1-(4-hydroxy-3-methoxyphenyl)-3-(hydroxymethyl)-6-methoxy-(1S,2R)-2-naphthalenecarboxaldehyde	Lignans and Coumarins	Lignans	C19H18O6	3	-	176124	322424	123543	65813.6	54954.8	69708	1.21535	0.136036	3.26597	1.70751	up
Hmfn000531	L-Ascorbic acid (Vitamin C)	Others	Vitamin	C6H8O6	2	50-81-7	150777	71992.4	132631	85254.1	68870.7	62441.4	0.931375	0.184706	1.64107	0.714636	insig
pma1840	4-Coumaroylcholine	Alkaloids	Phenolamine	C14H20NO3+	3	-	71384	76221.8	48873.8	53851	59729.9	59695	0.486623	0.457603	1.13391	0.181308	insig
Lmbn001609	2-Acetyl-2-Hydroxybutanoic Acid	Organic acids	Organic acids	C6H10O4	3	-	12145.5	13983.7	30010	24999.1	27540.4	23452	0.765663	0.363667	0.738756	-0.43683	insig
Lmmn001894	Demethylwedelolactone-3-O-glucoside	Lignans and Coumarins	Coumarins	C21H18O12	2	-	95035	65908.1	46268.2	6670	8039.04	10044.3	1.33547	0.0495825	8.37105	3.06541	up
mws0459	Eugenol	Phenolic acids	Phenolic acids	C10H12O2	3	97-53-0	159224	353701	351530	275318	501769	643996	0.774779	0.227553	0.608307	-0.717128	insig
ZBN0232	Chrysoeriol-7-O-rutinoside*	Flavonoids	Flavones	C28H32O15	3	-	157255	312177	136915	133400	68972.6	123390	0.917618	0.227247	1.86132	0.896323	insig
Zmgp002799	5-hydroxy-1-(4-hydroxyphenyl)-7-(4-hydroxy-3-methoxyphenyl)-3-heptanone	Others	Ketone compounds	C20H24O5	3	-	136528	123800	90739	230300	289661	236082	1.28599	0.00588123	0.464349	-1.10672	down
Zbsn004679	Apigenin-7-O-glucoside-4'-O-rutinoside	Flavonoids	Flavones	C33H40O19	3	-	0	0	0	6670	10005	6223.11	1.36429	0.0235752	0	#DIV/0!	down
MWSslk066	3-Hydroxy-4-methoxybenzoic acid; Isovanillic Acid	Phenolic acids	Phenolic acids	C8H8O4	3	645-08-9	680028	1.3435e+06	663062	215631	392210	367145	1.17316	0.118461	2.75552	1.46232	up
MWSmce295	1-beta-D-Arabinofuranosyluracil	Nucleotides and derivatives	Nucleotides and derivatives	C9H12N2O6	2	3083-77-0	777539	1.67342e+06	2.15069e+06	582672	502748	2.38954e+06	0.502333	0.640732	1.32423	0.405155	insig
Lmmp004257	6-C-Methylquercetin-3-O-rhamnoside	Flavonoids	Flavonols	C22H22O11	3	-	71560.7	65876.9	83927.2	451237	610478	551239	1.36164	0.00918291	0.137242	-2.86521	down
Lmmp004382	3-Oxo-α-ionol-β-D-glucoside	Others	Alcohol compounds	C19H30O7	3	-	596250	859255	837460	455002	408316	355350	1.25495	0.039663	1.88153	0.911909	insig
Wayn000597	Citric acid-1-O-diglucoside	Organic acids	Organic acids	C18H28O17	3	-	55800.9	49193.3	42633.3	42162.6	50983	23204.2	0.68067	0.336757	1.26882	0.343492	insig
mws1290	Kaempferol-3-O-(6''-p-Coumaroyl)glucoside (Tiliroside)	Flavonoids	Flavonols	C30H26O13	3	20316-62-5	8862.94	12853.5	8065.81	22436.1	42922.7	61243.3	1.24082	0.0999606	0.235243	-2.08778	down
Lshp211010	8-epi-kingiside*	Terpenoids	Monoterpenoids	C17H24O11	1	-	4.6896e+06	6.71221e+06	3.28576e+06	696705	2.22615e+06	1.25153e+06	1.17812	0.0543726	3.5185	1.81496	up
pmp000878	Swertisin	Flavonoids	Flavones	C22H22O10	3	6991-10-2	23844.9	30103.5	61685	58350	41680	45369.8	0.613495	0.498618	0.79528	-0.330466	insig
Lamn006359	4'-demethyl-3,9-dihydroeucomin glucoside	Flavonoids	Other Flavonoids	C22H24O10	2	-	1.02016e+06	924742	571424	253479	312546	239665	1.29265	0.0494548	3.1232	1.64302	up
Hmyn001360	Doitungbiphenyl A	Phenolic acids	Phenolic acids	C18H20O4	3	-	31790.4	39730.4	35294.2	33340	9036.5	23211.2	0.84467	0.182431	1.62859	0.703619	insig
pmp001244	Caffeoylcholine	Alkaloids	Phenolamine	C14H20NO4+	1	87189-10-4	241346	794203	601859	102400	141931	137270	1.1995	0.121996	4.29088	2.10127	up
Lmmn000214	Solatriose	Others	Saccharides	C18H32O15	3	528-40-5	93603.5	49364.4	68024	69444.2	62566.7	122031	0.413892	0.566526	0.830541	-0.267877	insig
Lhhp120816	Hydroxyeugenol	Others	Others	C10H12O3	3	-	34889.9	35552.4	35010	65429.1	71864.5	81496.3	1.35025	0.0147928	0.48198	-1.05295	down
Lhrp111729	Macranthoin G*	Lignans and Coumarins	Lignans	C26H26O12	1	-	301147	173532	165103	1.16284e+06	979676	448543	1.21706	0.0879084	0.246919	-2.01789	down
Wafn001957	2-O-Caffeoylglucaric Acid	Phenolic acids	Phenolic acids	C15H16O11	3	-	294548	283844	320629	173466	206530	175254	1.32084	0.00170858	1.61913	0.695218	insig
Zmcp002839	Delphinidin-3,5,3'-Tri-O-glucoside	Flavonoids	Anthocyanidins	C33H41O22+	3	-	377181	813930	636323	25015.7	5570.9	10145.7	1.33013	0.0422047	44.8645	5.4875	up
Hmcp001578	Isorhamnetin-3,7-O-diglucoside	Flavonoids	Flavonols	C28H32O17	1	6758-51-6	1.03995e+06	1.11964e+06	845460	1.54225e+06	2.14346e+06	1.94821e+06	1.26747	0.0235808	0.533385	-0.906751	insig
Xmbn007315	Chestnutlignansoide	Lignans and Coumarins	Lignans	C26H34O10	3	-	3873.89	4017.34	2169.65	14913.7	31463.4	55885.6	1.27831	0.122534	0.0983827	-3.34545	down
Labn003679	(E)-caffeyl alcohol 4-O-β-D-glucopyranoside	Phenolic acids	Phenolic acids	C15H20O8	3	-	41399.1	47353.2	30627.3	68355	35752.6	46102.6	0.571191	0.411843	0.79475	-0.331427	insig
pme2589	2-Oxoadipic acid	Organic acids	Organic acids	C6H8O5	3	3184-35-8	51817.1	75557.5	31976.6	22366.1	38412.8	22926.3	0.974999	0.172898	1.90372	0.928821	insig
Waln013216	10-Hydroxystearic Acid	Lipids	Free fatty acids	C18H36O3	3	638-26-6	17828	2216.72	13227.4	4379.05	4651.29	6278.17	0.456763	0.32478	2.17343	1.11998	insig
Hmln001682	Quercetin-3-O-(6''-O-acetyl)glucosyl-(1→3)-Galactoside	Flavonoids	Flavonols	C29H32O18	3	-	21425.4	18135.4	39986.2	24935.1	27126.8	22666.2	0.0128246	0.836808	1.06448	0.0901549	insig
Cmzn005999	Dunalianoside B*	Phenolic acids	Phenolic acids	C21H22O11	2	-	125079	144138	95185.2	39700.2	50794.4	72016.7	1.21787	0.0222317	2.24232	1.16499	up
Hmyn007168	LysoPG 16:0	Lipids	Glycerol ester	C22H45O9P	3	-	513590	599302	417461	364902	392616	390953	1.08269	0.132536	1.33251	0.414151	insig
ZBN0073	Quercetin-3-O-(6''-O-acetyl)glucoside	Flavonoids	Flavonols	C23H22O13	3	-	2.66621e+06	4.65791e+06	2.89972e+06	4.27969e+06	3.48965e+06	7896470	0.7545	0.316769	0.652622	-0.615681	insig
Wafn005121	1-Octen-3-Ol-3-O-Beta-D-Xylopyranosyl(1→6)-Beta-D-Glucopyranoside	Others	Others	C19H34O10	2	150995-11-2	35492.7	11296.9	195140	1033.4	5005	6670	1.0769	0.316297	19.037	4.25073	up
pme3188	Uridine 5'-monophosphate	Nucleotides and derivatives	Nucleotides and derivatives	C9H13N2O9P	1	58-97-9	562068	685374	384426	1.43482e+06	1.19972e+06	1.47249e+06	1.2797	0.00250772	0.397335	-1.33157	down
Wbsp004755	Methyl Hydroxycinnamate	Phenolic acids	Phenolic acids	C10H10O3	1	80540-55-2	375408	1.06089e+06	518618	815621	831755	790511	0.628068	0.521401	0.801889	-0.318525	insig
pmf0175	2-Decanol*	Others	Alcohol compounds	C10H22O	3	1120-06-5	1.72932e+06	1.64673e+06	3.87081e+06	3.43499e+06	2.48067e+06	2.50637e+06	0.47601	0.658359	0.860466	-0.216811	insig
Cmhp005655	3-O-rhamnosyl(1→2)arabinosyl hederagenin-28-O-glucoside	Terpenoids	Triterpene Saponin	C47H76O17	1	-	583595	257673	296320	460923	15789.7	20951.7	0.890396	0.308381	2.28586	1.19273	insig
Wbmp003614	Leucoxine-glucose	Alkaloids	Alkaloids	C26H31NO10	2	-	3.34956e+06	2.91157e+06	2.92295e+06	4.61047e+06	4.74907e+06	3.16919e+06	1.00103	0.149806	0.733042	-0.448033	insig
mws0885	2,4-Dihydroxybenzoic acid	Phenolic acids	Phenolic acids	C7H6O4	3	89-86-1	2298405	860652	1.46444e+06	321725	75754.1	353786	1.1782	0.0845303	6.15428	2.62159	up
Hmcp001628	Limocitrin-3,7-di-O-glucoside	Flavonoids	Flavonols	C29H34O18	3	-	41125.1	29454.4	29374.3	57933	46736.4	38345	1.01014	0.114385	0.698907	-0.516827	insig
MWSmce707	Ethyl 3-hydroxybutyrate	Organic acids	Organic acids	C6H12O3	3	5405-41-4	216298	176533	378375	75025	85030	220425	0.940531	0.173343	2.02693	1.01929	insig
pmn001525	3,5-Digalloylshikimic acid	Phenolic acids	Phenolic acids	C23H26O11	3	95753-52-9	4535.97	3264.52	8340	11901.6	33340	13052.6	1.1285	0.176192	0.27688	-1.85267	down
Lhmp100803	Dehydrosoyasaponin A glucose glucoside	Terpenoids	Triterpene Saponin	C42H68O14	2	-	360907	143141	209758	15913.6	5112.26	6294.78	1.32468	0.0705298	26.127	4.70747	up
Lmsn004322	1,6-Di-O-caffeoyl-β-D-glucose	Phenolic acids	Phenolic acids	C24H24O12	3	-	10952.1	10684.7	12082.1	33340	25973.4	25255.9	1.34067	0.0201221	0.398713	-1.32658	down
Zbjn005527	(2E,6Z)-2,6-Dimethyl-8-β-D-glucosyloxy-2,6-octadienoic acid	Others	Others	C16H26O8	2	-	1052210	448454	498290	542387	1287465	1304285	0.68191	0.30263	0.637801	-0.648823	insig
Lmpp003662	Delphinidin-3-O-(6''-O-p-coumaroyl)glucoside	Flavonoids	Anthocyanidins	C30H27O14+	3	-	2.14314e+06	7.15492e+06	3.94316e+06	0	0	0	1.36684	0.0948561	#DIV/0!	#DIV/0!	up
MWSmce085	Wedelolactone	Lignans and Coumarins	Coumarins	C16H10O7	3	524-12-9	134237	117949	210385	219761	313977	262010	1.11164	0.0480665	0.581304	-0.782635	insig
mws0566	4-Methylcatechol	Phenolic acids	Phenolic acids	C7H8O2	3	452-86-8	11670	16675	9124.78	69618.1	58122.4	73126.3	1.33811	0.0019568	0.18654	-2.42244	down
Lmbn004847	4-Methoxyphenylpropionic acid	Phenolic acids	Phenolic acids	C10H12O3	3	-	20005	13340	8424.31	16141.5	9393.7	5778.85	0.516005	0.484622	1.33388	0.415632	insig
MWStz043	3,4-Di-O-caffeoylquinic acid methyl ester	Phenolic acids	Phenolic acids	C26H26O12	2	114637-83-1	225514	272551	177639	597194	617388	833406	1.31564	0.0170499	0.329935	-1.59974	down
mws1567	Bisdemethoxycurcumin	Phenolic acids	Phenolic acids	C19H16O4	3	33171-05-0	5632	5021.11	6848	10891.8	15762.6	21982.4	1.25162	0.0799607	0.359832	-1.4746	down
Lmlp001436	Dihydrocaffeic acid	Phenolic acids	Phenolic acids	C9H10O4	3	1078-61-1	140606	83936	113934	127416	94579	21672.6	0.596807	0.435916	1.38909	0.474137	insig
Zbjp004851	3-(5-hydroxypyridin-2-yl)-1-methoxy-1-oxopropan-2-yl3,3-dimethylbutanoate	Alkaloids	Pyridine alkaloids	C15H21NO5	2	-	83150.6	168440	26675	854453	481574	387808	1.18426	0.0676119	0.161422	-2.63109	down
Lmgn003073	5-O-Feruloylquinic acid	Phenolic acids	Phenolic acids	C17H20O9	1	-	20005	235200	22588.4	337070	245215	56685	0.743443	0.332803	0.434752	-1.20174	insig
mws1417	Indole-3-carboxylic acid*	Alkaloids	Plumerane	C9H7NO2	3	771-50-6	35010	49200.9	78406.9	10251.1	11047.2	7853.14	1.31137	0.0726793	5.57837	2.47984	up
Wayn000918	Isocitric acid-1-O-diglucoside	Organic acids	Organic acids	C18H28O17	3	-	29828.3	34088.1	10515.1	30025.5	11571.8	16862.7	0.290051	0.591889	1.2732	0.348462	insig
Lmbn005172	2,6-Dimethoxybenzaldehyde*	Others	Aldehyde compounds	C9H10O3	2	3392-97-0	61685	18456.2	28027.6	6833.41	25005	16366.1	0.840696	0.263936	2.24395	1.16604	insig
MWS0274	DL-3-Phenyllactic acid*	Organic acids	Organic acids	C9H10O3	2	828-01-3	61685	18456.2	28027.6	6833.41	25005	16366.1	0.840696	0.263936	2.24395	1.16604	insig
MWS1848	Phenyl acetate	Phenolic acids	Phenolic acids	C8H8O2	3	122-79-2	86700	20883.7	23415.6	12764.7	5005	8192.09	1.10894	0.244548	5.04584	2.3351	up
Yajp003641	Brasoside	Terpenoids	Monoterpenoids	C16H22O9	1	-	1.18135e+06	2328895	2.3525e+06	3.06236e+06	1.30057e+06	916799	0.303798	0.814891	1.11043	0.151112	insig
mws1299	Luteolin-8-C-glucoside (Orientin)	Flavonoids	Flavones	C21H20O11	3	28608-75-5	168302	160415	130102	14057.7	17213.7	35682.2	1.31401	0.00175009	6.85278	2.77669	up
Cmsp004086	Dihydrokaempferide	Flavonoids	Flavanonols	C16H14O6	3	137225-59-3	2.15655e+07	1.40697e+07	1.42017e+07	1.89414e+07	2.7879e+07	3.27708e+07	1.00666	0.1192	0.626161	-0.675395	insig
mws0159	Phenylpyruvic acid	Organic acids	Organic acids	C9H8O3	3	156-06-9	52102.5	49086.4	31488.9	25327.9	24265.5	23653.9	1.19509	0.0902762	1.81137	0.857082	insig
Lmsp004166	Quercetin-3-O-glucoside-7-O-rhamnoside*	Flavonoids	Flavonols	C27H30O16	1	-	2.97825e+06	3.86155e+06	3.03066e+06	1971895	1.12602e+06	523785	1.12803	0.0191519	2.72536	1.44645	up
Smsn005712	Persicarin (Isohamnetin-3-O-sulfate)	Flavonoids	Flavones	C16H12O10S	3	549-31-5	12246.3	13380	14809.9	43046.3	25967.1	47115.5	1.28283	0.0582997	0.348201	-1.52201	down
Xmdn002358	Rehmapicroside	Terpenoids	Monoterpenoids	C16H26O8	2	104056-82-8	180120	293640	255235	13340	2384.76	21675	1.26471	0.0180348	19.492	4.28481	up
pmf0397	Arachidic acid	Lipids	Free fatty acids	C20H40O2	3	506-30-9	101906	49845.1	83107.8	82496.4	75530.1	37461.8	0.39654	0.560348	1.2014	0.264715	insig
pmn001416	Catechin-(7,8-bc)-4α-(3,4-dihydroxyphenyl)-dihydro-2-(3H)-one*	Flavonoids	Flavanols	C24H20O9	3	-	41415.9	68163.1	86267.6	50416.9	58729.2	70235.8	0.151481	0.727759	1.09179	0.126691	insig
Lmhn003802	Sinapoylsinapoyltartaric acid	Phenolic acids	Phenolic acids	C26H26O14	3	-	7450.98	25965.8	8340	10005	20102.7	14728.9	0.301778	0.888258	0.931311	-0.102665	insig
Lmhp008273	LysoPE 15:1(2n isomer)*	Lipids	LPE	C20H40NO7P	3	-	14152	30655.8	24009.2	11179.5	11371.8	9178.57	1.14901	0.120308	2.16884	1.11693	up
Lasp002993	Isobavachalcone glucoside	Flavonoids	Chalcones	C26H30O9	2	-	158004	78811.8	101835	167558	209023	313685	1.09295	0.0962088	0.49061	-1.02735	down
Lafp004228	(6R,9R)-3-Oxo-α-ionol-β-D-glucoside	Terpenoids	Sesquiterpenoids	C19H30O7	2	-	2629050	1.97195e+06	3.35464e+06	964930	325585	535512	1.24884	0.0212969	4.35681	2.12327	up
pme3827	3,4-Dihydroxy-L-phenylalanine (L-Dopa)	Amino acids and derivatives	Amino acids and derivatives	C9H11NO4	3	59-92-7	367953	590906	699719	949822	757063	603140	0.819723	0.195804	0.717992	-0.477961	insig
Lasp010382	Ent-16beta-Methoxy-19-Kauranoic Acid	Terpenoids	Ditepenoids	C21H34O3	3	38308-35-9	284244	354104	155159	307873	299576	103413	0.257025	0.771791	1.11626	0.158675	insig
pme2693	N-Acetylputrescine	Alkaloids	Alkaloids	C6H14N2O	3	18233-70-0	207976	206040	254855	159291	141129	162279	1.24993	0.0352071	1.44558	0.531653	insig
Zmhn001905	HydroxyAloe-emodin-8-O-glucoside	Quinones	Anthraquinone	C21H20O11	2	-	136425395	9.52411e+07	6.57029e+07	1.82878e+07	27721530	2.16243e+07	1.29914	0.0623798	4.39677	2.13644	up
MWSHY0061	Kaempferol-3-O-neohesperidoside*	Flavonoids	Flavonols	C27H30O15	1	32602-81-6	2.13764e+06	2.12495e+06	1.78707e+06	1526475	2909425	2534020	0.353916	0.539636	0.867967	-0.204287	insig
MWSmce333	Crotonoside; 2-Hydroxyadenosine	Nucleotides and derivatives	Nucleotides and derivatives	C10H13N5O5	1	1818-71-9	9.22978e+06	2.20067e+07	8.06967e+06	2.96901e+07	1.77193e+07	3.97566e+07	1.0054	0.117685	0.450935	-1.14901	down
pmb2928	Gallic acid-4-O-glucoside	Phenolic acids	Phenolic acids	C13H16O10	3	84274-52-2	29529.6	30291.3	32039.1	14424	10511.3	19229.3	1.24285	0.0177185	2.07995	1.05655	up
Lmhp008233	LysoPE 18:4	Lipids	LPE	C23H40NO7P	3	-	52193	29058.7	131397	78711.1	35834	33837.8	0.317417	0.578345	1.43311	0.519148	insig
Laln005325	3,4-dihydroxyallyl benzene-4-O-[α-L-rhamnosyl-(1→6)]-β-D-glucopyranoside	Phenolic acids	Phenolic acids	C21H30O11	2	-	41680	136735	81695	998495	365475	741930	1.2589	0.0757571	0.123515	-3.01724	down
Lhrp111730	Macranthoside A	Terpenoids	Triterpene Saponin	C47H76O17	1	-	595836	465706	405553	20227.5	490088	15753.2	0.963167	0.175179	2.78879	1.47964	insig
Wayn005953	3,3'-Di-O-methylellagic acid 4'-beta-O-xylopyranoside	Tannins	Tannin	C21H18O12	3	-	41282.7	37033.9	61420.6	14608.9	18759	8108.32	1.24212	0.0343756	3.36909	1.75236	up
mws0059	Quercetin-3-O-rutinoside (Rutin)*	Flavonoids	Flavonols	C27H30O16	1	153-18-4	380515	204569	224131	88202.1	153420	168440	1.05543	0.124732	1.9734	0.980682	insig
Hmlp006030	4,4'-dihydroxy-2-methoxychalcone	Flavonoids	Chalcones	C16H14O4	3	-	32157.2	21441.2	23967.2	11919.9	11757.9	9859.93	1.30231	0.0405391	2.31278	1.20963	up
Lmcp004436	Cyanidin-3-O-(6''-O-caffeoyl)glucoside	Flavonoids	Anthocyanidins	C30H27O14+	3	-	1.17327e+06	1.5751e+06	2756430	26714.1	53350	23340	1.34908	0.0630608	53.2358	5.73432	up
Wdtp004957	6-[2,3-Dihydroxy-4-ethoxy-4-oxobutyl]-alpha-hydroxy-2-(4-methoxyphenyl)-1,3-dioxane-4-acetic acid ethyl ester	Phenolic acids	Phenolic acids	C21H30O10	2	-	212832	241875	396307	48920.6	41003.3	28355.8	1.32911	0.0488689	7.19493	2.84698	up
Zbjn004195	2-((5-carboxy-5-(((E)-3-(3-(((E)-3-(3,4-dihydroxyphenyl)acryloyl)oxy)-4-hydroxyphenyl)acryloyl)oxy)-2,3-dihydroxycyclohexyl)oxy)-1,3,4,5-tetrahydroxycyclohexane-1-carboxylic acid	Phenolic acids	Phenolic acids	C32H34O18	2	-	924061	1.53227e+06	1.80712e+06	1.53242e+06	1.57802e+06	1.80457e+06	0.538457	0.498672	0.867435	-0.205173	insig
Lhjp111605	Dehydroxypaederosidic Acid	Terpenoids	Monoterpenoids	C18H24O11S	2	-	3.2886e+06	2.6127e+06	3.03956e+06	309467	443997	335015	1.36032	0.00422731	8.21409	3.0381	up
mws0236	2-Aminoethanesulfonic acid	Organic acids	Organic acids	C2H7NO3S	1	107-35-7	128659	115133	86293.8	104549	138796	148101	0.654403	0.324284	0.843246	-0.245975	insig
MWSmce190	4-Hydroxy-L-Isoleucine	Amino acids and derivatives	Amino acids and derivatives	C6H13NO3	3	781658-23-9	1.10718e+06	940341	791274	326783	296510	390537	1.33015	0.0153541	2.80008	1.48547	up
Lhjp111621	Hydroxysecologanic acid	Terpenoids	Monoterpenoids	C16H22O11	1	-	558912	325337	409909	748075	347687	1.02407e+06	0.702713	0.294457	0.610499	-0.711938	insig
MWS2910	5-Methyl-2'-Deoxycytidine	Nucleotides and derivatives	Nucleotides and derivatives	C10H15N3O4	1	838-07-3	44216	47648.3	39747.5	120187	93241	152680	1.31265	0.0429433	0.359489	-1.47598	down
pmb2591	N-Acetyl-L-Tryptophan	Amino acids and derivatives	Amino acids and derivatives	C13H14N2O3	3	1218-34-4	20005	14007.7	6674.89	8340	20005	10289.1	0.0465982	0.903127	1.05315	0.0747122	insig
Lmqp003432	6,9-Dihydroxy-7-megastigmen-3-one	Terpenoids	Sesquiterpenoids	C13H22O3	3	-	1.71167e+06	1.77393e+06	912920	8.2738e+06	7.77491e+06	4.33967e+06	1.27694	0.0440545	0.215736	-2.21266	down
MWSslk149	5-Methoxysalicylic acid	Phenolic acids	Phenolic acids	C8H8O4	3	2612-02-4	386845	378442	330086	286963	220824	249589	1.2326	0.0125938	1.44627	0.53234	insig
pmb4777	4-Hydroxy-7-methoxycoumarin-β-rhamnoside	Lignans and Coumarins	Coumarins	C16H18O8	2	-	16675	28340	14833.5	12547.6	52826.2	35010	0.53465	0.368951	0.596197	-0.74614	insig
Zbqp003309	Asp-Ile-Leu	Amino acids and derivatives	Amino acids and derivatives	C16H29N3O6	1	-	240205	954860	894291	1.18858e+06	715057	617074	0.413091	0.646439	0.828875	-0.270774	insig
Lmmp003783	Quercetin-3-O-glucuronide	Flavonoids	Flavonols	C21H18O13	3	22688-79-5	48760.6	10005	13082.7	25005	14951.9	24282.6	0.156824	0.859844	1.11844	0.161492	insig
Lhsp101912	Dehydrodiconiferyl alcohol	Lignans and Coumarins	Lignans	C20H22O6	3	4263-87-0	567959	352477	544605	2.04353e+06	1.08712e+06	1.03256e+06	1.21218	0.105773	0.351903	-1.50675	down
mws0091	Quercetin-3-O-glucoside (Isoquercitrin)	Flavonoids	Flavonols	C21H20O12	1	482-35-9	8.98467e+06	14839005	5.82766e+06	32247855	1.98511e+07	1.25378e+07	0.973649	0.168937	0.458738	-1.12426	insig
Hmmp003156	Isovitexin-7-O-glucoside(Saponarin)	Flavonoids	Flavones	C27H30O15	3	20310-89-8	24594.1	36522.3	39590.6	11950.8	81695	65020	0.211136	0.456922	0.634711	-0.655828	insig
Hmqp000191	Planteose	Others	Saccharides	C18H32O16	3	470-57-5	15341.6	16824.2	36249.4	748.888	10090.1	8969.91	0.927592	0.123285	3.45377	1.78817	insig
Hmgp001902	Pectolinarigenin-7-O-glucoside	Flavonoids	Flavones	C23H24O11	3	-	56048.8	54870.1	150085	37512.2	63350	33029.3	0.831999	0.310062	1.94937	0.963007	insig
Zmcn004206	kaempferol-3-caffeoyldiglucoside	Flavonoids	Flavonols	C36H36O19	3	-	8505.1	7902.7	26713.4	5005	3041.75	5005	1.06342	0.245005	3.30386	1.72415	up
Yamn004171	viburfordosides C	Lignans and Coumarins	Lignans	C41H50O21	2	-	41652.1	33584.8	159960	9184.84	9188.67	3056.42	1.20602	0.222961	10.9752	3.45617	up
Lmbn006032	Hypolaetin	Flavonoids	Flavones	C15H10O7	3	27696-41-9	8340	4188.45	11670	8779.96	5542.75	8059.83	0.0251697	0.816539	1.08113	0.112541	insig
pmb0751	Trans-5-O-(p-Coumaroyl)shikimate	Phenolic acids	Phenolic acids	C16H16O7	3	-	175917	203538	47099.8	37419	36286.4	34954	1.07911	0.158988	3.92561	1.97292	up
Cmhp002917	Vogeloside	Terpenoids	Monoterpenoids	C17H24O10	1	60077-47-6	599600	773770	757930	2.30874e+07	2.34654e+07	1.86279e+07	1.36733	0.00537107	0.0326983	-4.93464	down
pme2134	D-Threitol*	Others	Saccharides	C4H10O4	3	2418-52-2	79298.7	81522.4	66396	71345.4	19513.9	24585.2	0.990093	0.14403	1.96819	0.976871	insig
pmf0283	Meso-Erythritol*	Others	Saccharides	C4H10O4	3	149-32-6	79298.7	81522.4	66396	71345.4	19513.9	24585.2	0.990093	0.14403	1.96819	0.976871	insig
Zbsp004862	Syringetin-3-O-glucoside*	Flavonoids	Flavonols	C23H24O13	3	40039-49-4	741930	266844	432325	108380	65020	121725	1.24409	0.109016	4.88301	2.28777	up
mws1297	Benzyl glucoside	Phenolic acids	Phenolic acids	C13H18O6	3	4304-12-5	31591.7	12948.9	17552.1	15796	14011.4	15803.6	0.563188	0.430693	1.36135	0.445039	insig
ZBN0193	Isorhamnetin-3-O-glucoside-7-O-rhamnoside	Flavonoids	Flavonols	C28H32O16	3	17331-71-4	693025	1311010	767065	870995	837460	416140	0.561245	0.430046	1.3043	0.383271	insig
Hmmn003964	7-Deoxyloganic acid	Terpenoids	Monoterpenoids	C16H24O9	1	22487-36-1	229405	320365	286960	6306680	2.32219e+06	1.90076e+06	1.30412	0.147919	0.0794644	-3.65355	down
zjgp122304	1,3-dihydroxy-6(E)-tetradecene-8,10,12-triyne	Others	Others	C14H16O2	3	-	133284	129196	84760.3	192649	120380	71660.9	0.0893861	0.768392	0.902649	-0.147763	insig
mws1422	Epiafzelechin	Flavonoids	Flavanols	C15H14O5	3	24808-04-6	70483.6	36772.9	36520.1	38855.8	34050.7	34778.1	0.651675	0.39797	1.33516	0.417017	insig
Lmnp002584	Hispidulin-8-C-(2''-O-glucosyl)glucoside	Flavonoids	Flavones	C28H32O16	3	-	4.84765e+06	5.33494e+06	5.03551e+06	143302	107535	158159	1.36738	0.000733215	37.2084	5.21756	up
Lmbn001930	2-Hydroxybenzaldehyde (Salicylaldehyde)	Phenolic acids	Phenolic acids	C7H6O2	3	90-02-8	57521.7	68355	32410.4	29353.2	22039.3	26921.3	1.10874	0.124106	2.02119	1.01521	up
WaYn004487	Salirepin 2'-O-p-Coumarate	Phenolic acids	Phenolic acids	C22H24O10	3	-	10005	5624.35	5613.47	57393	97146.6	93437.1	1.34239	0.0257111	0.0856646	-3.54516	down
Lssp210087	Matairesinol	Lignans and Coumarins	Lignans	C20H22O6	3	580-72-3	75368.1	65433	41146.2	103525	73179.5	78360	0.885235	0.15318	0.713338	-0.487343	insig
mws0355	Catechin gallate	Flavonoids	Flavanols	C22H18O10	3	130405-40-2	11670	18340	5005	3503.23	13340	2015.52	0.704864	0.362373	1.8567	0.892739	insig
HJAP148	Kaempferol-3-O-sambubioside	Flavonoids	Flavonols	C26H28O15	3	27661-51-4	427731	1.34556e+06	1.60852e+06	22953.6	26675	20005	1.33718	0.0909734	48.5657	5.60187	up
Zbsp004450	3'-O-Methyltricetin-7-O-glucoside*	Flavonoids	Flavones	C22H22O12	1	-	4.01545e+06	4.28481e+06	3.54576e+06	5.90614e+06	20548410	21548340	1.13331	0.139697	0.246777	-2.01872	down
MWSN0081	Kaempferol-3,7-O-dirhamnoside (Kaempferitrin)	Flavonoids	Flavonols	C27H30O14	3	482-38-2	23340	21485.8	11202.4	2114.22	18552.1	4763.68	0.881704	0.189016	2.20323	1.13962	insig
Zmgn001989	3-Methylcatechol	Phenolic acids	Phenolic acids	C7H8O2	3	488-17-5	1397.54	5005	7695.45	3340	12999.7	27021.5	0.742556	0.289588	0.325129	-1.62092	insig
pme1398	Delphinidin-3-O-glucoside (Mirtillin)	Flavonoids	Anthocyanidins	C21H21O12+	3	50986-17-9	1.95747e+07	8.34955e+07	7.97617e+07	96803	253813	111129	1.34643	0.09913	395.959	8.62921	up
pma0110	4-O-Sinapoylquinic acid	Phenolic acids	Phenolic acids	C18H22O10	3	-	13004.9	15353.4	26675	21675	14055.7	13328.6	0.231471	0.713928	1.12177	0.165779	insig
MWSN0020	Epicatechin	Flavonoids	Flavanols	C15H14O6	3	490-46-0	9579.38	22869.1	17383.1	7979.78	15005	10005	0.714388	0.28834	1.51051	0.59504	insig
Hmcp001858	Kaempferol-3-O-arabinoside-7-O-rhamnoside	Flavonoids	Flavonols	C26H28O14	3	-	8275.26	16675	9585.75	10005	8945.8	17182.2	0.117949	0.89181	0.955802	-0.0652171	insig
pmp000253	Senkyunolide H	Others	Lactones	C12H16O4	3	94596-27-7	7.10399e+06	6.97221e+06	5.27205e+06	3.70788e+06	3.87979e+06	4.01014e+06	1.27474	0.0456887	1.66827	0.738351	insig
Zbpp001877	Isorhamnetin-3-O-rutinoside*	Flavonoids	Flavonols	C28H32O16	3	-	301102	323700	139998	1.95885e+06	4956470	5601410	1.31006	0.072797	0.0611022	-4.03263	down
Hmln002100	Nortrachelogenin-4-O-glucoside	Lignans and Coumarins	Lignans	C26H32O12	1	33464-78-7	154413	175769	259899	557760	250590	559435	1.08507	0.116978	0.431414	-1.21286	down
mws0179	Chlorogenic acid methyl ester	Phenolic acids	Phenolic acids	C17H20O9	2	29708-87-0	495420	946475	949830	5670740	3.86525e+06	2.91835e+06	1.29239	0.0490621	0.19204	-2.38052	down
pma0104	N-Sinapoylhydroxycoumarin	Lignans and Coumarins	Coumarins	C20H16O7	3	-	633326	634018	762657	2413620	1.16967e+06	1.39118e+06	1.20827	0.122784	0.408084	-1.29306	down
Zbn004863	3-Hydroxymorindone-6β-primeveroside	Quinones	Anthraquinone	C26H28O15	3	-	305330	140491	260952	4252.25	3853.85	5005	1.35929	0.0424844	53.9065	5.75239	up
pmb1283	L-Glutaminyl-L-valyl-L-valyl-L-cysteine	Amino acids and derivatives	Amino acids and derivatives	C18H33N5O6S	3	-	5005	8340	16328.5	34506.1	31471.7	26168.5	1.1917	0.00939145	0.322026	-1.63475	down
Hmqp006235	LysoPC 18:4	Lipids	LPC	C26H46NO7P	1	-	484352	326019	537926	628077	680764	473733	0.835722	0.178881	0.756377	-0.402823	insig
mws0093	Coniferyl alcohol	Phenolic acids	Phenolic acids	C10H12O3	3	458-35-5	33340	34365	26675	28977.7	33622.5	18340	0.564408	0.445448	1.16605	0.221625	insig
Lmwp003442	Amoenin	Flavonoids	Flavonols	C21H20O11	1	-	2.36946e+07	13897230	4.19911e+07	2.16306e+06	2.54055e+06	2.35877e+06	1.32026	0.099028	11.2686	3.49423	up
Wbtn006053	9-hydroxy-2-(2-hydroxy-3-methoxyphenyl)-3-(hydroxymethyl)-12-methoxy-2,3-dihydro-1,4,5-trioxatetraphen-10-one*	Others	Ketone compounds	C24H20O9	3	-	24017.1	52696.6	48912.9	0	0	0	1.3633	0.0431813	#DIV/0!	#DIV/0!	up
pmn001419	1-O-p-Coumaroyl-β-D-glucose*	Phenolic acids	Phenolic acids	C15H18O8	1	7139-64-2	516149	1.42823e+06	519933	601355	625290	615315	0.332238	0.564747	1.33787	0.419941	insig
Zmhn002301	p-Coumaric acid-4-O-glucoside*	Phenolic acids	Phenolic acids	C15H18O8	1	117405-48-8	516149	1.42823e+06	519933	601355	625290	615315	0.332238	0.564747	1.33787	0.419941	insig
pmb3012	Chrysoeriol-7-O-glucoside	Flavonoids	Flavones	C22H22O11	2	19993-32-9	3671745	3.59646e+06	4.49594e+06	2.68312e+06	3.37591e+06	3.21639e+06	1.04811	0.0865878	1.26831	0.342912	insig
pmn001562	Cimicifugin	Others	Others	C30H48O4	2	-	2215.27	1352.2	3565.13	1175.63	714.189	1376.55	1.00494	0.175509	2.18365	1.12674	up
Lhbp111733	Matairesinol-4'-O-glucoside (Matairesinoside)*	Lignans and Coumarins	Lignans	C26H32O11	3	23202-85-9	640689	756315	722016	165007	88555.9	153851	1.3321	0.000329508	5.20115	2.37883	up
ZBN0150	Luteolin-7-O-gentiobioside*	Flavonoids	Flavones	C27H30O16	3	-	1.97618e+06	2.28752e+06	6575095	25525.3	38742.5	31393	1.35038	0.137216	113.305	6.82406	up
Zbjn004215	Kaempferol-3-O-sophoroside*	Flavonoids	Flavonols	C27H30O16	3	19895-95-5	1.97618e+06	2.28752e+06	6575095	25525.3	38742.5	31393	1.35038	0.137216	113.305	6.82406	up
pmp000531	Phellamurin	Flavonoids	Flavanonols	C26H30O11	3	52589-11-4	176364	192446	151223	52073.7	69145	234676	0.73864	0.447994	1.4612	0.547153	insig
pme1306	Pyridoxine-5'-phosphate	Others	Vitamin	C8H12NO6P	3	447-05-2	108197	126296	190881	62939.2	88110.8	87129.1	1.11208	0.119641	1.78594	0.836684	insig
Hmln101664	Nortrachelogenin-4'-O-gentiobioside	Lignans and Coumarins	Lignans	C32H42O17	3	-	23340	7014.03	8254.79	16675	21675	8511.59	0.384651	0.695799	0.823891	-0.279475	insig
Lmmp002334	Quercetin-3-O-rutinoside-7-O-glucoside	Flavonoids	Flavonols	C33H40O21	3	-	2.23837e+06	1996842	9746015	949830	520022	135923	1.11787	0.245655	8.70684	3.12215	up
Lmmn002230	Demethylwedelolactone	Lignans and Coumarins	Coumarins	C15H8O7	3	6468-55-9	106439	84688.4	111090	27009	38476.9	40062	1.31725	0.00580151	2.86332	1.51769	up
Lmfp003403	Quercetagetin-7-O-glucoside(Quercetagitrin)	Flavonoids	Flavonols	C21H20O13	3	548-75-4	34195.3	56685	48345	140075	43404.7	84883.8	0.833203	0.261206	0.518794	-0.946767	insig
mws1150	Echinacoside	Phenolic acids	Phenolic acids	C35H46O20	3	82854-37-3	7374.35	38345	18603.1	5253.29	5952.98	4676.95	1.06766	0.216246	4.04972	2.01782	up
mws0458	Vanillin; 4-Hydroxy-3-Methoxybenzaldehyde*	Others	Aldehyde compounds	C8H8O3	3	121-33-5	322035	161497	135112	173791	400565	375500	0.690606	0.3013	0.651303	-0.6186	insig
Lmmp000897	Gallocatechin-(4α→8)-gallocatechin	Flavonoids	Flavanols	C30H26O14	3	-	7.86954e+06	7.41814e+06	14084375	612990	849195	230058	1.31328	0.0493688	17.3569	4.11744	up
Zbzp010481	1-(3,5-Dihydroxyphenyl)pentadecan-1-one	Quinones	Quinones	C21H34O3	3	-	1.03229e+06	879751	797881	977222	955337	964232	0.594057	0.460439	0.935491	-0.0962044	insig
MWSHY0135	Isorhamnetin-3-O-rutinoside (Narcissin)*	Flavonoids	Flavonols	C28H32O16	1	604-80-8	4.49069e+06	5.4408e+06	12374020	17807710	13948580	2.67028e+06	0.25862	0.490355	0.647916	-0.626122	insig
mad2085	Caffeoyl-p-coumaroyltartaric acid	Phenolic acids	Phenolic acids	C22H18O11	3	-	5005	3477.78	10547	15005	13340	20490.6	1.13547	0.0310345	0.389671	-1.35967	down
Wayn001528	Homocitrate	Organic acids	Organic acids	C7H10O7	2	13052-73-8	447237	467410	251176	137007	363048	167825	0.891608	0.16836	1.74556	0.803687	insig
MWSslk171	Nodakenin	Lignans and Coumarins	Coumarins	C20H24O9	3	495-31-8	35010	24326.1	32724.7	35662.1	95035	31780.3	0.718878	0.370076	0.566607	-0.81958	insig
mws0972	6-Hydroxyhexanoic acid	Organic acids	Organic acids	C6H12O3	1	1191-25-9	41811.1	59219.9	54535.6	35443	43681.2	34554.9	1.0543	0.0970603	1.36847	0.452567	insig
Lmwp102904	N,N-Dimethyl-5-methoxytryptamine	Alkaloids	Plumerane	C13H18N2O	3	1019-45-0	108611	211716	159270	80025	307458	217500	0.192179	0.607744	0.792746	-0.33507	insig
Lmmp002463	Sexangularetin-3-O-glucoside-7-O-rhamnoside*	Flavonoids	Flavonols	C28H32O16	1	-	1.07315e+07	5.4839e+06	7.58978e+06	7.12751e+06	2.02882e+06	5.99509e+06	0.723518	0.254726	1.57115	0.651825	insig
Lmsp004721	Tamarixetin-3-O-glucoside-7-O-rhamnoside*	Flavonoids	Flavonols	C28H32O16	1	-	1.07315e+07	5.4839e+06	7.58978e+06	7.12751e+06	2.02882e+06	5.99509e+06	0.723518	0.254726	1.57115	0.651825	insig
ZbBn002068	3-methyl-ShikimicAcid	Organic acids	Organic acids	C8H12O5	3	-	4897.54	18829.3	8365.36	11240.8	15699.3	18700.4	0.68538	0.408812	0.703151	-0.508094	insig
Zmjp004875	5,6,3',4'-Tetrahydroxy-3,7-dimethoxyflavone	Flavonoids	Flavones	C17H14O8	3	-	60380.8	36356.3	37581.8	0	0	0	1.36728	0.0291195	#DIV/0!	#DIV/0!	up
Wbmp004067	Dihydroberberine*	Alkaloids	Alkaloids	C20H19NO4	1	483-15-8	39667.6	45280.2	42035.3	25350.3	8526.36	32813.2	0.942843	0.100949	1.90409	0.929099	insig
MWSHC20102	3-Hydroxy-1-(4-Hydroxy-3-Methoxyphenyl)Propan-1-One	Phenolic acids	Phenolic acids	C10H12O4	2	2196-18-1	587694	1124425	956540	1425435	2725845	1.22416e+06	1.00073	0.187182	0.496454	-1.01027	down
Hmcp002187	Limocitrin-3-O-galactoside*	Flavonoids	Flavonols	C23H24O13	3	-	0	0	0	740989	819118	446113	1.36859	0.027653	0	#DIV/0!	down
pmp000384	Isoliquiritin	Flavonoids	Chalcones	C21H22O9	3	5041-81-6	71735.8	40831.7	86751	64796.4	28239.2	48345	0.640436	0.326738	1.4098	0.495491	insig
Zbqn004590	N-(acetyl)phenylalanine	Amino acids and derivatives	Amino acids and derivatives	C11H13NO3	1	-	71546.9	150085	143410	178450	93061	90038.8	0.0235361	0.977276	1.00966	0.0138678	insig
Lmpp003719	Peonidin-3-O-(6''-O-caffeoyl)glucoside	Flavonoids	Anthocyanidins	C31H29O14+	3	-	13488900	3.97457e+06	8259570	164398	345425	235643	1.33242	0.093979	34.506	5.10878	up
Zalp003512	methyl 5-caffeoylquinate*	Phenolic acids	Phenolic acids	C17H20O9	3	-	97925	66891.9	80799.2	54185.6	54728.4	66109.9	1.0831	0.104047	1.40333	0.488854	insig
Zmjp004852	5,6,3',4'-Tetrahydroxy-3,7-dimethoxyflavone-6-O-glucoside*	Flavonoids	Flavones	C23H24O13	3	-	281747	232096	230893	0	0	0	1.37012	0.00452424	#DIV/0!	#DIV/0!	up
Lmgn002555	2-Propylglutaric acid	Organic acids	Organic acids	C8H14O4	2	32806-62-5	465542	650653	420367	66167.5	55056	118390	1.31891	0.0194458	6.41267	2.68092	up
Lmjp004702	2,4-Dihydroxy-6-methoxyacetophenone	Others	Ketone compounds	C9H10O4	3	3602-54-8	129154	111047	98592.2	56637.6	21719.9	12635.6	1.18041	0.00991584	3.72329	1.89658	up
Zmhn002227	4-O-Glucosyl-sinapate	Phenolic acids	Phenolic acids	C17H22O10	3	-	75698.7	58074.7	27077.5	41849.9	49727	38387.8	0.28074	0.547374	1.23765	0.307604	insig
Zmgn004894	Methyl 4-hydroxybenzoate*	Phenolic acids	Phenolic acids	C8H8O3	3	99-76-3	16358.1	36675	24054.9	66685	30700.2	30010	0.774093	0.304502	0.605109	-0.724733	insig
Lmbp002962	Isofraxetin	Lignans and Coumarins	Coumarins	C10H8O5	3	50656-75-2	200387	199788	241694	67954.4	105771	84024.5	1.30958	0.00235037	2.49028	1.31631	up
Lmwp102814	Jangomolide	Steroids	Steroid	C26H28O8	2	93767-25-0	94089.6	93741.7	71222.3	435505	493719	428211	1.36005	0.00121257	0.19084	-2.38956	down
Lmdp003146	Rhododendrol*	Phenolic acids	Phenolic acids	C10H14O2	3	501-96-2	1.49743e+06	1.42759e+06	1.85459e+06	2.18788e+06	2.49013e+06	2.54795e+06	1.25162	0.00986978	0.66145	-0.596297	insig
HJN055	Dihydrocharcone-4'-O-glucoside*	Flavonoids	Chalcones	C21H24O10	2	-	376081	988425	705080	84726	181790	63255.3	1.24906	0.0762364	6.27582	2.6498	up
pmn001423	Roseoside	Others	Ketone compounds	C19H30O8	3	54835-70-0	220175	258575	418955	161765	140075	188465	1.10261	0.149511	1.83091	0.872562	insig
HJN051	Tamarixetin-3-O-rutinoside*	Flavonoids	Flavonols	C28H32O16	3	-	494980	520233	334003	481777	365831	1011920	0.470767	0.486936	0.725569	-0.462815	insig
MWSHC2047	Syringaresinol-4'-O-glucoside; Acanthoside B	Lignans and Coumarins	Lignans	C28H36O13	2	7374-79-0	67510.3	197615	97766.9	13225.9	9705.63	16675	1.30185	0.110901	9.16244	3.19573	up
Wayn004278	3-O-Methylellagic acid 4'-rhamnoside	Tannins	Tannin	C21H18O12	3	-	13340	10005	10005	11670	6670	5570.2	0.839861	0.238177	1.3948	0.48006	insig
pmb0752	3-O-Feruloylquinic acid*	Phenolic acids	Phenolic acids	C17H20O9	3	1899-29-2	104879	105960	147106	107858	134079	108400	0.0732675	0.885795	1.02171	0.0309892	insig
Lmyn003971	Dihydrodehydrodiconiferyl alcohol-4-O-glucoside*	Lignans and Coumarins	Lignans	C26H34O11	3	-	8340	6471.83	5005	12871.5	15432.9	5356.01	0.734329	0.262996	0.588728	-0.764327	insig
Lmhp002443	Epivogeloside*	Terpenoids	Monoterpenoids	C17H24O10	1	118627-52-4	1.56953e+07	4720310	2.73502e+06	5.62512e+07	3.33667e+07	4.87002e+07	1.21198	0.0133175	0.167373	-2.57886	down
pme2761	4-Hydroxy-2-oxoglutaric acid	Organic acids	Organic acids	C5H6O6	3	1187-99-1	358116	318041	359826	384958	607314	414506	0.957074	0.215034	0.736423	-0.441394	insig
mws1584	1,3-O-Dicaffeoylquinic Acid (Cynarin)	Phenolic acids	Phenolic acids	C25H24O12	1	30964-13-7	2517055	1.088e+06	2.10049e+06	432296	504163	417494	1.28137	0.0753789	4.214	2.07519	up
Labn004625	2-Phenylethyl beta-primeveroside	Phenolic acids	Phenolic acids	C19H28O10	1	129932-48-5	641821	2188360	2953655	753067	600503	686674	0.926995	0.207462	2.83487	1.50328	insig
Lhmp102833	3,4-Dihydroverbenalin*	Terpenoids	Monoterpenoids	C17H26O10	1	-	61358.4	168440	172076	391789	366422	324648	1.1566	0.0111021	0.371123	-1.43003	down
MWSmce700	2-Ethylpyrazine	Alkaloids	Alkaloids	C6H8N2	3	13925-00-3	741725	1.05252e+06	968596	2.69498e+06	2.15173e+06	3.54959e+06	1.30358	0.0381792	0.329055	-1.6036	down
Zbqn008291	3,13,15-Trihydroxyoleanane-12-one	Terpenoids	Triterpene	C30H50O4	3	-	251005	246885	224259	80914.9	107677	110979	1.33199	0.000406287	2.41062	1.2694	up
Lmlp005572	Galangin-7-O-glucoside	Flavonoids	Flavones	C21H20O10	1	-	128458	137327	208657	251895	195140	96496.3	0.173549	0.686681	0.872887	-0.196134	insig
MWSCX017	4-hydroxyphenyl acrylaldehyde	Others	Aldehyde compounds	C9H8O3	3	-	472455	262530	209938	350059	426085	202783	0.102754	0.918321	0.965263	-0.0510056	insig
Lmxn006423	2(3H)-Benzothiazolone	Alkaloids	Alkaloids	C7H5NOS	3	934-34-9	8738.35	13981.5	13980.4	11471.3	9361.42	7866.34	0.720648	0.274753	1.27879	0.354782	insig
Jmgn005927	2-hydroxynaringenin	Flavonoids	Flavanones	C15H12O6	3	-	7261.4	5957.98	10930	0	0	0	1.36194	0.0325304	#DIV/0!	#DIV/0!	up
Wafn004433	1-Hexanol arabinosylglucoside	Others	Others	C17H32O10	1	-	2637540	1.27941e+06	1.75224e+06	457394	948150	1089155	1.06306	0.0998885	2.2725	1.18428	up
Lmmp002963	6-C-Methylquercetin-3-O-rutinoside*	Flavonoids	Flavonols	C28H32O16	3	-	254849	313678	145661	1.85424e+06	1.88678e+06	4408895	1.31131	0.0989707	0.0876312	-3.51241	down
pmp000444	27,28-Dicarboxyl ursolic acid	Terpenoids	Triterpene	C30H46O5	3	-	27781.3	49259.2	44140.2	62723.8	54182.4	109785	1.012	0.168844	0.534564	-0.903565	insig
pme1605	Kaempferol-3-O-robinobioside(Biorobin)*	Flavonoids	Flavonols	C27H30O15	2	17297-56-2	8.76489e+06	1.04166e+07	23247840	44725480	3.22517e+07	1.92991e+07	1.01515	0.120059	0.440704	-1.18212	down
mws2220	Gallocatechin 3-O-gallate*	Flavonoids	Flavanols	C22H18O11	3	5127-64-0	6732.61	14004.7	21675	11606.2	17100.7	17119.7	0.309541	0.825434	0.925496	-0.111701	insig
mws1434	Apigenin-6-C-glucoside (Isovitexin)*	Flavonoids	Flavones	C21H20O10	3	38953-85-4	16675	35010	16998.4	17544.8	20360.2	24995.9	0.090996	0.787647	1.09193	0.12688	insig
Zbsn004665	Apigenin-8-C-Glucoside (Vitexin)*	Flavonoids	Flavones	C21H20O10	3	3681-93-4	16675	35010	16998.4	17544.8	20360.2	24995.9	0.090996	0.787647	1.09193	0.12688	insig
Lmxn002712	6''-O-Acetylharpagide	Terpenoids	Terpene	C17H26O11	2	-	22942.7	16413.9	10024.2	22528	24069.2	18298.6	0.733249	0.302331	0.760925	-0.394174	insig
pmn001378	Pinoresinol-4-O-glucoside	Lignans and Coumarins	Lignans	C26H32O11	2	41607-20-9	40295.5	130713	153781	80062.6	111658	137263	0.207779	0.973327	0.987251	-0.0185112	insig
Zmxp003107	Luteolin-7,3'-di-O-glucoside	Flavonoids	Flavones	C27H30O16	3	52187-80-1	1.25443e+06	1.69622e+06	1.21501e+06	32441.8	22907.4	37534.1	1.3642	0.0126149	44.8483	5.48698	up
Laxp004783	Abrusin	Flavonoids	Flavones	C23H24O11	2	-	65951.8	32287	48702.1	114666	83163.4	231860	1.11474	0.167711	0.34197	-1.54806	down
Lmsp004915	Aureusidin-4-O-glucoside	Flavonoids	Aurones	C21H20O11	2	-	1.74613e+06	1.63915e+06	1.23545e+06	384582	460350	408428	1.3479	0.0170455	3.68668	1.88232	up
Zbsp004301	Quercetin-7-O-rutinoside*	Flavonoids	Flavonols	C27H30O16	1	147714-62-3	3.2549e+06	6.62565e+06	4.48809e+06	999804	1.28575e+06	1112670	1.30933	0.0644751	4.22829	2.08007	up
Cmhp005831	Sapindoside B	Terpenoids	Triterpene Saponin	C46H74O16	3	30994-75-3	65390.5	52750.4	41246.1	68315.9	5759.76	48752.6	0.535097	0.587678	1.29764	0.375892	insig
Wbmn004986	Lyoniresinol-3α-O-glucoside	Lignans and Coumarins	Lignans	C28H38O13	3	-	21675	5452.77	6818.78	3979.96	3340	13340	0.520112	0.516455	1.64311	0.716427	insig
Zbqn001288	(3-hydroxypropanoyl)-L-leucine	Amino acids and derivatives	Amino acids and derivatives	C9H17NO4	1	-	21579.1	32659	25529.9	24583.3	26755.2	47993.6	0.496308	0.486961	0.803043	-0.316451	insig
Lmdp003509	Quercetin-3-O-xyloside (Reynoutrin)*	Flavonoids	Flavonols	C20H18O11	1	549-32-6	9.33182e+06	7.98908e+06	1.29647e+07	9.01107e+06	4.95227e+06	3.78249e+06	0.966277	0.126945	1.70664	0.771155	insig
Cmqp003150	Macrophylloside	Terpenoids	Monoterpenoids	C17H24O11	1	349655-46-5	403910	140347	340410	1.67246e+06	2.32094e+06	1.65895e+06	1.29102	0.0109339	0.156513	-2.67565	down
pmp000593	Luteolin-7-O-rutinoside*	Flavonoids	Flavones	C27H30O15	1	3563-98-2	2.23592e+06	2.19434e+06	1.46965e+06	1.39398e+06	2591710	3079615	0.348728	0.538285	0.835054	-0.260059	insig
Hmqp001042	Butyl beta-D-glucoside	Others	Saccharides	C10H20O6	2	5391-18-4	49872.5	37027.3	85446.1	25431.4	48640.1	59182.2	0.464256	0.504622	1.29337	0.371131	insig
Lmbn001162	Esculetin-7-O-glucoside*	Lignans and Coumarins	Coumarins	C15H16O9	1	-	4.37116e+06	3.92529e+06	4.83135e+06	3.42155e+06	3.41594e+06	3.69769e+06	1.17266	0.0672766	1.24609	0.31741	insig
ZbBn000907	Shikimic Acid-3-Phosphate	Organic acids	Organic acids	C7H11O8P	3	-	57874.8	37278.8	159319	44524.8	22966.6	65849.7	0.624964	0.399623	1.90843	0.932387	insig
pmb3041	Tricin-7-O-saccharic acid	Flavonoids	Flavones	C23H22O14	3	-	25005	15396.7	23095.3	46645.9	323705	88909.4	1.12056	0.265391	0.138259	-2.85455	down
Lclp000692	Delphinidin-O-glucoside-O-xyloside-O-glucoside	Flavonoids	Anthocyanidins	C32H39O21+	3	-	21586930	5.09489e+06	1.17755e+07	50015	11989.2	28642.1	1.34481	0.116285	424.257	8.7288	up
